# Supplementary material for: Stage-Specific Expression Profiling of Drosophila Spermatogenesis Suggests that Meiotic Sex Chromosome Inactivation Drives Genomic Relocation of Testis-Expressed Genes
Source: PLoS Genet. 2009 Nov 20;5(11):e1000731. doi: 10.1371/journal.pgen.1000731 (PMC2770318; doi:10.1371/journal.pgen.1000731)
Supplement: Table S1 — Expression intensities (log2) for all 18801 D. melanogaster gene products and their respective classification as over-, under-, or equally expressed in meiosis. (5.51 MB XLS) [file pgen.1000731.s006.xls]

## Sheet: SuppTable1.txt
Probe_Set_ID	Representative_Public_ID	Gene_Symbol	Alignments_Chr	Alignments_pos	Mit1	Mit2	Mit3	Mei1	Mei2	Mei3	Pos1	Pos2	Pos3	Mei:Mit_BC	Mei:Mit_BPP	Mei:Pos_BC	Mei:Pos_BPP	FlyAtlas
1637522_at	CG5043-RA	CG5043	arm_2L	17433861-17435654	10.65	10.66	10.62	12.23	12.22	12.09	7.89	8.4	7.86	Over	0	Over	0	YES
1625271_at	CG15438-RA	CG15438	arm_2L	4446661-4448637	8.28	8.29	8.24	7.96	8.05	8.02	7.01	6.41	6.71	Under	0.024	Over	0	YES
1631712_at	CG13398-RA	CG13398	arm_2L	8412410-8415245	7.1	7.26	7.06	5.17	6.06	5.65	5.75	5.64	5.51	Under	0	Equal	0.831	YES
1625184_at	CG15403-RA	CG15403	arm_2L	3128959-3129367	9.6	9.36	9.5	11.35	11.24	11.15	12	11.98	12.07	Over	0	Under	0.135	YES
1628838_at	CG15286-RA	CG15286	arm_2L	14338239-14340080	10.51	10.38	10.34	11.91	11.84	11.83	12.06	12.09	12.08	Over	0	Equal	0.886	YES
1625109_at	CG3178-RA	Rrp1	arm_2L	2969772-2972676	10.87	11	11.03	10.51	10.5	10.53	8.7	8.86	8.78	Under	0	Over	0	YES
1640347_at	CG15398-RA	CG15398	arm_2L	2695375-2696318	8.1	8.5	8.38	6.34	6.3	6.37	5.33	5.62	5.7	Under	0	Over	0	YES
1641341_at	CG4552-RA	CG4552	arm_2L	1129234-1132413	10.33	10.23	10.22	10.52	10.55	10.47	10.91	10.81	10.64	Equal	0.735	Equal	0.873	YES
1633830_at	CG10195-RA	CG10195	arm_2L	19482871-19484702	7.29	7.42	7.37	6.01	6.01	5.94	6.34	6.27	6.3	Under	0	Equal	0.859	YES
1623604_at	CG7742-RA	CG7742	arm_2L	5212392-5214677	11.5	11.27	11.43	12.04	12.18	12.04	12.44	12.48	12.44	Over	0	Equal	0.85	YES
1623055_at	CG9254-RA	CG9254	arm_2L	13595501-13597186	11.93	11.75	11.87	13.05	13.02	12.94	13.39	13.46	13.46	Over	0	Equal	0.78	YES
1639115_s_at	CG10043-RA	rtGEF	arm_2L	20350435-20365261	7.71	7.73	7.52	6.23	6.64	6.36	7.14	6.27	6.44	Under	0	Equal	0.881	YES
1639055_at	CG9586-RB	CG9586	arm_2L	9165419-9166445	11.5	11.54	11.42	10.55	10.53	10.54	9.51	9.48	9.5	Under	0	Over	0	YES
1627538_at	CG6770-RA	CG6770	arm_2L	12045349-12046100	11.44	11.43	11.23	9.91	9.91	9.82	11.86	11.62	11.73	Under	0	Under	0	YES
1637329_a_at	CG31671-RA	tho2	arm_2L	2137349-2145175	9.57	9.45	9.46	8.85	8.86	8.94	6.87	6.55	6.22	Under	0	Over	0	YES
1641105_at	CG18780-RA	MED20	arm_2L	8071808-8072844	9.84	9.95	9.78	9.43	9.41	9.46	6.97	6.88	6.9	Under	0	Over	0	YES
1632643_at	CG10949-RA	CG10949	arm_2L	20415170-20416918	7.72	7.56	7.71	7.46	7.43	7.6	6.78	6.85	6.82	Under	0.218	Over	0.002	YES
1636248_at	CG15628-RA	CG15628	arm_2L	4821775-4828552	4.74	4.75	4.93	5.9	5.83	5.52	5.09	5	4.9	Over	0	Over	0.001	YES
1636003_at	CG6388-RA	CG6388	arm_2L	12428031-12430031	7.66	8.1	8.05	6.53	6.52	6.87	6.75	6.79	6.8	Under	0	Equal	0.884	YES
1631745_at	CG6766-RA	CG6766	arm_2L	12038612-12040682	10.9	10.91	10.94	10.55	10.42	10.49	9.71	9.66	9.52	Under	0	Over	0	YES
1627334_at	CG8666-RA	Tsp39D	arm_2L	21344626-21358273	4.81	5.33	5.12	3.74	3.83	3.92	5.41	4.63	4.75	Under	0	Under	0.001	YES
1629350_at	S.C2L001271	---	arm_2L	9436952-9437183	8.99	8.73	8.56	10.44	10.24	10.1	11.59	11.46	11.56	Over	0	Under	0	YES
1627770_at	CG3738-RA	Cks30A	arm_2L	9330766-9331981	9.59	9.87	9.74	10.23	10.52	10.43	6.7	6.95	6.69	Over	0	Over	0	YES
1629159_at	CG16865-RA	CG16865	arm_2L	13811525-13812686	9.14	9	9.03	9.07	9.01	8.86	7.74	7.77	7.58	Equal	0.614	Over	0	YES
1631376_at	CG4904-RA	Pros35	arm_2L	10221352-10222515	12.66	12.64	12.86	11.2	11.27	11.53	9.09	8.56	8.62	Under	0	Over	0	YES
1632727_at	CG14006-RA	CG14006	arm_2L	5727462-5728811	7.84	7.94	7.75	10.15	10.05	10.01	10.56	10.53	10.4	Over	0	Equal	0.782	YES
1640924_a_at	CG3558-RA	CG3558	arm_2L	2992963-2998614	9.09	9.03	9.16	9.35	9.47	9.36	7.92	7.79	7.69	Equal	0.534	Over	0	YES
1637962_at	CG10076-RD	spir	arm_2L	20311236-20344970	8.66	8.17	8.27	8.66	8.44	8.56	7.57	7.28	7.06	Equal	0.788	Over	0	YES
1637166_at	CG5313-RA	RfC3	arm_2L	10419210-10420612	10	10.02	9.81	9.09	9.02	9.01	8.09	8.07	7.92	Under	0	Over	0	YES
1633260_at	CG31715-RA	CG31715	arm_2L	10341620-10342523	11.73	11.89	11.66	11.19	11.25	11.21	10.46	9.97	10.17	Under	0	Over	0	YES
1629650_at	CG3248-RA	CG3248	arm_2L	3453696-3457058	9.11	9.41	9.13	8.51	8.61	8.54	7.81	7.55	7.31	Under	0	Over	0	YES
1627999_s_at	CG10726-RA	barr	arm_2L	20058163-20060975	10.89	10.78	10.87	11.21	11.23	11.15	9.04	9.56	9.17	Over	0.346	Over	0	YES
1631644_at	CG31803-RA	CG31803	arm_2L	17411648-17412633	10.86	10.78	10.98	12.29	12.33	12.28	11.8	12.09	11.98	Over	0	Over	0.185	YES
1634161_at	CG12314-RA	CG12314	arm_2L	11988734-11989861	7.2	7.52	7.3	6.38	6.46	6.36	6.01	6.17	6.18	Under	0	Over	0.327	YES
1637542_s_at	CG32956-RA	---	arm_2L	8437410-8442352	8.93	8.87	8.86	9.9	9.7	9.78	6.97	6.92	6.78	Over	0	Over	0	YES
1634637_a_at	CG4584-RB	dUTPase	arm_2L	11011331-11012138	9.94	10.31	10.13	7.76	7.69	7.77	5.89	6.11	6.12	Under	0	Over	0	YES
1641510_at	CG5092-RA	Tor	arm_2L	13004785-13013197	9.1	9.04	9.23	8.11	8.12	8.19	7.21	7.2	6.48	Under	0	Over	0	YES
1627835_a_at	CG31973-RA	CG31973	arm_2L	25401-59242	4.12	4.15	4.1	4.04	4.27	4.1	6.94	6.4	5.88	Equal	0.807	Under	0	YES
1624864_s_at	CG3727-RA	dock	arm_2L	825963-833245	7.14	7.35	7.22	6.86	6.95	7.04	5.76	5.8	6.05	Under	0.007	Over	0	YES
1632904_at	CG10354-RA	CG10354	arm_2L	6908086-6911432	5.91	6.49	6.54	4.28	4.51	4.46	4.35	4.3	4.42	Under	0	Equal	0.752	YES
1634859_at	CG7138-RA	r2d2	arm_2L	7800188-7802008	8.81	9.13	8.92	7.92	8.42	8.2	6.44	6.42	6.43	Under	0	Over	0	YES
1624116_at	CG31801-RA	CG31801	arm_2L	18675523-18676932	8.96	8.6	8.64	10.72	10.46	10.31	10.83	11	10.78	Over	0	Equal	0.828	YES
1637027_s_at	CG10165-RA	CG10165	arm_2L	19527274-19530277	8.16	8.25	8.44	7.86	7.99	8.05	8.09	8.03	8	Under	0	Equal	0.878	YES
1631238_at	CG2830-RA	Hsp60B	arm_2L	728411-730566	11.22	10.93	11.16	12.44	12.46	12.31	12.83	12.67	12.7	Over	0	Equal	0.868	YES
1640364_at	CG9258-RA	nrv1	arm_2L	6778553-6786849	8.78	9.36	9	6.05	6.64	6.48	9.81	9.21	9.65	Under	0	Under	0	YES
1633306_at	CG31733-RB	ms(2)35Ci	arm_2L	15292544-15293543	9.7	9.28	9.55	10.71	10.66	10.53	11.3	11.31	11.18	Over	0	Under	0.472	YES
1628888_at	CG7180-RA	CG7180	arm_2L	18180991-18184630	4.89	5.14	5.14	4.54	4.46	4.76	6.47	6.28	6.62	Under	0	Under	0	YES
1623753_at	CG7068-RA	TepIII	arm_2L	7702806-7710697	6.24	6.39	6.34	7.26	7.41	7.13	7.37	7.05	7.12	Over	0	Equal	0.72	YES
1633855_s_at	CG9088-RA	lid	arm_2L	5990440-5999483	10.3	10.19	10.4	9.28	9.34	9.27	8.14	7.74	7.42	Under	0	Over	0	YES
1630710_at	CG6992-RI	GluRIIA	arm_2L	5555073-5558994	5.6	5.47	5.35	5.59	5.49	5.37	5.96	5.91	6.07	Equal	0.793	Equal	0.724	YES
1627100_s_at	CG10016-RB	drm	arm_2L	3539250-3548086	5.48	5.32	5.55	7.19	7.36	7.28	7.18	6.56	6.35	Over	0	Over	0.006	YES
1639154_at	CG31765-RA	CG31765	arm_2L	13960950-13962517	7.01	6.72	7.02	6.83	6.8	6.86	9.16	8.74	8.71	Equal	0.586	Under	0	YES
1635630_a_at	CG10076-RA	spir	arm_2L	20311218-20348395	6.72	6.83	6.65	6.25	6.79	7.03	6.64	6.76	6.5	Equal	0.707	Equal	0.765	YES
1631318_at	CG13240-RA	l(2)35Di	arm_2L	15749608-15751054	11.27	11.18	11.31	10.78	10.64	10.78	10.74	10.59	10.65	Under	0	Equal	0.755	YES
1637036_s_at	CG16784-RC	pr	arm_2L	20073716-20075479	10.08	10.07	10.08	9.16	9.26	9.22	8.14	7.68	7.52	Under	0	Over	0	YES
1625892_a_at	CG17097-RB	CG17097	arm_2L	10646434-10650044	4.96	4.68	4.79	5.05	4.91	4.88	4.96	5.14	5.15	Equal	0.809	Equal	0.847	YES
1631876_at	CG15266-RA	CG15266	arm_2L	15256650-15257190	8.85	8.71	8.79	8.86	8.63	8.62	7.15	7.09	6.7	Equal	0.636	Over	0	YES
1633761_at	CG14930-RA	CG14930	arm_2L	11520357-11521285	11.57	11.5	11.56	10.96	11.01	11	6.86	7.43	7.27	Under	0	Over	0	YES
1631998_at	CG3473-RA	CG3473	arm_2L	14563071-14563726	9.8	9.7	9.79	11.42	11.17	11.13	11.1	11.2	11.19	Over	0	Equal	0.707	YES
1629921_a_at	CG3497-RB	Su(H)	arm_2L	15039495-15043017	9.28	9.27	9.17	8.89	9	9.07	5.79	5.91	6.27	Under	0.024	Over	0	YES
1631279_at	CG4497-RA	CG4497	arm_2L	7191401-7194412	8.3	8.43	8.63	9	9.31	8.87	7.59	7.61	7.64	Over	0	Over	0	YES
1623936_at	CG11024-RA	cl///Dyakcl	arm_2L	5520257-5521384	11.82	11.65	11.65	11.81	11.57	11.62	11.38	11.32	11.25	Equal	0.724	Over	0.173	YES
1640842_at	CG5739-RA	CG5739	arm_2L	10202514-10204307	8.85	8.98	8.81	7.23	7.34	7.26	7.91	7.67	7.85	Under	0	Equal	0.668	YES
1630392_at	CG10481-RA	CG10481	arm_2L	19890246-19892529	6.58	6.41	6.53	7.46	7.58	7.36	6.22	5.99	6.07	Over	0	Over	0	YES
1629084_at	CG18627-RA	ggt-II	arm_2L	2879123-2880708	8.65	8.75	8.69	8.21	8.25	8.13	8.25	7.85	7.87	Under	0	Equal	0.501	YES
1630857_s_at	CG3059-RD	NTPase	arm_2L	2880712-2885850	10.89	10.95	11.06	9.61	9.79	9.96	9.54	9.28	9.43	Under	0	Over	0.117	YES
1624256_at	CG16857-RA	CG16857	arm_2L	4324572-4331837	7	7.18	6.97	7.33	7.19	6.98	7.83	7.72	7.71	Equal	0.855	Equal	0.54	YES
1630062_a_at	CG13240-RB	l(2)35Di	arm_2L	15750407-15751054	11.2	11.15	11.28	10.6	10.71	10.72	10.61	10.49	10.37	Under	0	Equal	0.514	YES
1625108_a_at	CG10699-RB	Lim3	arm_2L	19079233-19108108	10.07	10.01	9.86	10.67	10.8	10.48	6.67	6.66	6.15	Over	0	Over	0	YES
1638765_at	CG7818-RA	CG7818	arm_2L	8308439-8309963	9	9.14	9.19	8.32	8.33	8.33	6.41	6.42	6.47	Under	0	Over	0	YES
1639534_at	CG6792-RA	CG6792	arm_2L	12046853-12048918	7.52	7.65	7.63	6.54	6.94	6.9	5.31	5.55	5.24	Under	0	Over	0	YES
1635257_at	CG3407-RA	CG3407	arm_2L	3810798-3813407	8.6	8.43	8.64	8.44	8.41	8.51	6.39	6.26	6.54	Under	0.485	Over	0	YES
1636453_at	CG4988-RA	CG4988	arm_2L	11694855-11696072	10.98	10.72	10.71	11.69	11.59	11.57	12.5	12.44	12.55	Over	0	Under	0.024	YES
1639126_at	CG31874-RA	CG31874	arm_2L	10189915-10191496	8.29	7.81	7.83	9.81	9.73	9.63	11	10.65	10.6	Over	0	Under	0.002	YES
1630199_at	S.C2L001482	---	arm_2L	10581090-10581637	10.56	10.27	10.24	11.98	11.84	11.74	12.27	12.24	12.29	Over	0	Equal	0.816	YES
1638067_a_at	CG5261-RB	CG5261	arm_2L	7426865-7430329	12.02	11.9	11.91	12.2	12.14	12.2	12.53	12.48	12.55	Equal	0.722	Equal	0.86	YES
1633714_at	CG7245-RA	eys	arm_2L	2350651-2358174	5.84	5.68	5.57	6	6.03	5.9	5.85	5.89	6	Equal	0.615	Equal	0.756	YES
1628673_at	CG10653-RA	hk	arm_2L	19030837-19033495	9.65	9.68	9.72	9.03	9.06	8.95	9.41	9.13	8.99	Under	0	Equal	0.874	YES
1635051_a_at	CG14536-RA	CG14536	arm_2L	7796307-7799846	11.11	11.19	11.14	11	11.34	11.16	11.34	11.04	11.24	Equal	0.814	Equal	0.85	YES
1626622_at	CG10750-RA	CG10750	arm_2L	19300305-19301600	10.79	10.81	10.79	12.24	12.08	12	10.98	11.26	10.88	Over	0	Over	0	YES
1628957_at	CG3688-RA	l(2)35Bd	arm_2L	15009940-15011772	9.48	9.3	9.4	9.35	9.33	9.47	8.34	8.25	8.11	Equal	0.784	Over	0	YES
1634890_at	CG15261-RA	CG15261	arm_2L	15274225-15275028	8.48	8.43	8.53	9.71	9.56	9.47	9.84	9.84	9.78	Over	0	Equal	0.867	YES
1635645_at	CG9319-RA	CG9319	arm_2L	20750933-20752340	6.27	6.54	6.56	5.85	5.81	5.65	6.35	6.55	6.37	Under	0	Under	0.392	YES
1625215_s_at	CG9261-RC	nrv2	arm_2L	6789760-6798864	8.95	9.09	9.06	7.95	8.18	8.1	10.25	9.56	9.94	Under	0	Under	0	YES
1636374_at	CG7820-RA	CAH1	arm_2L	13803626-13809997	6.81	6.71	7	6.76	6.89	6.82	10.71	10.36	10.54	Equal	0.743	Under	0	YES
1636282_s_at	CG3018-RA	lwr	arm_2L	541234-542572	11.75	11.82	11.86	11.18	11.15	11.31	8.97	8.93	8.96	Under	0	Over	0	YES
1628610_at	CG7380-RA	CG7380	arm_2L	8029463-8030182	12.08	12.01	12.02	11.27	11.19	11.21	9.38	9.3	9.32	Under	0	Over	0	YES
1627134_at	CG6291-RA	ApepP	arm_2L	16908228-16910431	10.87	11.01	10.84	10.36	10.41	10.36	8.57	8.54	8.49	Under	0	Over	0	YES
1628438_at	CG9044-RA	CG9044	arm_2L	5949483-5955238	8.91	8.86	8.98	8.28	8.39	8.34	7.79	7.35	7.34	Under	0	Over	0	YES
1638464_a_at	CG14039-RA	qtc	arm_2L	5060831-5070755	9.55	9.38	9.47	10.81	10.71	10.74	11.06	10.95	10.85	Over	0	Equal	0.874	YES
1625901_s_at	HDC00331	---	arm_2L	2192571-2192822	7.52	7.39	7.33	8.59	8.52	8.35	7.87	8.12	7.85	Over	0	Over	0.006	YES
1623017_at	CG7149-RA	CG7149	arm_2L	7786156-7790557	6.49	6.14	6.22	7.54	7.38	7.22	8.56	8.35	8.15	Over	0	Under	0.013	YES
1624366_at	CG17098-RA	CG17098	arm_2L	10651977-10654510	11.9	11.72	11.84	12.43	12.34	12.29	11.81	12	11.76	Over	0.008	Over	0.023	YES
1626475_at	CG6729-RA	CG6729	arm_2L	10740785-10743934	8.73	8.76	8.9	7.67	7.83	7.73	6.98	6.8	6.79	Under	0	Over	0	YES
1629615_at	CG17009-RA	CG17009	arm_2L	9250291-9251008	8.81	8.82	8.79	10.13	10.08	9.95	7.08	6.64	6.78	Over	0	Over	0	YES
1626241_at	CG13263-RA	Cyt-c-d	arm_2L	16715857-16719642	12.4	12.14	12.13	12.99	12.94	12.93	13.25	13.07	13.17	Over	0	Equal	0.882	YES
1635897_at	CG15399-RA	CG15399	arm_2L	2770937-2771735	9.8	9.85	9.96	10.5	10.57	10.33	7.73	8.26	7.84	Over	0.001	Over	0	YES
1624550_at	CG7562-RA	Trf	arm_2L	8072896-8073949	8.46	8.49	8.52	9.15	9.28	9.12	6.51	6.74	6.33	Over	0	Over	0	YES
1623426_at	CG31633-RA	CG31633	arm_2L	6654753-6656301	9.9	9.94	9.96	9.36	9.56	9.43	6.45	6.41	6.1	Under	0	Over	0	YES
1635555_at	CG10495-RA	CG10495	arm_2L	19063324-19064726	8.16	8.24	8.25	8.12	8.24	8.01	7.45	7.43	6.84	Equal	0.56	Over	0	YES
1634246_at	CG11319-RA	CG11319	arm_2L	6568389-6601066	5.16	5.39	4.79	4.78	4.96	4.84	6	6.15	6.79	Under	0.033	Under	0	YES
1638919_at	CG9933-RA	A16	arm_2L	13019569-13021307	11.05	11.07	10.89	10.83	10.74	10.81	10.03	10	9.88	Under	0.102	Over	0	YES
1636809_at	CG6944-RA	Lam	arm_2L	5542526-5546642	11.13	10.97	11.02	10.89	10.83	10.77	7.64	7.93	7.64	Under	0.094	Over	0	YES
1641236_s_at	CG5758-RC	CG5758	arm_2L	18120026-18128944	6.3	6.26	6.43	7.46	7.53	7.29	7.52	7.06	6.89	Over	0	Over	0.338	YES
1627924_at	CG4033-RA	RpI135	arm_2L	404285-408049	8.15	8.34	8.44	5.92	6.36	6.51	5.61	5.9	5.9	Under	0	Over	0.043	YES
1634799_at	CG4110-RA	---	arm_2L	9771154-9775030	4.89	4.56	4.61	4.99	5	5.1	4.97	5.51	5.43	Over	0.345	Equal	0.873	YES
1633360_at	CG13999-RA	CG13999	arm_2L	5955613-5956225	7.03	6.6	7.02	8.97	8.9	8.76	7.97	8.29	7.85	Over	0	Over	0	YES
1628237_s_at	CG10602-RA	CG10602	arm_2L	18855123-18859212	11.38	11.45	11.49	10.72	10.79	10.94	9.6	9.6	9.41	Under	0	Over	0	YES
1631211_at	CG13245-RA	CG13245	arm_2L	16004571-16005467	12.84	12.61	12.59	13.58	13.53	13.53	13.91	13.87	13.89	Over	0	Equal	0.844	YES
1629022_at	CG13991-RA	CG13991	arm_2L	6139460-6145011	9.39	9.12	9.23	10.64	10.55	10.48	11.03	10.91	10.77	Over	0	Equal	0.848	YES
1629091_at	CG5177-RA	CG5177	arm_2L	7405244-7408475	6.15	6.06	5.97	5.64	5.24	5.43	7.72	7.09	7.26	Under	0	Under	0	YES
1629387_s_at	CG4276-RD	aru	arm_2L	861848-868352	6.45	6.41	6.55	7.68	7.75	7.33	9.62	9.31	8.96	Over	0	Under	0	YES
1630870_s_at	CG9188-RA	sip2///Dyaksip2	arm_2L	6961515-6964073	12.55	12.42	12.43	13.15	13.1	13.17	12.67	12.87	12.73	Over	0	Over	0.107	YES
1627627_at	CG10466-RA	CG10466	arm_2L	19792189-19792846	8.79	8.79	8.87	9.12	9.25	8.94	7.78	8.29	7.84	Equal	0.62	Over	0	YES
1638121_at	CG9961-RA	CG9961	arm_2L	2743365-2744934	10.59	10.35	10.38	11.39	11.28	11.24	11.46	11.56	11.44	Over	0	Equal	0.881	YES
1635114_a_at	CG3022-RA	GABA-B-R3	arm_2L	753118-762142	7.31	7.4	7.44	7.7	7.62	7.73	7.66	7.46	7.15	Equal	0.543	Over	0.35	YES
1633734_at	CG7261-RA	CG7261	arm_2L	2147518-2151664	10.55	10.56	10.82	10.31	10.39	10.46	8.2	8.33	8.39	Under	0.033	Over	0	YES
1633914_at	CG9092-RA	Gal	arm_2L	6003573-6006791	8.88	8.77	8.89	9.51	9.64	9.52	5.25	4.99	5.2	Over	0	Over	0	YES
1623693_a_at	CG3365-RB	drongo	arm_2L	833583-851061	10.72	10.82	10.89	9.67	9.75	9.77	10.34	10.36	10.46	Under	0	Under	0.421	YES
1637869_at	CG15151-RA	PFE	arm_2L	18051460-18070246	5.41	5.63	5.75	6.72	6.61	6.4	4.92	5.3	4.77	Over	0	Over	0	YES
1627509_s_at	CG12787-RC	hoe1	arm_2L	4908744-4932296	7.33	7.03	7.11	8.02	7.78	7.81	11.18	10.85	10.81	Over	0	Under	0	YES
1632413_at	CG5343-RA	CG5343	arm_2L	10429919-10430914	11.67	11.6	11.6	12.01	11.94	12.02	12.87	12.76	12.86	Over	0.272	Under	0.056	YES
1636634_a_at	CG6214-RB	CG6214	arm_2L	12722296-12744809	11.1	11.18	11.11	10.19	10.32	10.35	9.78	9.83	9.64	Under	0	Over	0.008	YES
1633000_a_at	CG7100-RA	CadN	arm_2L	17649865-17739521	7.6	7.72	7.5	8.85	8.58	8.46	8.25	8.06	8.04	Over	0	Over	0.011	YES
1627253_at	CG33122-RA	cutlet	arm_2L	3707225-3711674	6.53	6.68	6.83	6.3	6.43	6.3	4.89	5.43	5.41	Under	0.004	Over	0	YES
1625986_at	CG31826-RA	CG31826	arm_2L	15771262-15773119	8.76	8.75	8.71	10.56	10.38	10.35	11.06	10.79	10.97	Over	0	Equal	0.737	YES
1628382_at	CG4602-RA	Srp54	arm_2L	9912906-9915024	9.6	9.97	9.68	6.89	7.12	7.12	6.96	6.47	6.58	Under	0	Over	0.123	YES
1638915_at	CG2914-RA	Ets21C	arm_2L	547413-552454	5.82	5.71	5.72	5.31	5.54	5.44	5.29	4.87	5.11	Under	0.004	Over	0.194	YES
1636756_at	CG31627-RA	CG31627	arm_2L	21173283-21173854	8.48	8.32	8.52	10.45	10.3	10.28	11.36	11.21	11.3	Over	0	Under	0.014	YES
1631626_at	CG6137-RA	aub	arm_2L	10997815-11001489	11	11.22	11.22	8.44	8.48	8.91	6.68	7.29	6.9	Under	0	Over	0	YES
1629359_at	CG4621-RA	YL-1	arm_2L	10970454-10971871	9.72	9.54	9.55	9.49	9.38	9.42	8.31	8.52	8.17	Under	0.2	Over	0	YES
1627831_at	CG4891-RA	CG4891	arm_2L	16095008-16095944	9.6	9.58	9.78	11.62	11.46	11.28	6.78	7.5	6.98	Over	0	Over	0	YES
1634359_a_at	CG4454-RA	Borr	arm_2L	9251471-9253116	11.43	11.35	11.19	11.03	11.03	11.07	6.32	6.33	6.25	Under	0.013	Over	0	YES
1623583_at	CG31657-RA	PNUTS	arm_2L	875037-877041	8.74	8.76	8.7	8.17	8.03	8.17	6.62	6.59	6.98	Under	0	Over	0	YES
1623182_at	CG13098-RA	mRpL51	arm_2L	8516753-8517377	11.07	11.19	11.1	11.02	10.79	10.86	10.67	10.87	10.66	Under	0.073	Equal	0.624	YES
1628711_at	CG12307-RA	CG12307	arm_2L	11651390-11652001	10.86	10.52	10.67	12.23	12.04	12.09	12.9	12.84	12.92	Over	0	Under	0.135	YES
1640263_at	CG13993-RA	CG13993	arm_2L	6069102-6069840	11.85	11.77	11.86	11.36	11.24	11.36	9.88	9.68	9.56	Under	0	Over	0	YES
1637709_at	CG31797-RA	CG31797	arm_2L	19259526-19262133	6.96	7.01	7.26	9.04	8.88	8.96	8.69	9.19	8.88	Over	0	Equal	0.769	YES
1641004_a_at	CG3164-RA	CG3164	arm_2L	122614-130791	7.87	7.94	7.86	7.28	7.37	7.19	10.52	10.07	10	Under	0	Under	0	YES
1632400_at	CG3841-RA	nmo///CG3841	arm_2L	9589665-9591547	7.17	7.21	7.34	8.86	9.02	8.7	8.3	8.62	8.47	Over	0	Over	0.109	YES
1630150_s_at	CG4145-RC	Cg25C	arm_2L	5030136-5037114	7.7	7.35	7.58	6.81	6.49	6.66	8.64	8.65	8.88	Under	0	Under	0	YES
1634044_at	CG4722-RA	bib	arm_2L	9984646-9995545	6.48	6.7	6.5	6.14	6.73	6.55	3.97	3.96	3.98	Equal	0.542	Over	0	YES
1628644_at	CG17350-RA	CG17350	arm_2L	19380929-19383272	6.07	6.01	6.1	6.32	6.58	6.53	9.34	9.12	8.87	Over	0.112	Under	0	YES
1628425_at	CG31898-RA	CG31898	arm_2L	8400456-8401477	8.17	8.31	8.16	7.77	7.77	7.78	6.82	7.07	6.93	Under	0	Over	0	YES
1628245_at	CG31632-RA	CG31632	arm_2L	6822316-6839005	4.02	4.16	3.99	4.35	4.44	4.45	4.5	4.63	4.35	Over	0.324	Equal	0.853	YES
1636884_s_at	CG4658-RA	CG4658	arm_2L	9957286-9960170	8.18	8.34	8.05	7.6	7.88	7.73	8.37	7.98	7.96	Under	0	Equal	0.817	YES
1633967_at	CG3756-RA	CG3756	arm_2L	4969003-4970182	9.93	9.96	9.99	9.97	9.87	9.86	9.88	9.75	9.63	Equal	0.66	Equal	0.642	YES
1628458_at	CG13777-RC	milt	arm_2L	7037997-7056011	7.2	7.45	7.33	5.78	6.02	6.12	7.72	7.43	7.29	Under	0	Under	0	YES
1629493_at	CG13401-RA	U26	arm_2L	8445860-8449571	7.21	7.52	7.57	6.15	6.01	5.92	6.01	5.65	5.74	Under	0	Over	0.445	YES
1639981_at	CG8396-RA	Ssb-c31a	arm_2L	8211362-8211930	12.57	12.5	12.46	11.13	11.06	11.12	9.1	8.95	8.78	Under	0	Over	0	YES
1635997_a_at	CG11098-RA	CG11098	arm_2L	6649429-6654583	10.65	10.41	10.63	10.03	10.17	10.15	9.97	9.8	9.49	Under	0	Over	0.132	YES
1629600_at	CG17660-RA	CG17660	arm_2L	1707131-1710415	9.71	9.82	9.93	9.08	9.27	9.17	9.97	9.64	9.68	Under	0	Equal	0.558	YES
1634546_at	CG11527-RA	Tig	arm_2L	6415256-6423308	6.53	6.4	6.17	6.8	6.9	6.94	6.84	6.98	6.79	Over	0.007	Equal	0.831	YES
1629886_s_at	CG10033-RA	for	arm_2L	3622073-3656951	8.85	9.04	8.95	7.59	7.51	7.64	10.2	10.01	10	Under	0	Under	0	YES
1637351_at	CG15631-RA	CG15631	arm_2L	4732412-4734458	10.65	10.53	10.61	11.61	11.63	11.63	12.32	12.21	12.34	Over	0	Under	0.372	YES
1633135_s_at	CG18854-RA	CG18854	arm_2L	9787278-9790745	11.65	11.83	11.9	10.18	10.32	10.29	8.82	9.29	9.03	Under	0	Over	0	YES
1623894_a_at	CG8086-RA	CG8086	arm_2L	8244544-8257502	9.44	9.18	9.66	11.21	11.34	10.92	11.42	11.59	11.38	Over	0	Equal	0.858	YES
1633254_at	CG7787-RA	CG7787	arm_2L	8320323-8321285	9.8	9.81	9.76	9.14	9.28	9.27	6.75	7.01	7	Under	0	Over	0	YES
1626191_at	CG10600-RA	CG10600	arm_2L	18834497-18839667	8.99	8.89	9.02	9.9	10.07	9.95	8.6	8.81	8.47	Over	0	Over	0	YES
1631743_at	CG40172-RA	CG40172	arm_2L	20245647-20249371	6.29	6.27	5.98	6.84	6.91	6.62	7.58	7.29	7.35	Over	0	Under	0.472	YES
1631812_at	CG7295-RA	CG7295	arm_2L	1869866-1870956	9.22	9.12	9.27	11.12	11	11.04	11.07	11.15	10.92	Over	0	Equal	0.795	YES
1637810_at	CG5780-RA	CG5780	arm_2L	12693871-12694984	7.85	7.83	7.81	8.39	8.33	8.28	7.54	7.57	7.66	Over	0.009	Over	0	YES
1625414_at	CG9078-RA	ifc	arm_2L	5986323-5988858	10.33	10.4	10.26	10.02	10.29	10	9.61	8.9	9.05	Under	0.072	Over	0	YES
1633430_at	CG3710-RA	TfIIS	arm_2L	15058918-15060753	10.75	10.81	10.61	9.94	10.06	10.11	7.83	7.9	7.79	Under	0	Over	0	YES
1630207_at	CG16972-RA	CG16972	arm_2L	13197091-13203269	11.61	11.42	11.53	12.45	12.32	12.46	12.8	12.82	12.8	Over	0	Equal	0.818	YES
1628215_s_at	CG7147-RA	kuz	arm_2L	13550140-13638263	6.88	7.2	6.71	5.13	4.95	4.76	7.06	6.77	6.67	Under	0	Under	0	YES
1637975_at	CG5526-RA	Dhc36C	arm_2L	17501466-17525517	8.82	8.64	8.74	10.52	10.36	10.19	10.57	10.92	10.54	Over	0	Equal	0.855	YES
1639359_at	CG31974-RA	CG31974	arm_2L	141073-142977	6.92	6.82	6.75	7.98	7.74	7.83	7.33	7.5	7.3	Over	0	Over	0.036	YES
1630076_at	CG2720-RA	Hop	arm_2L	295108-297413	13.43	13.34	13.34	12.58	12.63	12.67	10.17	10.12	9.86	Under	0	Over	0	YES
1630140_at	CG14931-RA	CG14931	arm_2L	11788675-11789331	8.91	8.85	8.7	9.78	9.64	9.63	8.16	8.62	8.37	Over	0	Over	0	YES
1636482_at	CG14005-RA	CG14005	arm_2L	5800513-5801969	8.2	8.4	8.35	7.63	7.58	7.52	7.35	7.33	7.4	Under	0	Over	0.484	YES
1641049_at	CG17903-RA	Cyt-c-p	arm_2L	16719873-16722659	11.37	11.37	11.53	9.66	9.43	9.5	11	10.7	10.75	Under	0	Under	0	YES
1640998_at	CG10528-RA	fs(2)ltoPP43	arm_2L	19792901-19795829	10.26	10.21	10.15	10.18	10.14	10.22	8.9	8.66	8.69	Equal	0.705	Over	0	YES
1638621_at	CG31648-RA	CG31648	arm_2L	5526962-5527800	8.72	8.77	8.67	8.13	8.07	8.13	6.27	6.83	6.59	Under	0	Over	0	YES
1630593_at	CG33126-RA	NLaz	arm_2L	1359982-1361732	8.36	8.53	8.49	7.64	7.61	7.44	12	11.81	11.76	Under	0	Under	0	YES
1628998_at	CG31907-RA	CG31907	arm_2L	7059234-7060770	11.35	11.29	11.22	12.23	12.43	12.27	11.33	11.27	11.28	Over	0	Over	0	YES
1628600_at	CG12448-RB	CG12448	arm_2L	15941505-15944648	7.91	7.93	7.99	9.11	9.11	8.84	8.82	9.05	8.9	Over	0	Equal	0.719	YES
1629010_at	CG5364-RA	rho-5	arm_2L	10367963-10375752	5.52	5.79	5.63	6.15	6.33	6.35	6.14	5.96	5.94	Over	0	Over	0.369	YES
1625763_at	CG2789-RA	CG2789	arm_2L	559610-560525	10.35	10.35	10.26	9.41	9.17	9.11	11.11	10.78	10.93	Under	0	Under	0	YES
1627807_at	CG7363-RA	CG7363	arm_2L	10575855-10577792	12.87	12.78	12.74	13.59	13.65	13.63	13.66	13.83	13.73	Over	0	Equal	0.863	YES
1625386_at	CG5102-RA	da	arm_2L	10388077-10392786	11.79	11.88	11.8	11.15	11.35	11.42	9.47	9.65	9.66	Under	0	Over	0	YES
1631620_at	CG7254-RA	GlyP	arm_2L	2130847-2137045	8.25	8.17	8.28	6.66	6.63	6.72	9.24	9.06	8.87	Under	0	Under	0	YES
1631728_s_at	CG4993-RB	PRL-1	arm_2L	16245825-16257603	10.64	10.69	10.43	8.55	8.51	8.68	11.17	10.72	10.92	Under	0	Under	0	YES
1633269_at	CG9140-RA	CG9140	arm_2L	6060834-6062757	11.37	11.48	11.46	9.23	9.43	9.33	8.9	8.63	8.47	Under	0	Over	0.001	YES
1624901_at	CG9272-RA	CG9272	arm_2L	20926447-20927815	8.72	8.87	8.77	8.9	8.81	8.94	8.98	8.88	8.9	Equal	0.84	Equal	0.834	YES
1639745_at	CG16870-RA	Acyp	arm_2L	13912200-13912563	9.12	8.45	8.84	11	10.47	10.7	12.59	12.24	12.42	Over	0	Under	0	YES
1641124_at	CG5110-RA	CG5110	arm_2L	17481245-17481855	9.71	9.95	9.87	9.46	9.55	9.46	8.83	8.42	8.6	Under	0.002	Over	0	YES
1625978_at	CG15141-RA	CG15141	arm_2L	17410656-17413505	10.43	10.4	10.27	10.1	10.05	10.05	9.32	9.18	9.01	Under	0.009	Over	0	YES
1631632_s_at	CG4824-RA	BicC	arm_2L	16042031-16048626	9.89	9.57	9.63	10.88	10.69	10.87	10.33	10.71	10.39	Over	0	Over	0.212	YES
1629647_at	CG6105-RA	l(2)06225///Dyakl(2)06225	arm_2L	10975532-10976359	12.4	12.32	12.23	11.43	11.3	11.36	11.68	11.59	11.61	Under	0	Equal	0.883	YES
1634193_at	CG13142-RA	CG13142	arm_2L	10439528-10440626	10.42	10.43	10.55	10.35	10.54	10.5	6.32	6.26	6.13	Equal	0.784	Over	0	YES
1623834_at	CG18641-RA	CG18641	arm_2L	2410883-2412129	8.12	7.56	7.8	9.21	9.1	8.9	9.02	8.97	8.58	Over	0	Over	0.483	YES
1637650_at	CG4164-RA	CG4164	arm_2L	453110-454654	11.03	10.93	10.98	10.48	10.4	10.52	8.6	8.6	8.26	Under	0	Over	0	YES
1633194_at	CG16848-RA	CG16848	arm_2L	13412518-13413718	8.66	8.64	8.68	10.83	10.72	10.69	8.25	8.69	8.42	Over	0	Over	0	YES
1627494_s_at	CG9884-RA	oaf	arm_2L	2492954-2498846	8.01	8.32	8.23	5.45	5.7	6.09	6.08	6.06	6.12	Under	0	Equal	0.862	YES
1632698_at	CG2762-RA	ush	arm_2L	523466-540537	6.98	6.95	7.04	5.96	6.09	6.02	6.69	6.69	6.27	Under	0	Equal	0.671	YES
1636466_s_at	CG5450-RA	Cdlc2	arm_2L	1344479-1345144	12.45	12.34	12.43	13.09	12.98	12.97	13.23	13.35	13.35	Over	0	Equal	0.876	YES
1632498_at	CG15629-RA	CG15629	arm_2L	4813024-4815891	6.69	6.91	6.69	6.7	6.66	6.73	7.44	7.48	7.41	Equal	0.624	Under	0.18	YES
1636233_at	CG16995-RA	CG16995	arm_2L	2308026-2308671	5.56	5.28	5.35	5.9	5.73	5.8	8.54	7.57	7.58	Over	0.127	Under	0	YES
1630900_at	CG12178-RA	Nhe1	arm_2L	103961-106718	9.53	9.57	9.47	10.02	10	9.81	9.04	8.64	8.63	Over	0.082	Over	0	YES
1630972_at	CG4270-RA	CG4270	arm_2L	2263463-2264239	10.09	9.73	9.58	11.11	10.9	10.9	12.54	12.05	12.44	Over	0	Under	0	YES
1626479_at	CG13790-RA	CG13790	arm_2L	7568533-7568818	5.39	5.46	5.46	5.86	5.82	5.76	6.1	5.84	5.75	Over	0.205	Equal	0.853	YES
1631862_at	CG10838-RA	robl22E	arm_2L	2290328-2290622	9.45	9.21	9.32	10.96	10.65	10.66	10.74	10.85	10.76	Over	0	Equal	0.825	YES
1632385_at	CG13109-RA	tai	arm_2L	9166801-9246386	6.59	6.48	6.34	6.46	6.19	6.43	6.51	6.38	6.4	Under	0.438	Equal	0.862	YES
1627050_at	CG9249-RA	CG9249	arm_2L	21157429-21158588	10.2	10.27	10.3	10.69	10.6	10.66	8.65	8.68	8.43	Over	0.191	Over	0	YES
1637972_at	CG15636-RA	CG15636	arm_2L	4577782-4578103	12.73	12.76	12.74	11.9	11.89	11.86	8.39	8.37	8.21	Under	0	Over	0	YES
1641191_s_at	CG17932-RA	Ugt36Bc	arm_2L	16799028-16801585	6.39	7.01	6.74	6.25	6.24	6.48	7.65	7.76	7.73	Under	0.002	Under	0	YES
1629396_a_at	CG8486-RA	CG8486	arm_2L	8173069-8189610	5.27	5.63	5.49	5.09	4.81	5.21	7.02	6.52	6.92	Under	0	Under	0	YES
1638844_s_at	CG3714-RC	CG3714	arm_2L	4189496-4198058	6.23	6.26	6.28	5.6	5.92	5.87	5.53	5.33	5.39	Under	0	Over	0.106	YES
1637143_at	CG9643-RA	CG9643	arm_2L	2978525-2979410	8.59	8.64	8.64	7.3	7.33	7.31	7.25	6.93	7.08	Under	0	Over	0.451	YES
1630023_at	CG9537-RA	DLP	arm_2L	6480955-6487585	10.1	10.24	10.26	10.42	10.75	10.71	8.34	8.84	9.12	Over	0.089	Over	0	YES
1629144_at	CG15440-RA	CG15440	arm_2L	4453166-4454457	9.78	9.58	9.96	9.7	9.92	9.87	7.17	7.13	7.18	Equal	0.824	Over	0	YES
1638983_at	CG15148-RA	btv	arm_2L	17964128-17982312	5.01	4.97	5.04	5.34	5.29	5.44	5.34	5.22	5.1	Over	0.352	Equal	0.666	YES
1633242_a_at	CG3964-RB	CG3964	arm_2L	3862680-3867507	11.87	11.34	11.73	12.58	12.53	12.48	13.12	13.03	13.07	Over	0	Equal	0.646	YES
1634862_at	CG10470-RA	CG10470	arm_2L	19049078-19049886	11.45	11.5	11.6	11.54	11.46	11.45	10.13	10.32	10.13	Equal	0.739	Over	0	YES
1634494_at	CG17648-RA	CG17648	arm_2L	1752348-1752851	7.7	7.56	7.6	9.39	9.24	9.28	11.2	10.86	11	Over	0	Under	0	YES
1640557_at	CG6382-RA	Elf	arm_2L	12434431-12440605	11.1	11.17	11.12	10.93	10.98	11.05	9.57	9.64	9.66	Under	0.332	Over	0	YES
1625679_at	CG15386-RA	CG15386	arm_2L	2216509-2217168	9.79	9.87	9.86	9.47	9.51	9.55	8.28	8.32	8.4	Under	0.002	Over	0	YES
1634230_s_at	CG17161-RB	grp	arm_2L	16680087-16699926	10.47	10.65	10.5	10.25	10.26	10.2	9.27	9.16	9.07	Under	0.009	Over	0	YES
1633099_at	CG3876-RA	CG3876	arm_2L	818074-819492	6.43	6.61	6.53	6.51	6.44	6.4	6.88	7.02	6.69	Equal	0.597	Equal	0.82	YES
1631891_at	CG6488-RA	CG6488	arm_2L	11496793-11499119	7.93	7.79	8.02	7.13	7.21	7.23	6.96	7.15	6.96	Under	0	Equal	0.589	YES
1623237_at	CG14030-RA	CG14030	arm_2L	5279050-5283018	10.23	10.15	10.18	10	10.01	10.01	8.52	8.87	8.77	Under	0.184	Over	0	YES
1623746_a_at	CG6167-RA	PICK1	arm_2L	12695037-12698917	10.37	10.34	10.48	10.71	10.68	10.81	8.7	8.51	8.52	Over	0.448	Over	0	YES
1628516_at	CG15432-RA	CG15432	arm_2L	4442497-4442854	8.91	8.8	8.79	9.11	8.9	8.79	7.91	8.05	7.74	Equal	0.853	Over	0	YES
1641418_at	CG2955-RA	CG2955	arm_2L	4149278-4151203	12.13	12.15	11.92	12.96	13.2	13.03	12.75	12.83	12.79	Over	0	Over	0.319	YES
1641156_at	CG15379-RA	dpr3	arm_2L	2061792-2062133	6.97	6.97	6.62	7.26	7.06	6.95	7.56	7.43	7.5	Equal	0.736	Equal	0.797	YES
1630529_at	CG11562-RA	CG11562	arm_2L	292465-293222	11.24	11.04	11.02	11.88	11.76	11.81	13.03	12.76	12.89	Over	0	Under	0.002	YES
1627444_at	CG31819-RA	CG31819	arm_2L	16211458-16213307	10.82	10.71	10.72	12.05	11.84	11.81	11.91	12.1	12.03	Over	0	Equal	0.859	YES
1634371_at	CG14020-RA	CG14020	arm_2L	5517841-5518822	9.69	9.66	9.75	10.27	10.3	10.2	5.93	6.29	6.77	Over	0.002	Over	0	YES
1635361_at	CG18806-RA	CG18806	arm_2L	19965817-19966297	4.52	4.73	4.51	5.13	5.08	4.97	4.51	4.42	4.58	Over	0.034	Over	0.013	YES
1632650_at	CG5867-RA	CG5867	arm_2L	13236492-13239292	7.51	7.85	7.25	6.85	6.84	6.57	9.73	9.5	9.42	Under	0	Under	0	YES
1636478_at	CG9596-RA	CG9596	arm_2L	6560172-6561609	7.31	7.47	7.4	5.97	5.9	5.85	5.49	5.56	5.9	Under	0	Over	0.353	YES
1632969_at	CG17176-RA	ACXA	arm_2L	12921090-12925453	10.13	10.32	10.41	11.64	11.74	11.59	10.91	11.48	11.23	Over	0	Over	0.046	YES
1625426_at	CG5846-RA	CG5846	arm_2L	9956147-9957807	8.54	8.49	8.45	8.75	8.69	8.46	6.73	7.1	6.81	Equal	0.856	Over	0	YES
1623646_at	CG15400-RA	CG15400	arm_2L	2814633-2815486	10.85	10.87	10.97	11.4	11.52	11.46	6.05	6.66	6.54	Over	0.002	Over	0	YES
1637276_at	CG4799-RA	Pen	arm_2L	10056905-10060097	13.49	13.43	13.43	13.85	14.02	13.9	13.82	13.84	13.86	Over	0.024	Equal	0.731	YES
1638405_at	CG9338-RA	CG9338	arm_2L	20865226-20867311	8.28	8.56	8.34	6.3	6.08	6.09	9.95	9.69	9.66	Under	0	Under	0	YES
1634588_at	CG18405-RA	Sema-1a	arm_2L	8563795-8667429	6.93	6.83	6.98	6.75	6.94	6.77	5.67	5.77	5.4	Equal	0.533	Over	0	YES
1626081_at	CG8837-RA	CG8837	arm_2L	3320589-3323037	6.86	6.93	6.92	8.56	8.95	8.43	9	9.32	9.05	Over	0	Equal	0.727	YES
1625960_at	CG4491-RA	noc	arm_2L	14490861-14494019	4.74	5.33	5.26	4.1	4.07	4.23	6.63	5.65	6.18	Under	0	Under	0	YES
1640349_at	CG31851-RA	CG31851	arm_2L	13257476-13258294	7.46	7.42	7.5	9.58	9.55	9.32	9.25	9.59	9.29	Over	0	Equal	0.687	YES
1626798_a_at	CG14025-RA	Bsg25D	arm_2L	5271747-5278558	6.39	6.71	6.33	5.09	5.07	5.17	6.06	5.78	5.59	Under	0	Under	0.287	YES
1624775_at	CG10628-RA	CG10628	arm_2L	19757242-19758613	8.31	8.01	8.33	7.82	7.88	7.57	8.86	8.44	8.28	Under	0	Under	0.125	YES
1641237_a_at	CG14041-RA	SP555	arm_2L	5038052-5040818	9.97	10.05	9.68	11.15	11.49	11.12	11.72	11.86	11.8	Over	0	Equal	0.663	YES
1627699_at	CG14070-RA	CG14070	arm_2L	10900883-10901695	9.86	9.86	10.01	10.86	10.87	10.9	8.01	8.49	8.28	Over	0	Over	0	YES
1634565_at	CG4957-RA	CG4957	arm_2L	10268894-10269900	9.27	9.59	9.39	9.12	9.26	9.12	7.66	7.68	7.27	Under	0.031	Over	0	YES
1636868_at	CG14939-RA	CG14939	arm_2L	11810091-11813800	10.11	10.34	10.08	8.62	8.92	8.93	8.92	8.68	8.71	Under	0	Equal	0.745	YES
1631076_at	CG13771-RA	CG13771	arm_2L	6662059-6663614	8.53	8.51	8.55	9.48	9.39	9.29	8.92	9.18	8.88	Over	0	Over	0.083	YES
1640103_s_at	CG17224-RA	CG17224	arm_2L	3016590-3018289	7.93	7.93	7.85	7.61	7.55	7.34	9.89	9.65	9.59	Under	0	Under	0	YES
1634835_at	CG15880-RA	CG15880	arm_2L	817195-818445	10.31	10.31	10.33	10.48	10.71	10.55	7.75	7.85	8.09	Equal	0.683	Over	0	YES
1622997_at	CG13141-RA	CG13141	arm_2L	10348016-10349744	8.42	8.14	8.23	9.84	9.76	9.66	7.11	7.29	7.2	Over	0	Over	0	YES
1636926_s_at	CG5848-RA	cact	arm_2L	16313028-16326101	8.78	8.76	8.76	9.07	8.98	8.97	9.34	9.17	9.13	Equal	0.736	Equal	0.883	YES
1625857_at	CG8451-RA	CG8451	arm_2L	8200464-8205128	7.04	7.03	7.16	7.21	7.27	7.33	11.09	10.81	10.61	Equal	0.823	Under	0	YES
1634650_at	CG11372-RA	galectin	arm_2L	72387-76203	8.46	8.59	8.5	6.86	7.29	6.89	9.68	9.48	9.51	Under	0	Under	0	YES
1630332_at	CG3652-RA	CG3652	arm_2L	4392769-4393814	10.72	10.79	10.86	10.89	10.85	10.74	9.46	9.56	9.28	Equal	0.829	Over	0	YES
1623584_at	CG10473-RA	CG10473	arm_2L	19045375-19048633	8.75	9.04	8.8	6.43	6.82	6.92	6.28	6.65	6.63	Under	0	Over	0.494	YES
1639201_at	S.C2L002195	---	arm_2L	17173596-17173971	7.59	7.66	7.69	9.37	9.29	9.1	7.46	7.79	7.64	Over	0	Over	0	YES
1625793_at	CG5838-RA	Dref	arm_2L	9964146-9967247	9.11	9.29	9.16	7.64	7.85	7.99	5.14	5.37	5.08	Under	0	Over	0	YES
1641559_at	CG15283-RA	CG15283	arm_2L	14447376-14450816	5.28	5.01	5.18	5.85	5.88	5.83	6.2	6.06	6.33	Over	0	Equal	0.845	YES
1626680_at	CG9305-RA	CG9305	arm_2L	13371426-13373853	9.49	9.44	9.46	9.83	9.74	9.72	8.95	9.18	8.7	Equal	0.574	Over	0	YES
1624562_s_at	CG6541-RA	Mst33A	arm_2L	11585429-11586833	12.23	12.07	12.06	13.42	13.25	13.29	13.05	13.17	13.03	Over	0	Over	0.41	YES
1629702_a_at	CG4807-RB	ab	arm_2L	11210680-11261081	6.22	6.23	6.27	6.52	6.6	6.5	4.78	4.98	5.26	Equal	0.548	Over	0	YES
1624883_at	CG10679-RA	Nedd8	arm_2L	18951240-18951715	11.91	11.92	11.9	10.95	10.89	10.93	10.3	10.24	10.24	Under	0	Over	0	YES
1628418_at	CG6093-RA	abo	arm_2L	10973441-10975273	10.25	10.28	10.3	9.49	9.59	9.69	6.4	6.86	6.69	Under	0	Over	0	YES
1637957_s_at	CG3151-RA	Rbp9	arm_2L	2954761-2964853	8.48	8.65	8.65	6.8	7.47	7.78	11.16	10.6	10.94	Under	0	Under	0	YES
1633750_s_at	CG4124-RB	PNUTS	arm_2L	870463-874149	7.89	7.87	7.77	7.65	7.67	7.58	7.52	7.12	7.25	Under	0.098	Over	0.179	YES
1633718_at	CG5355-RA	CG5355	arm_2L	10410528-10413572	10.88	10.89	11.08	10.26	10.31	10.34	10.43	10.32	10.18	Under	0	Equal	0.825	YES
1635843_at	CG9144-RA	CG9144	arm_2L	6063561-6065949	9.31	9.44	9.3	9.59	9.46	9.28	8.19	8.37	8.02	Equal	0.827	Over	0	YES
1633958_at	CG5029-RA	SamDC	arm_2L	10339459-10341505	11.11	11.2	11.25	10.88	11.03	10.94	9.3	9.24	9.15	Under	0.044	Over	0	YES
1639346_at	CG9526-RA	CG9526	arm_2L	6456293-6459008	8.95	9.15	8.95	8.62	8.71	8.68	8.88	8.54	8.54	Under	0.004	Equal	0.811	YES
1639508_a_at	CG13784-RB	CG13784	arm_2L	7218642-7220029	7.8	7.76	7.72	8.26	8.37	8.22	8.86	8.79	8.65	Over	0.005	Equal	0.732	YES
1634570_at	CG5375-RA	CG5375	arm_2L	10328382-10330564	7.58	7.62	7.69	7.52	7.87	7.66	5.42	5.55	5.3	Equal	0.819	Over	0	YES
1626531_at	CG3753-RA	Marcal1	arm_2L	4955518-4958292	8.81	8.78	8.8	9.13	9.2	9.09	8.16	8.03	7.85	Over	0.371	Over	0	YES
1639436_at	CG8822-RA	PpD6	arm_2L	3109671-3110730	7.24	7.34	7.45	9.21	9.3	9.24	8.62	9.13	8.94	Over	0	Over	0.154	YES
1641285_at	CG5861-RA	CG5861	arm_2L	16305785-16307275	11.07	10.96	11.12	10.58	10.63	10.59	8.5	8.48	8.5	Under	0	Over	0	YES
1625687_at	CG10275-RA	CG10275	arm_2L	18487745-18496426	6.39	7	6.74	6.02	6.04	6.23	6.31	6.16	6.17	Under	0	Equal	0.858	YES
1639522_at	CG31950-RA	CG31950	arm_2L	2878592-2878958	9.92	9.8	9.71	10.46	10.21	10.2	10.21	10.39	10.2	Over	0.024	Equal	0.8	YES
1626368_at	CG4162-RA	lace	arm_2L	15499109-15504598	8.77	9.2	8.97	8.02	7.81	7.67	8.15	7.75	7.97	Under	0	Equal	0.857	YES
1639219_at	CG6249-RA	Csl4///DyakCsl4	arm_2L	11122563-11123792	9.07	8.99	9.04	8.38	8.32	8.23	7.55	7.46	7.29	Under	0	Over	0	YES
1638508_at	CG14934-RA	CG14934	arm_2L	11847230-11849115	5.6	5.77	5.61	5.92	5.7	5.96	8.09	7.82	7.8	Equal	0.777	Under	0	YES
1634270_at	CG5037-RA	CG5037	arm_2L	10331462-10333129	9.95	9.86	9.87	10.07	10.15	10	8.83	8.96	8.8	Equal	0.824	Over	0	YES
1628274_a_at	CG31924-RA	CG31924	arm_2L	1354097-1354919	9.18	8.85	8.81	10.38	10.29	10.28	11.59	11.39	11.38	Over	0	Under	0	YES
1625745_at	CG31643-RA	CG31643	arm_2L	6038160-6041283	7.74	7.63	7.7	7.99	8.03	8.05	5.35	5.11	5.14	Over	0.419	Over	0	YES
1629221_at	CG15437-RA	morgue	arm_2L	4442869-4444677	10.32	10.32	10.33	9.82	9.87	9.8	8.16	8.03	8.14	Under	0	Over	0	YES
1627658_s_at	CG4995-RB	CG4995	arm_2L	10322475-10324993	11.3	10.99	10.95	12.18	12.06	12.06	12.53	12.57	12.59	Over	0	Equal	0.774	YES
1631046_s_at	CG6448-RA	CG6448	arm_2L	22134350-22159735	7.56	8.34	8.02	5.72	6.07	5.65	8.84	8.75	8.87	Under	0	Under	0	YES
1630950_at	CG10206-RA	nop5	arm_2L	6916748-6918741	11.02	11.07	11	8.56	8.61	8.8	7.25	6.95	7.06	Under	0	Over	0	YES
1626064_at	CG4648-RA	CG4648	arm_2L	144232-149208	7.65	7.64	7.77	8.98	8.96	8.79	6.74	6.61	6.52	Over	0	Over	0	YES
1632212_at	CG14401-RA	CG14401	arm_2L	20869846-20871055	7.44	7.88	7.72	6.26	5.97	6.1	9.36	9.16	9.26	Under	0	Under	0	YES
1631299_s_at	CG31759-RB	CG31759	arm_2L	12207626-12210110	8.26	8.59	8.57	9.03	9.17	8.97	8.79	8.82	8.69	Over	0.002	Over	0.273	YES
1639527_at	CG5300-RA	Klp31E	arm_2L	10414033-10418991	7.49	7.73	7.74	6.72	6.92	6.9	5.18	5.13	5.21	Under	0	Over	0	YES
1623758_at	CG13123-RA	CG13123	arm_2L	9791961-9793097	8.85	8.63	8.71	8.49	8.41	8.47	7.11	7.24	7.22	Under	0.016	Over	0	YES
1638576_at	CG6840-RA	Rpb11	arm_2L	17409695-17410368	10.66	10.97	10.91	9.88	9.9	9.86	7.37	7.56	7.47	Under	0	Over	0	YES
1624937_at	CG12288-RA	CG12288	arm_2L	16900534-16902189	9.6	9.53	9.49	7.47	7.77	7.83	4.63	4.85	4.43	Under	0	Over	0	YES
1639676_at	CG15173-RA	CG15173	arm_2L	19043534-19045146	9.91	9.94	9.8	10.29	10.25	10.1	8.94	9.11	8.89	Over	0.428	Over	0	YES
1627827_a_at	CG7885-RA	RpII33	arm_2L	13833338-13834306	10.63	10.6	10.6	9.57	9.5	9.55	7.62	7.55	7.68	Under	0	Over	0	YES
1630515_s_at	CG9280-RC	Glt	arm_2L	8672042-8676811	6.46	6.2	6.46	6.87	7.14	6.78	5.98	5.84	5.38	Over	0	Over	0	YES
1627530_at	CG6700-RA	CG6700	arm_2L	10837728-10842603	8.89	8.88	8.77	9.01	8.97	8.96	7.21	7.39	7.38	Equal	0.841	Over	0	YES
1641187_at	CG16854-RA	CG16854	arm_2L	11088330-11090782	9.94	9.85	10.02	10.7	10.74	10.72	6.58	7.03	6.72	Over	0	Over	0	YES
1638220_at	CG16888-RA	CG16888	arm_2L	13812701-13813234	7.9	7.82	7.6	9.87	9.51	9.5	10.51	10.54	10.44	Over	0	Under	0.046	YES
1635155_a_at	CG15257-RA	Tim17b2	arm_2L	15484767-15485490	11.55	11.35	11.32	12.37	12.32	12.21	12.08	12.16	12.07	Over	0	Equal	0.555	YES
1628309_at	CG5126-RA	CG5126	arm_2L	1182290-1184021	8.58	8.74	8.83	7.18	7.12	7.31	6.61	6.54	6.65	Under	0	Over	0.004	YES
1635482_at	CG2976-RA	CG2976	arm_2L	4829430-4830670	10.1	10.33	10.34	9.86	9.93	9.89	8.99	8.82	8.67	Under	0	Over	0	YES
1636724_at	CG8292-RA	CG8292	arm_2L	8216853-8218017	10.35	10.13	10.17	11.68	11.5	11.45	11.58	11.67	11.49	Over	0	Equal	0.842	YES
1629319_at	CG10428-RA	CG10428	arm_2L	18948896-18950978	10.02	10.05	10.16	9.36	9.47	9.49	7.48	7.44	7.36	Under	0	Over	0	YES
1626733_at	CG15481-RA	Ski6	arm_2L	13221393-13222315	9.76	9.73	9.89	10.02	10.12	9.87	9	9.03	8.85	Equal	0.792	Over	0	YES
1629185_at	CG6734-RA	CG6734	arm_2L	12014303-12020938	7.8	7.67	7.66	6.84	6.81	6.95	6.88	6.91	7.14	Under	0	Equal	0.864	YES
1637826_at	CG10623-RA	CG10623	arm_2L	18955480-18957163	10.21	10.22	10.13	11.44	11.45	11.24	10.2	10.24	10.1	Over	0	Over	0	YES
1627263_at	CG31601-RA	CG31601	arm_2L	22040789-22043034	11.32	11.23	11.29	11.58	11.77	11.68	11.01	11.05	10.92	Over	0.162	Over	0	YES
1628001_at	CG10492-RA	CG10492	arm_2L	19054080-19058823	8.04	8.46	8.27	6.31	6.6	6.67	6.64	6.7	6.51	Under	0	Equal	0.866	YES
1634895_s_at	CG3664-RB	Rab5	arm_2L	2359545-2365362	10.72	10.98	10.57	9.46	9.44	9.41	10.79	10.54	10.49	Under	0	Under	0	YES
1636811_at	CG5427-RA	Oatp33Ea	arm_2L	12441399-12445911	5.29	5.3	5.25	5.71	5.64	5.79	5.04	5.29	5.35	Over	0.065	Over	0.023	YES
1623883_at	CG18661-RA	CG18661	arm_2L	8997649-8998545	7.63	7.57	7.57	7.96	7.88	7.69	5.81	5.54	5.57	Equal	0.699	Over	0	YES
1624007_at	CG6304-RA	CG6304	arm_2L	17011546-17013054	12.2	12.21	12.2	13	12.99	12.91	12.09	12.46	12.24	Over	0	Over	0.001	YES
1636168_s_at	CG13101-RA	CG13101	arm_2L	8977881-8984870	6.6	6.98	6.63	7.39	7.39	7.03	9.7	9.59	9.43	Over	0.002	Under	0	YES
1629018_a_at	CG8372-RA	CG8372	arm_2L	8212038-8212881	10.54	10.42	10.48	10.55	10.24	10.45	9.77	9.73	9.66	Equal	0.646	Over	0	YES
1634071_at	CG12283-RA	kek1	arm_2L	12818929-12822787	5.89	5.9	6.08	5.81	5.76	5.54	6.23	6.13	6.29	Under	0.027	Equal	0.702	YES
1633150_a_at	CG12677-RA	CG12677	arm_2L	4433907-4435060	11.24	11.09	11.2	12.14	12.19	12.1	12.14	12.21	12.2	Over	0	Equal	0.816	YES
1632627_at	CG31897-RA	CG31897	arm_2L	8442642-8445660	7.79	7.62	7.64	8.66	8.44	8.52	8.25	8.6	8.15	Over	0	Equal	0.507	YES
1624982_s_at	CG5080-RB	CG5080	arm_2L	1160289-1163882	6.03	6.01	6.21	5.66	5.64	5.35	6.53	6.48	6.52	Under	0	Under	0.008	YES
1625658_at	CG5181-RA	CG5181	arm_2L	7408532-7409779	9.04	9.48	9.16	9.35	9.69	9.29	8.34	8.25	8.35	Equal	0.802	Over	0	YES
1623065_at	CG13692-RA	CG13692	arm_2L	421799-422435	6.92	7.14	7.07	7.25	7.19	7.25	7.32	7.37	7.25	Equal	0.822	Equal	0.865	YES
1628479_at	CG15625-RA	CG15625	arm_2L	4889994-4891378	7.53	7.57	7.59	9.21	8.98	8.87	9.14	9.39	9.16	Over	0	Equal	0.873	YES
1635989_at	CG10658-RA	Os9///DyakOs9	arm_2L	19966726-19967667	6.55	6.7	6.7	6.17	6.05	5.92	7.82	8.11	7.99	Under	0	Under	0	YES
1638095_at	CG3709-RA	CG3709	arm_2L	153538-155321	8.57	8.71	8.64	8.89	8.98	8.91	6.89	7.45	7.22	Equal	0.58	Over	0	YES
1638892_at	CG5397-RA	CG5397	arm_2L	1240037-1242205	5.23	5.06	5.54	6.47	6.37	6.28	5.35	5.23	5.52	Over	0	Over	0	YES
1623644_s_at	CG2986-RA	oho23B	arm_2L	2856111-2857000	13.83	13.82	13.91	12.66	12.53	12.73	12.35	12.09	12.19	Under	0	Over	0.059	YES
1638821_a_at	CG31732-RA	---	arm_2L	15261205-15264690	8.84	8.84	8.67	9.6	9.83	9.55	8.59	8.64	8.49	Over	0	Over	0	YES
1636845_at	CG8885-RA	CG8885	arm_2L	4967821-4968936	10.82	10.82	10.72	10.15	10.05	10.04	9.37	9.41	9.22	Under	0	Over	0	YES
1622982_at	CG7393-RA	p38b	arm_2L	13780695-13782611	7.1	7.59	7.57	5.89	5.97	5.88	7.39	7.05	7	Under	0	Under	0	YES
1638739_at	CG14031-RA	Cyp4ac3	arm_2L	5268516-5270329	6.67	6.7	6.65	7.31	7.42	7.27	7.25	7.55	7.46	Over	0.001	Equal	0.869	YES
1637518_at	CG9314-RA	CG9314	arm_2L	8705571-8707442	11.42	11.34	11.63	12.4	12.51	12.38	12.7	12.58	12.7	Over	0	Equal	0.883	YES
1627512_at	CG31915-RA	CG31915	arm_2L	5528086-5530668	8.07	8.16	8.2	7.69	8.01	7.77	6.55	6.27	6.59	Under	0.005	Over	0	YES
1624028_at	CG4415-RA	CG4415	arm_2L	1037234-1038685	12.34	12.39	12.33	10.42	10.33	10.55	8.62	8.55	8.46	Under	0	Over	0	YES
1631161_at	CG3959-RA	pelo	arm_2L	9700795-9708861	11.34	11.43	11.21	10.9	11.2	11.11	9.09	8.65	8.29	Under	0.027	Over	0	YES
1639111_at	CG15362-RA	CG15362	arm_2L	1981309-1981927	10.01	9.97	9.97	11.03	11.12	10.96	11.76	11.66	11.68	Over	0	Under	0.367	YES
1637881_at	CG10373-RA	CG10373	arm_2L	18704569-18705699	11.06	11.12	11.11	9.62	10	9.73	10.12	9.78	9.61	Under	0	Equal	0.868	YES
1641130_at	CG31731-RA	CG31731	arm_2L	13784169-13790563	10.39	10.48	10.73	10.18	10.33	10.54	9.43	9.18	9.04	Under	0.175	Over	0	YES
1627641_s_at	CG17494-RA	CG17494	arm_2L	22471795-22478851	11.01	11.19	11.1	11.31	11.56	11.45	11.29	11.36	11.46	Over	0.384	Equal	0.748	YES
1640922_a_at	CG9310-RA	Hnf4	arm_2L	8687280-8709038	6.76	6.94	7.04	7.04	7.2	7.21	7.93	7.71	7.91	Equal	0.75	Under	0.238	YES
1624003_at	CG10639-RA	CG10639	arm_2L	18971990-18974448	11.17	11.06	11.01	11.3	11.3	11.32	11.75	11.66	11.57	Equal	0.738	Equal	0.832	YES
1630378_at	CG17657-RA	CG17657///frtz	arm_2L	1711298-1715861	7.56	7.34	7.45	7.8	8.05	7.81	7.12	7.17	7.34	Over	0.07	Over	0.002	YES
1636770_at	CG5972-RA	Arc-p20	arm_2L	6125137-6125913	10.09	10.21	10.11	8.41	8.39	8.43	9.44	8.93	9.02	Under	0	Under	0.229	YES
1630506_at	CG3077-RA	CG3077	arm_2L	2764077-2765686	7.25	7.05	7.19	7.08	7.02	7.03	9.65	8.9	9.04	Under	0.427	Under	0	YES
1632730_at	CG14013-RA	CG14013	arm_2L	5552936-5553848	9.97	9.68	9.74	11.56	11.37	11.38	11.73	11.83	11.7	Over	0	Equal	0.855	YES
1631571_a_at	CG10076-RD	spir	arm_2L	20311236-20344970	7.89	7.59	7.74	8.15	7.95	7.93	7.53	7.63	7.21	Equal	0.65	Over	0.014	YES
1627900_at	CG3058-RA	CG3058	arm_2L	4403254-4403955	10.84	10.96	10.86	10.47	10.42	10.31	9.09	9.08	8.97	Under	0	Over	0	YES
1630067_a_at	CG7052-RA	TepII	arm_2L	7693799-7701585	7.94	8.04	7.86	7.9	7.71	7.61	10.31	10.4	10.45	Under	0.096	Under	0	YES
1631181_a_at	CG3294-RB	CG3294	arm_2L	4794548-4796576	7.04	6.98	7	6.43	6.63	6.63	6.24	6.32	6.47	Under	0	Over	0.449	YES
1626849_at	CG7251-RA	CG7251	arm_2L	5587142-5588414	10.56	10.35	10.5	12.17	12.05	12.05	12.16	12.26	12.19	Over	0	Equal	0.876	YES
1639582_at	CG10231-RA	Pde11	arm_2L	18532727-18563172	7.57	8.05	7.74	6.12	6.67	6.56	8.88	8.27	8.43	Under	0	Under	0	YES
1634507_s_at	CG17549-RB	CG17549	arm_2L	19387049-19390070	9.99	10.43	10.21	7.11	7.18	6.94	11.44	11.18	11.29	Under	0	Under	0	YES
1633457_at	CG15144-RA	CG15144	arm_2L	17525702-17528995	9.7	9.59	9.61	10.49	10.5	10.35	10.04	10.41	10.01	Over	0	Over	0.302	YES
1633389_at	CG12404-RA	CG12404	arm_2L	12993747-13000631	10.62	10.72	10.88	10.42	10.7	10.5	9.45	9.7	9.43	Under	0.128	Over	0	YES
1639553_at	CG9987-RA	CG9987	arm_2L	19430656-19432444	10.74	10.67	10.84	9.33	9.42	9.53	6.97	6.54	6.58	Under	0	Over	0	YES
1633949_at	CG15152-RA	CG15152	arm_2L	18114682-18115021	5.67	5.49	5.52	6.29	6.08	6.04	8.9	7.97	7.85	Over	0	Under	0	YES
1640301_a_at	CG4675-RA	Ndae1	arm_2L	7226820-7240500	5.58	5.52	5.56	5.73	5.82	5.78	8.38	8	7.8	Equal	0.783	Under	0	YES
1641601_at	CG31682-RA	CG31682	arm_2L	2239407-2240593	10.56	10.29	10.14	12.06	11.8	11.83	11.78	11.95	11.78	Over	0	Equal	0.773	YES
1635354_at	CG31791-RA	CG31791	arm_2L	18670883-18675094	5.13	5.27	5.17	5.29	5.24	5.41	5.19	5.5	5.69	Equal	0.844	Equal	0.87	YES
1626873_a_at	CG12448-RA	CG12448	arm_2L	15941559-15942440	9.84	9.77	9.78	11.76	11.72	11.58	10.97	11.36	11.04	Over	0	Over	0.006	YES
1630530_at	CG9296-RA	CG9296	arm_2L	8684814-8685954	9.61	9.9	9.84	8.67	8.66	8.76	9.27	8.91	8.84	Under	0	Equal	0.854	YES
1623893_at	CG13784-RB	CG13784	arm_2L	7218642-7220029	5.81	5.76	5.55	5.75	5.95	5.7	6.65	6.18	6.31	Equal	0.839	Equal	0.579	YES
1640146_at	CG33116-RA	CG33116	arm_2L	19533472-19537365	8.74	8.74	8.75	7.26	7.57	7.59	8.03	7.75	7.92	Under	0	Equal	0.798	YES
1629492_s_at	CG31626-RA	CG31626	arm_2L	21232483-21236733	7.55	7.64	7.72	7.96	7.77	7.82	7.58	7.81	7.68	Equal	0.781	Equal	0.605	YES
1636437_at	CG31638-RA	CG31638	arm_2L	6491121-6496120	7.87	7.76	7.81	7.03	7.28	7.17	6.01	5.8	5.92	Under	0	Over	0	YES
1623115_at	CG14071-RA	CG14071	arm_2L	10888367-10888778	8.13	7.84	7.85	10.42	10.12	10.08	10.62	10.52	10.45	Over	0	Equal	0.843	YES
1638642_at	CG17259-RA	CG17259	arm_2L	3035490-3037403	10.02	10.13	10.13	9.06	9.13	9.06	8.85	8.55	8.71	Under	0	Over	0.102	YES
1634442_at	CG11561-RA	smo	arm_2L	277587-282167	8.34	8.8	8.46	6.7	6.82	6.95	7.46	7.38	7.62	Under	0	Under	0.364	YES
1639008_at	CG15260-RA	CG15260	arm_2L	15290688-15292239	9.51	9.12	9.08	10.66	10.27	10.38	11.46	11.44	11.46	Over	0	Under	0.003	YES
1632961_at	CG2822-RB	Shaw	arm_2L	3718186-3727587	7.11	7.19	7.02	9.43	9.12	9.05	9.49	9.87	9.66	Over	0	Equal	0.732	YES
1632384_at	CG4185-RA	NC2	arm_2L	15007818-15008538	9.91	9.93	9.95	9.86	9.8	9.76	7.64	7.65	7.7	Under	0.421	Over	0	YES
1629215_at	CG10723-RA	Kua	arm_2L	20100946-20102516	8.42	8.28	8.31	9.47	9.45	9.34	7.17	7.01	7.02	Over	0	Over	0	YES
1625444_at	CG13773-RA	CG13773	arm_2L	6906917-6907817	10.01	9.76	9.95	9.18	9.2	9.18	7.03	6.83	6.64	Under	0	Over	0	YES
1632891_s_at	CG10377-RA	Hrb27C	arm_2L	6920709-6926122	11.23	11.1	11.05	9.81	9.72	9.97	9.78	9.57	9.4	Under	0	Over	0.379	YES
1635422_s_at	CG9147-RB	CG9147	arm_2L	6066185-6067628	9.16	9.18	9.13	9.89	9.8	9.76	10.4	9.99	10.04	Over	0	Equal	0.873	YES
1626301_at	CG4559-RA	Idgf3	arm_2L	16451070-16453176	4.29	4.07	4.13	4.49	4.33	4.13	8.68	7.76	7.96	Equal	0.833	Under	0	YES
1634249_s_at	CG8844-RA	Pdsw	arm_2L	3466161-3467326	11.32	11.42	11.4	11.21	10.94	11.07	10.15	10.23	10.04	Under	0.008	Over	0	YES
1638600_at	CG4063-RA	ebi	arm_2L	415068-418536	9.01	9.22	9.13	7.61	7.59	7.75	7.29	7.57	7.21	Under	0	Over	0.278	YES
1625915_at	CG4375-RA	CG4375	arm_2L	1026106-1026897	12.3	12.09	11.94	13.46	13.33	13.3	13.54	13.64	13.69	Over	0	Equal	0.874	YES
1625851_s_at	CG13383-RC	Pp2A-29B///CSN8	arm_2L	8364866-8370085	11.65	11.62	11.63	11	11.02	11.08	10.02	9.81	9.94	Under	0	Over	0	YES
1624305_at	CG9159-RA	Kr-h2	arm_2L	6070988-6073962	11.77	11.82	11.76	12.23	12.4	12.22	9.9	9.74	9.55	Over	0.012	Over	0	YES
1631698_s_at	CG16833-RB	CG16833	arm_2L	10989304-10995015	6.86	7.1	6.97	6.25	6.57	6.51	4.84	5.24	5.28	Under	0	Over	0	YES
1635016_at	CG13090-RA	CG13090	arm_2L	8517445-8519180	10.23	10.26	10.3	10.03	9.99	9.88	8.31	8.43	8.46	Under	0.009	Over	0	YES
1637978_at	CG10194-RA	CG10194	arm_2L	19488681-19490083	7.98	8.15	8.1	7.69	7.86	7.83	7.05	6.9	6.82	Under	0.017	Over	0	YES
1624869_at	CG12511-RA	CG12511	arm_2L	5678784-5679150	8.01	8.01	7.9	9.54	9.34	9.18	11.14	11.03	11.23	Over	0	Under	0	YES
1628873_s_at	CG18362-RB	Mio	arm_2L	21286077-21310006	9.98	10.1	10.1	9.27	9.35	9.42	9.03	9.09	8.97	Under	0	Over	0.235	YES
1623061_at	CG10561-RA	CG10561	arm_2L	19114400-19116571	10.36	10.09	10.03	11.2	11.07	10.94	12.59	12.47	12.49	Over	0	Under	0	YES
1630931_at	CG2843-RA	CG2843	arm_2L	2745101-2746944	8.34	8.24	8.07	8.36	8.13	8.05	6.65	6.74	6.85	Equal	0.749	Over	0	YES
1627605_at	CG1071-RA	E2f2	arm_2L	21154285-21156245	10.66	10.54	10.56	10.75	10.63	10.7	9.72	9.62	9.52	Equal	0.858	Over	0	YES
1637819_at	CG6192-RA	CG6192	arm_2L	11100958-11106638	8	7.9	7.5	6.03	6.38	6.3	6.07	5.91	5.62	Under	0	Over	0.122	YES
1640123_at	CG11043-RA	CG11043	arm_2L	6559430-6560141	11.46	11.2	11.17	12.74	12.38	12.44	12.3	12.49	12.38	Over	0	Equal	0.649	YES
1640044_at	CG7329-RA	CG7329	arm_2L	10629351-10631053	7.74	7.82	8.02	9.69	9.71	9.43	8.6	8.87	8.54	Over	0	Over	0	YES
1636712_at	CG12775-RA	RpL21	arm_2L	22247110-22247833	14.01	14.03	14.03	12.69	12.69	12.84	12.56	12.19	12.17	Under	0	Over	0.066	YES
1623434_at	CG3702-RA	CG3702	arm_2L	4224649-4227097	11.33	11.26	11.4	11.56	11.56	11.41	12.12	11.97	12.07	Equal	0.811	Equal	0.632	YES
1632398_a_at	CG31735-RA	CG31735	arm_2L	15895559-15897071	11.3	11.26	11.21	12.46	12.45	12.4	11.27	11.83	11.56	Over	0	Over	0	YES
1632829_at	CG10730-RA	CG10730	arm_2L	20070080-20072209	6.94	6.88	7.23	8.17	8.43	8.45	8.28	8.47	8.21	Over	0	Equal	0.809	YES
1635508_at	CG2859-RA	Taf10	arm_2L	2767911-2768613	9.02	9.1	9.02	7.66	7.39	7.4	7.88	7.53	7.47	Under	0	Equal	0.879	YES
1628795_s_at	CG9175-RA	CG9175	arm_2L	6096694-6098964	9.64	9.72	9.91	9.92	9.97	10.06	7.44	7.59	7.51	Equal	0.752	Over	0	YES
1623440_at	CG31848-RA	CG31848	arm_2L	13265080-13265665	10.28	10.21	10.46	10.44	10.54	10.51	6.97	7.23	6.79	Equal	0.818	Over	0	YES
1625349_at	CG15138-RA	beat-IIIc	arm_2L	17189809-17260732	5.56	5.78	5.83	5.43	5.53	5.73	6.67	7.01	6.96	Under	0.251	Under	0	YES
1638348_at	CG31658-RA	CG31658	arm_2L	810645-811432	7.77	8.02	7.73	7.37	7.43	7.43	6.23	6.35	6.02	Under	0	Over	0	YES
1640834_at	CG33002-RA	mRpL27	arm_2L	4459003-4459532	9.53	9.55	9.57	8.49	8.41	8.47	7.29	7.13	6.95	Under	0	Over	0	YES
1635939_a_at	CG9641-RA	CG9641	arm_2L	2974858-2976859	12.49	12.45	12.53	12.1	12.19	12.18	7.61	7.56	7.44	Under	0.001	Over	0	YES
1638143_a_at	CG8222-RA	Pvr	arm_2L	8221118-8239859	7.41	7.25	7.28	7.02	6.84	6.88	9.19	8.84	8.81	Under	0	Under	0	YES
1632800_at	CG15278-RA	CG15278	arm_2L	14875412-14876068	8.08	7.8	8.14	9.8	9.91	9.78	11.14	10.95	10.97	Over	0	Under	0	YES
1625759_at	CG18801-RA	Ku80	arm_2L	15768511-15771280	8.35	8.47	8.51	9.31	9.16	9.18	6.1	5.99	6.1	Over	0	Over	0	YES
1640797_at	CG10664-RA	CG10664	arm_2L	19958711-19960065	11.99	12.1	11.94	11.18	11.04	11.12	10.58	10.56	10.53	Under	0	Over	0.009	YES
1627656_at	CG17610-RA	grk	arm_2L	8431085-8433598	5.46	5.86	5.81	4.97	5.37	5.31	6.76	7.05	6.97	Under	0	Under	0	YES
1624420_at	CG17118-RA	CG17118	arm_2L	10730254-10731364	10.63	10.63	10.66	12.41	12.28	12.12	11.81	11.98	11.85	Over	0	Over	0.092	YES
1635208_at	CG9934-RA	CG9934	arm_2L	13013258-13019434	10.87	10.81	10.89	10.64	10.77	10.59	10.88	10.91	10.89	Under	0.123	Equal	0.883	YES
1630087_at	CG14936-RA	Tsp33B	arm_2L	11791024-11792365	10.4	10.38	10.35	11.61	11.54	11.46	8.78	8.87	8.8	Over	0	Over	0	YES
1625150_s_at	CG2238-RA	Ef2b	arm_2L	21678096-21682150	13.67	13.71	13.91	12.38	12.59	12.75	12.29	12.2	12.13	Under	0	Over	0.119	YES
1636942_at	CG8498-RA	CG8498	arm_2L	8161920-8162325	10.11	10.07	9.95	9.56	9.55	9.39	9.48	9.32	9.37	Under	0	Equal	0.692	YES
1624372_at	CG10908-RA	CG10908	arm_2L	1974144-1975422	10.8	10.87	10.74	10.7	10.87	10.73	10.51	10.47	10.55	Equal	0.702	Over	0.36	YES
1639085_at	CG7221-RA	CG7221	arm_2L	7999669-8004267	8.87	8.85	8.77	8.26	8.3	8.27	8.06	7.55	7.73	Under	0	Over	0.02	YES
1641553_at	CG5648-RA	Pros6T	arm_2L	13232038-13233059	10.24	10.04	10.18	11.87	11.73	11.71	11.5	11.59	11.55	Over	0	Over	0.454	YES
1627437_at	CG17031-RA	ref2	arm_2L	12610718-12611381	10.5	10.7	10.64	10.76	11	10.89	5.65	6.2	5.86	Equal	0.66	Over	0	YES
1638871_at	CG4636-RA	SCAR	arm_2L	10976773-10982396	10.57	10.68	10.36	9.49	9.65	9.69	8.68	8.32	8.39	Under	0	Over	0	YES
1625348_s_at	CG8892-RC	CG8892	arm_2L	4979535-4981588	10.61	10.77	10.9	10.31	10.32	10.37	9.82	9.94	9.8	Under	0	Over	0.024	YES
1637789_at	CG31772-RA	CG31772	arm_2L	3760067-3768191	5.78	5.54	5.62	5.81	5.79	5.75	5.59	6.06	6.04	Equal	0.841	Equal	0.87	YES
1630577_at	CG17378-RA	CG17378	arm_2L	6774038-6778456	6.03	6.26	5.91	6.84	7.34	6.91	8.1	7.19	7.83	Over	0	Under	0.33	YES
1625231_at	CG3582-RA	U2af38	arm_2L	293336-294679	10.28	10.17	10.11	10.12	10.11	10.12	8.41	8.58	8.43	Equal	0.623	Over	0	YES
1626067_a_at	CG7311-RC	CG7311	arm_2L	13708214-13709168	8.93	8.79	9.1	10.1	10.39	10.22	11.61	11.27	11.01	Over	0	Under	0.004	YES
1641222_at	CG15142-RA	CG15142	arm_2L	17498086-17498762	10.39	10.24	10.51	9.94	9.92	10.03	6.5	6.16	6.61	Under	0	Over	0	YES
1629884_at	CG31652-RA	CG31652	arm_2L	4958410-4966400	10.01	10.01	10.09	9.5	9.43	9.46	8.42	8.48	8.48	Under	0	Over	0	YES
1631856_a_at	CG7361-RB	RFeSP///DyakRFeSP	arm_2L	1612685-1614182	11.14	11.09	11.33	11.21	10.97	11.12	10.71	10.51	10.65	Equal	0.556	Over	0.028	YES
1641459_at	CG10372-RA	Faf	arm_2L	18706260-18708688	11.64	11.62	11.66	11.3	11.37	11.35	9.88	9.86	9.67	Under	0.008	Over	0	YES
1634796_at	CG17219-RA	CG17219	arm_2L	3029256-3030617	7.7	7.79	7.66	7.93	8.05	7.79	7.57	7.59	7.64	Equal	0.777	Over	0.217	YES
1640914_at	CG8838-RA	CG8838	arm_2L	3357683-3358618	11.22	11.04	11.1	12.92	12.61	12.65	12.55	12.79	12.68	Over	0	Equal	0.751	YES
1637689_at	CG5317-RA	CG5317	arm_2L	12056323-12057416	11.02	10.9	10.93	10.33	10.19	10.2	9.56	9.47	9.47	Under	0	Over	0.001	YES
1635531_at	CG9552-RA	rost	arm_2L	8985931-8989287	8.74	8.72	8.76	8.56	8.39	8.44	9.18	9.17	9.14	Under	0.021	Under	0.276	YES
1636722_at	CG31917-RA	CG31917	arm_2L	5009976-5010825	11.27	11.18	11.43	11.04	10.89	10.93	10.75	10.46	10.57	Under	0.004	Over	0.132	YES
1635278_at	CG4972-RA	CG4972	arm_2L	10314794-10317575	10.32	10.38	10.26	9.94	9.91	9.9	8.51	8.66	8.56	Under	0	Over	0	YES
1629752_at	CG5525-RA	CG5525	arm_2L	12690324-12692937	11.76	11.86	11.91	10.3	10.61	10.63	9.1	8.9	8.77	Under	0	Over	0	YES
1640672_at	CG11015-RA	CG11015	arm_2L	6557799-6559308	12.3	12.22	12.18	10.63	10.47	10.66	10.21	10.03	10.02	Under	0	Over	0.03	YES
1624154_at	CG6620-RA	ial	arm_2L	10856787-10858082	9.32	9.25	9.27	8.99	9.04	8.95	6.09	5.59	5.97	Under	0.012	Over	0	YES
1624179_at	CG31680-RA	CG31680	arm_2L	20640145-20640723	4.52	4.29	4.42	4.42	4.38	4.42	4.44	4.42	4.89	Equal	0.771	Equal	0.879	YES
1639951_at	CG2611-RA	CG2611	arm_2L	20650193-20650900	9.2	9.24	9.17	8.86	8.9	8.94	8.28	8.03	8.23	Under	0.009	Over	0	YES
1635585_at	CG9264-RB	CG9264	arm_2L	21071008-21081053	5.28	5.13	5.2	5.83	5.91	5.98	7.03	6.43	6.47	Over	0	Under	0.186	YES
1632184_at	CG4953-RA	CG4953	arm_2L	10266701-10268747	8.86	9.1	8.93	7.98	7.92	8.05	6.78	6.61	6.69	Under	0	Over	0	YES
1624077_at	CG13390-RA	CG13390	arm_2L	8375500-8376777	8.15	8.34	8.45	8.06	8.16	8.05	7.31	7.78	7.51	Under	0.057	Over	0.007	YES
1625044_at	CG8891-RA	CG8891	arm_2L	4978565-4979377	8.78	8.81	8.78	7.19	7.43	7.5	6.94	7	7.16	Under	0	Over	0.178	YES
1623838_s_at	CG4629-RA	CG4629	arm_2L	1083089-1102506	7.63	7.5	7.65	7.46	7.34	7.13	7.47	7.81	7.85	Under	0.012	Equal	0.833	YES
1634419_at	CG4775-RA	l(2)k00619	arm_2L	1158678-1160221	8.53	8.49	8.58	7.53	7.45	7.47	7.69	7.43	7.28	Under	0	Equal	0.794	YES
1638033_at	CG6055-RA	CG6055	arm_2L	7466549-7472205	5.74	5.77	5.83	7.01	6.5	6.74	6.32	6.32	6.32	Over	0	Over	0.054	YES
1636900_at	CG5390-RA	CG5390	arm_2L	10304068-10306594	8.13	8.08	8.03	8.43	8.17	8.16	9.35	9.15	9.08	Equal	0.813	Under	0.009	YES
1634301_at	CG14017-RA	CG14017	arm_2L	5553896-5555140	8.72	8.61	8.5	10.64	10.43	10.28	10.2	10.56	10.26	Over	0	Equal	0.699	YES
1632345_at	CG8353-RA	CG8353	arm_2L	8214304-8215240	5.83	5.88	5.95	5.77	5.9	5.88	9.44	8.9	9.18	Equal	0.739	Under	0	YES
1637033_at	CG7238-RA	sip1	arm_2L	5721058-5723791	8.42	8.4	8.69	8.42	8.57	8.48	9.03	8.8	8.66	Equal	0.759	Equal	0.844	YES
1634619_at	CG4026-RA	IP3K1	arm_2L	9782389-9788496	6.21	6.54	6.39	6.17	6.09	6	8.18	7.81	7.86	Under	0.011	Under	0	YES
1640698_at	CG8814-RA	CG8814	arm_2L	2874871-2877154	7.52	7.7	7.53	6.26	6.79	6.35	8.16	7.75	7.52	Under	0	Under	0	YES
1634159_s_at	CT33596	CG31917	arm_2L	5010486-5010754	10.76	10.78	10.83	10.43	10.43	10.41	10.36	9.83	10	Under	0.001	Over	0.162	YES
1625175_s_at	CG7082-RA	CG7082	arm_2L	2220766-2225555	10.28	10.32	10.13	10.94	10.83	10.78	12.17	11.94	11.94	Over	0	Under	0	YES
1639954_at	CG6094-RA	CG6094	arm_2L	10507116-10507918	10.72	10.68	10.75	10.44	10.38	10.37	9.84	9.85	9.59	Under	0.004	Over	0.001	YES
1629107_at	CG4897-RA	RpL7	arm_2L	10201100-10202233	13.49	13.6	13.61	11.89	11.82	12.09	11.49	11.29	11.29	Under	0	Over	0.008	YES
1639604_at	CG5056-RA	CG5056	arm_2L	10366697-10367829	9.51	9.46	9.56	10.45	10.62	10.33	8.27	8.69	8.47	Over	0	Over	0	YES
1641706_at	CG17258-RA	CG17258	arm_2L	3032335-3035348	8.15	8.09	8.15	10.12	9.96	9.85	7.26	7.44	7.24	Over	0	Over	0	YES
1626150_at	CG1374-RA	tsh	arm_2L	21828594-21837013	7.04	7.09	6.99	6.27	6.19	6.33	6.49	6.38	6.23	Under	0	Equal	0.872	YES
1636513_a_at	CG3696-RA	kis	arm_2L	210731-250795	9.2	9.37	8.93	6.13	6.28	6.52	8.18	7.87	7.87	Under	0	Under	0	YES
1624406_at	CG5168-RA	CG5168	arm_2L	10423314-10425484	12.39	12.42	12.44	11.55	11.66	11.66	10.55	10.61	10.41	Under	0	Over	0	YES
1640237_a_at	CG3647-RB	stc	arm_2L	15113481-15118070	10.98	10.89	10.86	11.02	11.11	11.09	10	9.84	9.71	Equal	0.837	Over	0	YES
1640130_at	CG31678-RA	CG31678	arm_2L	20659129-20675941	8.93	9.04	9.04	8.91	9.07	9.16	7.76	7.77	7.7	Equal	0.824	Over	0	YES
1636914_at	CG5387-RA	Cdk5	arm_2L	10308123-10310736	6.48	6.82	6.86	7.37	7.94	7.72	6.35	6.6	6.42	Over	0	Over	0	YES
1635268_at	CG31806-RA	CG31806	arm_2L	16985053-16985617	9.82	9.63	9.69	11.18	11.05	11	12.5	12.24	12.42	Over	0	Under	0	YES
1638663_at	CG9539-RA	Sec61	arm_2L	6477532-6480489	11.94	11.9	11.99	11.28	11.51	11.27	9.87	9.53	9.65	Under	0	Over	0	YES
1636978_at	CG17912-RA	CG17912	arm_2L	16743403-16745565	9.54	9.82	9.77	8.9	9.01	8.97	7.08	6.92	6.81	Under	0	Over	0	YES
1635123_at	CG11397-RA	glu	arm_2L	16733616-16738372	8.94	8.91	9.11	8.25	8.39	8.45	7.59	7.51	7.19	Under	0	Over	0	YES
1623465_at	CG6138-RA	CG6138	arm_2L	10567289-10568013	10.26	9.7	9.53	11.17	11.07	10.94	12.27	11.91	12.15	Over	0	Under	0.001	YES
1627267_at	CG15162-RA	MESR3	arm_2L	18617256-18661783	7.76	8.03	7.84	5.21	5.96	5.69	9.89	9.6	9.66	Under	0	Under	0	YES
1630027_s_at	CG33113-RF	Rtnl1	arm_2L	4993649-5009744	9.81	10.19	9.89	8.18	8.55	8.37	10.85	10.45	10.37	Under	0	Under	0	YES
1634900_at	CG13244-RA	CG13244	arm_2L	15916887-15917607	10.85	10.7	10.81	11.69	11.68	11.58	12.04	12.07	12.17	Over	0	Equal	0.78	YES
1628013_at	CG3597-RA	CG3597	arm_2L	2370155-2371524	6	6.34	6.33	5.79	5.77	5.68	6.51	7.16	7.12	Under	0	Under	0	YES
1635731_at	CG6785-RA	CG6785	arm_2L	12041048-12045200	7.4	7.4	7.52	7.97	8.26	7.83	7.68	8	7.84	Over	0	Equal	0.569	YES
1634244_s_at	CG31639-RA	CG31639	arm_2L	6153839-6155088	13.03	12.88	13.01	13.75	13.69	13.68	13.98	13.96	13.95	Over	0	Equal	0.868	YES
1630255_at	CG31676-RA	CG31676	arm_2L	20840799-20849182	8.22	9.05	8.82	7	6.69	6.75	8.69	8.33	8.31	Under	0	Under	0	YES
1631384_at	CG6589-RA	CG6589	arm_2L	11610664-11611664	7.76	7.75	7.79	9.03	9.14	8.94	5.7	6.64	5.92	Over	0	Over	0	YES
1632324_at	CG11201-RA	CG11201	arm_2L	6732865-6735480	10.56	10.32	10.6	11.52	11.68	11.47	12.47	12.4	12.28	Over	0	Under	0.06	YES
1628814_s_at	CG9894-RB	CG9894	arm_2L	2752798-2756606	10.17	10.46	9.95	6.68	6.35	6.31	10.12	9.84	9.79	Under	0	Under	0	YES
1635163_at	CG5731-RA	CG5731	arm_2L	10207081-10209721	4.46	4.55	4.62	4.77	4.72	4.75	5.15	5.01	5.24	Equal	0.808	Equal	0.834	YES
1633709_at	CG2772-RA	CG2772	arm_2L	3445996-3447548	4.84	4.91	5.15	5.57	5.6	5.57	5.42	5.76	5.66	Over	0.001	Equal	0.846	YES
1629603_at	CG13127-RA	CG13127	arm_2L	10026739-10029299	8.13	8.22	8.32	9.35	9.28	9.34	7.29	8.08	7.67	Over	0	Over	0	YES
1631863_at	CG5229-RA	chm	arm_2L	7412452-7422389	7.81	7.9	7.84	8.03	8.12	8.07	5.81	6.07	5.74	Equal	0.737	Over	0	YES
1635201_at	CG15824-RA	CG15824	arm_2L	878174-885052	8.89	8.46	8.8	10.18	10.21	10.08	10.17	10.41	10	Over	0	Equal	0.827	YES
1635810_at	CG7806-RA	CG7806	arm_2L	8311418-8317017	9.63	9.58	9.52	9.59	9.69	9.6	8.49	8.4	8.28	Equal	0.834	Over	0	YES
1623837_at	CG9493-RA	Pez	arm_2L	6332875-6338493	6.18	6.18	6.16	5.43	5.28	5.03	7.77	7.32	7.11	Under	0	Under	0	YES
1634107_at	CG3083-RA	Prx6005	arm_2L	2877090-2878149	10.7	10.59	10.67	9.97	9.82	9.95	9.04	8.66	8.97	Under	0	Over	0	YES
1632049_at	CG13126-RA	CG13126	arm_2L	9952427-9954143	7.66	7.79	7.9	6.79	7.06	7.09	6.46	6.37	6.53	Under	0	Over	0.013	YES
1635173_at	CG31651-RA	pgant5	arm_2L	5072155-5093515	6.36	6.43	6.14	5.43	5.16	5.09	7.98	7.03	7.27	Under	0	Under	0	YES
1628221_at	CG17036-RA	CG17036	arm_2L	12699060-12700746	8.41	8.33	8.38	9.33	9.57	9.33	9.19	9.12	8.81	Over	0	Over	0.124	YES
1630047_at	CG15274-RA	GABA-B-R1///CG33310	arm_2L	15017153-15032191	7.54	7.63	7.64	7.66	7.99	7.78	7.14	6.8	7.06	Equal	0.793	Over	0	YES
1636962_at	CG8349-RA	CG8349	arm_2L	8215914-8216906	10.13	9.81	9.8	11.35	11.19	11.13	12.24	12.19	12.23	Over	0	Under	0.004	YES
1636302_s_at	CG4244-RD	Su(dx)	arm_2L	2041271-2044367	7	7.05	6.86	5.26	5.36	5.32	7.44	6.44	6.68	Under	0	Under	0	YES
1629440_at	CG2937-RA	mRpS2	arm_2L	4849438-4850418	9.2	9.27	9.21	8.47	8.3	8.43	7.47	7.15	7.28	Under	0	Over	0	YES
1639500_at	CG6246-RA	nub	arm_2L	12618347-12628134	3.89	4.05	4.06	4.4	4.46	4.48	6.06	5.3	5.25	Over	0.056	Under	0	YES
1640621_at	CG17174-RA	ACXB	arm_2L	12916813-12921014	8.51	8.38	8.55	10.6	10.41	10.3	8.96	9.4	9.02	Over	0	Over	0	YES
1634640_at	CG14032-RA	Cyp4ac1	arm_2L	5264000-5265899	4.48	4.45	4.79	4.8	4.66	4.57	8.78	8.31	8.34	Equal	0.86	Under	0	YES
1641048_a_at	CG9660-RA	toc	arm_2L	3068344-3144613	6.24	6.59	6.47	6.04	5.94	6.29	7.28	7.26	7.43	Under	0.003	Under	0	YES
1640531_at	CG15387-RA	CG15387	arm_2L	2225797-2226840	6.11	6.15	6.08	6.44	6.42	6.36	5.5	5.92	5.78	Equal	0.592	Over	0	YES
1631126_at	CG12245-RA	gcm	arm_2L	9579448-9581742	5.71	5.96	5.87	7.15	7.01	7.03	5.43	6.08	5.81	Over	0	Over	0	YES
1632028_a_at	CG15441-RB	Gs1l	arm_2L	4455703-4456283	9.04	8.78	9.01	8.3	8.2	8.3	8.1	7.69	8.13	Under	0	Over	0.25	YES
1638173_s_at	CG2950-RA	CG2950	arm_2L	4842094-4847292	9.07	8.94	9.07	8.9	8.95	8.92	10.11	9.68	9.8	Equal	0.515	Under	0.01	YES
1628376_x_at	CG13947-RA	CG13947	arm_2L	779203-779563	8.49	7.89	7.92	9.1	8.75	8.82	13.2	12.66	12.83	Over	0	Under	0	YES
1623176_at	CG16812-RA	CG16812	arm_2L	13222560-13224545	9.96	9.76	9.94	10	9.89	10.03	9.32	9.18	9.24	Equal	0.859	Over	0.001	YES
1629374_at	CG31739-RA	CG31739	arm_2L	16827097-16831705	10.17	10.25	10.18	9.75	9.87	9.85	7.75	7.54	7.31	Under	0	Over	0	YES
1638410_at	CG5131-RA	CG5131	arm_2L	17484517-17485624	8.87	8.91	8.96	7.96	8.02	8.08	7.4	7.22	7.33	Under	0	Over	0	YES
1632843_at	CG9064-RA	Ucp4C	arm_2L	5968596-5969761	8.65	8.66	8.62	10.67	10.55	10.49	10.89	11.03	10.98	Over	0	Equal	0.833	YES
1640158_at	CG2608-RA	CG2608	arm_2L	20645823-20647381	9.03	9.47	9.39	7.84	8.07	8.06	7.66	7.84	7.74	Under	0	Over	0.414	YES
1637776_at	CG6444-RA	CG6444	arm_2L	10732817-10733222	10.27	10.05	10.05	9.49	9.46	9.43	8.05	8.29	8.33	Under	0	Over	0	YES
1632325_at	CG12630-RA	tio	arm_2L	22020037-22024313	7.77	7.45	7.79	8.94	8.99	8.91	9.63	9.13	9.13	Over	0	Equal	0.86	YES
1632589_at	CG7154-RA	CG7154	arm_2L	7782856-7786063	9.76	9.84	9.86	8.97	9.03	9.01	8.5	8.76	8.33	Under	0	Over	0.029	YES
1640507_s_at	AT13310	---	arm_2L	20253815-20254397	6.95	6.67	6.72	8.75	8.49	8.12	10.2	9.92	9.89	Over	0	Under	0	YES
1641690_a_at	CG32953-RB	CG14929	arm_2L	11518453-11521446	5.7	6.18	6.18	7.46	7.41	7.32	8.64	8.47	8.43	Over	0	Under	0	YES
1636288_at	CG31732-RB	---	arm_2L	15257336-15264690	9.29	8.99	9.02	10.44	10.44	10.44	11.65	11.59	11.49	Over	0	Under	0	YES
1634705_at	CG10341-RA	CG10341	arm_2L	18698718-18700645	8.18	8	8.23	6.22	6.34	6.39	6.65	6.57	6.28	Under	0	Equal	0.872	YES
1634969_at	CG6504-RA	Pkd2	arm_2L	12398382-12401636	11.1	11.01	11.1	11.7	11.96	11.86	5.99	6.69	5.91	Over	0	Over	0	YES
1640457_s_at	CG31605-RG	Bsg	arm_2L	8102799-8110540	9.67	9.79	9.78	8.19	8.18	8.24	10.03	9.72	9.58	Under	0	Under	0	YES
1632057_at	CG14001-RA	bchs	arm_2L	5907179-5921242	8.16	8.06	8	8.78	8.76	8.61	6.82	6.87	6.96	Over	0	Over	0	YES
1626227_at	CG5337-RA	CG5337	arm_2L	10432676-10435679	5.79	5.83	6.01	5.67	5.8	5.7	5.74	5.73	5.8	Under	0.259	Equal	0.851	YES
1636905_at	CG5481-RA	lea	arm_2L	1380887-1420449	6.3	6.75	6.37	5.57	5.75	5.88	5.94	6.32	6.35	Under	0	Equal	0.76	YES
1622939_at	CG13387-RA	emb	arm_2L	8403574-8408853	10.69	10.78	10.27	8.12	8.1	8.47	8.12	7.81	7.85	Under	0	Over	0.244	YES
1639996_at	CG14016-RA	tomb	arm_2L	5535932-5536726	10.13	10.1	10.23	9.51	9.65	9.59	6.06	6	5.97	Under	0	Over	0	YES
1639829_at	CG15382-RA	CG15382	arm_2L	2155759-2156791	8.52	8.7	8.61	9.99	10.24	9.83	6.1	6.48	6.25	Over	0	Over	0	YES
1628401_at	CG31952-RA	CG31952	arm_2L	3416864-3417410	8.42	7.86	7.73	9.69	9.55	9.41	11.47	10.93	10.88	Over	0	Under	0	YES
1633142_at	CG17681-RA	CG17681	arm_2L	18142528-18154410	5.6	5.88	5.64	5.79	5.62	5.71	6.4	6.68	6.54	Equal	0.778	Under	0.055	YES
1625655_at	CG3214-RA	CG3214	arm_2L	2579243-2579958	11.39	11.36	11.3	11.14	10.97	10.97	11.6	11.42	11.57	Under	0.003	Equal	0.722	YES
1623836_at	CG4651-RA	RpL13	arm_2L	9967311-9968495	13.92	13.84	13.83	11.9	11.77	12.14	11.75	11.55	11.47	Under	0	Over	0.157	YES
1625339_at	CG31677-RA	CG31677	arm_2L	20603588-20604196	6.04	6.11	6.12	8.18	7.91	7.71	9.24	9.04	9.16	Over	0	Under	0	YES
1635020_s_at	CG2488-RA	phr6-4	arm_2L	20643347-20645789	8.77	8.74	8.89	8.57	8.88	8.6	8.04	7.94	8.21	Under	0.396	Over	0.002	YES
1640243_at	CG9267-RA	CG9267	arm_2L	13444096-13445649	9.86	9.96	9.88	9.12	9.14	9.14	8.54	8.13	8.24	Under	0	Over	0	YES
1640251_s_at	CG9553-RA	chic	arm_2L	5973139-5981023	12.29	12.34	12.18	11.66	11.6	11.49	11.8	11.59	11.5	Under	0	Equal	0.841	YES
1636842_at	CG8460-RA	CG8460	arm_2L	8197195-8198822	10.2	10.33	10.36	8.86	9.1	9.19	8.76	8.42	8.39	Under	0	Over	0.012	YES
1635522_a_at	CG12789-RA	CG12789	arm_2L	7445353-7451165	7.6	7.7	7.67	8.01	7.78	7.89	9.77	9.36	9.24	Equal	0.728	Under	0	YES
1624894_s_at	CT32724	Pp2A-29B///CSN8	arm_2L	8364990-8365811	11.58	11.62	11.59	10.19	10.2	10.28	8.75	8.96	8.75	Under	0	Over	0	YES
1641263_at	CG31816-RA	CG31816	arm_2L	16542555-16543265	9.93	9.5	9.63	11.34	11.09	11.18	12.59	12.31	12.52	Over	0	Under	0	YES
1641179_at	CG4631-RA	CG4631	arm_2L	16607422-16609880	10.35	10.22	10.29	11.58	11.67	11.57	12.66	12.36	12.52	Over	0	Under	0.016	YES
1634579_at	CG4747-RA	CG4747	arm_2L	10003810-10007941	10.81	10.92	11.02	9.17	9.45	9.43	7.2	6.67	6.83	Under	0	Over	0	YES
1637191_at	CG3433-RA	Coprox	arm_2L	6964425-6965813	10.51	10.35	10.46	10.57	10.45	10.52	10.5	10.25	10.23	Equal	0.829	Equal	0.539	YES
1638000_at	CG4922-RA	sala	arm_2L	11486188-11486955	5.57	5.61	5.4	5.68	5.6	5.79	5.6	5.53	5.61	Equal	0.843	Equal	0.696	YES
1638881_at	CG9550-RA	CG9550	arm_2L	6497052-6498455	10.59	10.4	10.24	11.74	11.74	11.52	13.05	12.77	12.81	Over	0	Under	0	YES
1627349_at	CG4539-RA	Bka	arm_2L	9895288-9896106	8.38	8.64	8.53	7.82	7.88	7.81	6.51	6.69	6.52	Under	0	Over	0	YES
1631836_at	CG17568-RA	CG17568	arm_2L	19180037-19181603	6.89	6.8	6.83	6.75	6.73	6.71	6.43	6.56	6.59	Under	0.469	Equal	0.502	YES
1629426_s_at	CG31884-RB	Trx-2	arm_2L	9613181-9616048	11.47	11.59	11.39	10	9.85	10.01	9.9	9.34	9.48	Under	0	Over	0.114	YES
1630640_at	CG4594-RA	CG4594	arm_2L	9920350-9921459	6.66	6.67	6.75	6.76	6.19	6.48	7.54	6.99	7.16	Under	0.096	Under	0.179	YES
1635474_at	CG8873-RA	CG8873	arm_2L	4948205-4949751	8.45	8.59	8.55	8.45	8.48	8.45	7.94	7.99	7.87	Equal	0.617	Over	0.009	YES
1630013_s_at	CG5025-RB	Sps2	arm_2L	10342725-10344228	9.13	9.33	9.08	8.83	8.81	8.69	8.14	8.36	8.08	Under	0	Over	0.007	YES
1624893_at	CG8852-RA	CG8852	arm_2L	3525132-3527588	6.21	6.37	5.98	5.96	6.08	6.06	6.83	6.95	7.08	Under	0.285	Under	0.007	YES
1624330_s_at	CG5694-RA	CG5694	arm_2L	10227759-10231689	9.47	9.72	9.49	6.84	6.95	7.19	7.17	6.85	6.79	Under	0	Equal	0.773	YES
1638138_at	CG9014-RA	CG9014	arm_2L	13722169-13723642	11.19	10.94	11.08	11.89	11.97	11.89	12.27	12.3	12.3	Over	0	Equal	0.821	YES
1626236_at	CG10343-RA	CG10343	arm_2L	18703466-18704454	10.64	10.43	10.53	10.75	10.65	10.58	10.72	10.64	10.63	Equal	0.867	Equal	0.831	YES
1628638_at	CG7200-RA	CG7200	arm_2L	18157109-18158676	10.66	10.55	10.58	10.37	10.41	10.32	9.01	8.88	8.72	Under	0.064	Over	0	YES
1636561_at	CG9967-RA	CG9967	arm_2L	2308760-2357332	8.7	8.61	8.69	10.16	9.6	9.67	8.83	8.67	8.2	Over	0	Over	0	YES
1627962_at	CG31749-RA	CG31749	arm_2L	18386313-18387104	4.65	4.74	4.79	4.49	4.64	4.64	9.56	8.61	8.68	Under	0.354	Under	0	YES
1637404_at	CG10262-RA	CG10262	arm_2L	19583025-19583927	9.37	9.17	9.37	8.91	8.87	8.98	6.96	6.58	6.47	Under	0.001	Over	0	YES
1629658_at	CG18419-RA	CG33298	arm_2L	9517293-9520714	8.45	8.78	8.38	7.18	7.59	7.65	8.47	7.98	8.4	Under	0	Under	0.081	YES
1624592_at	CG5188-RA	CG5188	arm_2L	10428832-10429989	8.51	8.67	8.65	7.94	8.09	8.04	6.89	6.66	6.53	Under	0	Over	0	YES
1635723_s_at	CG33129-RC	CG33129	arm_2L	10965604-10966672	11.08	10.91	10.99	11.21	11.14	11.07	9.84	9.74	9.42	Equal	0.843	Over	0	YES
1633736_at	CG10333-RA	CG10333	arm_2L	18606832-18609558	10.25	10.46	10.52	8.64	9.02	9.03	6.58	6.82	6.93	Under	0	Over	0	YES
1641169_s_at	CG11050-RA	CG11050	arm_2L	6611022-6617064	7.59	7.87	7.8	5.64	5.82	5.69	7.57	7.33	7.3	Under	0	Under	0	YES
1636409_at	CG11034-RA	CG11034	arm_2L	5805478-5808858	5.65	5.82	5.65	5.72	5.72	5.84	6.51	6.58	6.6	Equal	0.818	Under	0.091	YES
1623393_a_at	CG3277-RA	CG3277	arm_2L	3313346-3317086	5.77	5.94	5.97	6.24	6.42	6.09	5.74	6.12	5.95	Over	0.299	Over	0.205	YES
1633100_a_at	CG4758-RA	Trp1	arm_2L	10009385-10013171	7.41	7.61	7.44	5.09	5.53	5.61	9.01	8.05	8.11	Under	0	Under	0	YES
1628741_s_at	CT35261	CG7364	arm_2L	13773881-13774310	5.32	5.37	5.23	6.29	6.04	5.83	9.97	9.58	9.8	Over	0	Under	0	YES
1632699_s_at	CG32954-RA	---	arm_2L	14615554-14618902	4.27	4.39	4.52	4.55	4.66	4.56	4.8	4.76	4.85	Equal	0.795	Equal	0.868	YES
1638819_at	CG31712-RA	CG31712	arm_2L	9934748-9938142	9.3	9.77	9.43	9.21	9.36	9.33	7.29	7.05	7.27	Under	0.127	Over	0	YES
1640838_s_at	CG13388-RA	Akap200	arm_2L	8415689-8430984	11.42	11.33	11.18	9.46	9.43	9.55	11.79	11.38	11.46	Under	0	Under	0	YES
1635526_at	CG15390-RA	CG15390	arm_2L	2374688-2375696	7.44	7.29	7.43	6.41	6.59	6.48	6.16	5.94	5.86	Under	0	Over	0.021	YES
1631116_at	CG3642-RA	Clp	arm_2L	819963-821209	9.48	9.59	9.49	8.98	9.04	8.84	6.63	6.9	6.79	Under	0	Over	0	YES
1633579_at	CG5045-RA	CG5045	arm_2L	10356742-10357876	12.02	11.8	11.88	12.24	12.21	12.22	13.11	12.98	13.07	Over	0.484	Under	0.068	YES
1624605_at	CT35468	---	arm_2L	3398134-3398395	8.83	8.53	8.57	10.23	10.01	10.11	12.02	11.91	12	Over	0	Under	0	YES
1624312_at	CG3326-RA	CG3326	arm_2L	3317468-3319872	8.26	8.2	8.44	8.29	8.33	8.31	5.51	6.02	5.45	Equal	0.829	Over	0	YES
1629698_at	CG3515-RA	CG3515	arm_2L	2551143-2552844	10.44	10.36	10.35	10.69	10.52	10.55	8.23	8.57	8.14	Equal	0.795	Over	0	YES
1635346_at	CG15160-RA	CG15160	arm_2L	18590896-18595431	6.41	6.86	6.28	5	5.36	5.32	4.64	4.55	4.53	Under	0	Over	0	YES
1625222_at	CG31932-RA	Gr22f	arm_2L	1755252-1756445	4.92	5.05	4.8	5.58	5.35	5.36	5.25	5.45	5.29	Over	0.006	Equal	0.714	YES
1640368_at	CG8673-RA	CG8673	arm_2L	8124391-8125721	9.52	9.34	9.29	10.47	10.38	10.23	9.51	9.59	9.39	Over	0	Over	0	YES
1624911_at	CG6081-RA	Cyp28d2	arm_2L	5207307-5209219	6.32	6.28	6.36	7.96	8.02	8.28	8.19	8.24	8.24	Over	0	Equal	0.875	YES
1636788_a_at	CG6866-RA	loqs	arm_2L	13382647-13385674	10.78	10.94	10.91	11.87	12	11.94	11.08	11.37	11.25	Over	0	Over	0	YES
1629868_s_at	CG3838-RA	CG3838	arm_2L	9568891-9573572	7.38	7.39	7.18	6.62	6.86	6.65	5.44	5.18	5.27	Under	0	Over	0	YES
1638645_at	CG9662-RA	---	arm_2L	3375884-3376430	10.4	10.53	10.37	10.28	10.19	10.2	10.84	10.64	10.7	Under	0.101	Equal	0.698	YES
1631051_at	CG9323-RA	CG9323	arm_2L	20754578-20757991	10.84	10.43	10.56	11.42	11.26	11.22	12	11.91	11.82	Over	0	Under	0.482	YES
1633622_at	CG3008-RA	CG3008	arm_2L	4883298-4885674	9.91	9.88	9.94	9.19	9.21	9.19	7.32	7.14	7.3	Under	0	Over	0	YES
1632421_at	CG9531-RA	CG9531	arm_2L	6466364-6467700	11.09	11.06	10.96	11.17	11.02	11.01	11.57	11.29	11.27	Equal	0.821	Equal	0.863	YES
1626417_at	CG18140-RA	Cht3	arm_2L	22892305-22918647	5	5.51	5.31	6.22	6.3	6.34	5.67	5.82	5.69	Over	0	Over	0.002	YES
1636341_at	CG4274-RA	fzy	arm_2L	16310928-16313097	10.54	10.43	10.34	10.93	10.84	10.71	5.99	5.98	5.92	Over	0.199	Over	0	YES
1641108_at	CG17928-RA	CG17928	arm_2L	16791771-16793323	5.49	5.42	5.32	5.22	5.19	5.06	5.78	5.99	5.73	Under	0.03	Under	0.334	YES
1624711_at	CG31740-RA	CG31740	arm_2L	18008927-18009702	13.38	13.29	13.27	13.85	13.89	13.84	13.93	13.94	13.98	Over	0.003	Equal	0.858	YES
1637316_at	CG31697-RA	CG31697	arm_2L	19535447-19536107	8.95	8.85	8.88	11.08	10.75	10.85	11.63	11.51	11.69	Over	0	Under	0.229	YES
1625597_a_at	CG6441-RB	CG6441	arm_2L	7474701-7476750	10.56	10.27	10.37	11.94	11.98	11.78	12	12.12	11.91	Over	0	Equal	0.864	YES
1637000_at	CG12403-RA	Vha68-1	arm_2L	13000764-13004142	11.13	10.98	10.82	10.15	10.06	10.31	7.43	7.19	7.48	Under	0	Over	0	YES
1629802_at	CG15484-RA	CG15484	arm_2L	12706908-12707529	7.71	7.81	7.82	7.91	7.83	7.75	6.31	6.47	6.18	Equal	0.848	Over	0	YES
1624890_s_at	CG12393-RB	CG12393	arm_2L	6047998-6050439	9.8	9.83	9.89	9.18	9.04	9.14	8.9	8.56	8.59	Under	0	Over	0.052	YES
1629673_at	CG15418-RA	CG15418	arm_2L	3621148-3621681	10.46	10.44	10.49	11.4	11.42	11.26	10.42	10.65	10.49	Over	0	Over	0	YES
1622990_at	CG5381-RA	CG5381	arm_2L	10317493-10320054	7.62	7.59	7.43	8.05	7.87	7.9	10.28	9.82	9.86	Over	0.146	Under	0	YES
1628612_at	CG31860-RA	CG31860	arm_2L	12164414-12166631	8.59	8.46	8.5	9.84	9.84	9.75	10.54	10.62	10.55	Over	0	Under	0.151	YES
1636268_at	CG10570-RA	CG10570	arm_2L	18810035-18810986	6.94	5.9	6.94	5.96	5.66	5.21	11.36	10.89	11.03	Under	0	Under	0	YES
1638830_at	CG9556-RA	alien	arm_2L	8995539-8997375	11.69	11.6	11.76	10.81	10.92	10.89	9.01	8.84	8.76	Under	0	Over	0	YES
1629990_at	CG14040-RA	CG14040	arm_2L	5052845-5054378	9.78	9.77	9.79	10.12	10.31	10.13	9.03	9.36	9.04	Over	0.116	Over	0	YES
1627054_at	CG3479-RA	osp	arm_2L	14599775-14689311	6.92	7.21	6.96	6.16	6.55	6.29	9.32	8.53	8.9	Under	0	Under	0	YES
1625152_s_at	CG17612-RB	CG17612	arm_2L	4380507-4382719	6.26	6.42	6.43	6.23	6.31	6.28	5.92	6.12	5.97	Equal	0.516	Over	0.34	YES
1641294_a_at	CG3625-RA	CG3625	arm_2L	283384-286527	10.85	11	10.91	10.46	10.5	10.56	10.34	10.26	10.34	Under	0	Equal	0.562	YES
1623378_at	CG5545-RA	Oli	arm_2L	17589506-17591267	8.69	8.84	8.59	8.56	8.69	8.47	7	7.09	7.08	Under	0.372	Over	0	YES
1640977_at	CG12264-RA	CG12264	arm_2L	11999653-12001244	10.9	11.02	11.01	10.09	10.12	10.14	9.59	9.15	9.13	Under	0	Over	0	YES
1625942_s_at	CG1768-RA	dia	arm_2L	20758146-20767523	6.42	6.96	6.59	5.11	5.33	5.13	8.99	8.47	8.51	Under	0	Under	0	YES
1628531_at	CG18174-RA	Rpn11	arm_2L	5058395-5059816	12.27	12.19	12.27	11.92	11.9	11.98	10.92	11	10.91	Under	0.005	Over	0	YES
1623643_s_at	CG4559-RA	Idgf3	arm_2L	16451070-16453176	9.37	9.29	9.6	10.38	10.48	10.44	13.04	12.83	12.98	Over	0	Under	0	YES
1631984_at	CG3639-RA	CG3639	arm_2L	816082-816976	7.76	8.06	7.89	7.29	7.3	7.31	6.51	6.53	6.64	Under	0	Over	0	YES
1640574_at	CG3949-RA	hoip	arm_2L	9699833-9700465	11.6	11.88	11.63	9	8.99	9.2	8.12	8.22	8.16	Under	0	Over	0	YES
1625789_at	CG5790-RA	CG5790	arm_2L	18294903-18297261	11.66	11.25	11.34	12.42	12.45	12.41	13.11	13.06	13	Over	0	Under	0.425	YES
1634313_s_at	CG10652-RB	RpL30///DyakRpL30	arm_2L	19008270-19009235	12.73	12.72	12.77	10.88	10.78	10.9	11.08	10.72	10.83	Under	0	Equal	0.831	YES
1637904_at	CG31787-RA	CG31787	arm_2L	18284935-18285684	10.64	10.57	10.56	12.01	11.95	11.83	11.34	11.58	11.38	Over	0	Over	0.016	YES
1626280_a_at	CG32956-RE	---	arm_2L	8437410-8437998	8.54	8.61	8.61	6.34	6.48	6.69	6.36	6.21	5.96	Under	0	Over	0.199	YES
1623201_at	CG5783-RA	CG5783	arm_2L	18156042-18157162	5.88	5.96	5.69	5.89	5.85	5.6	6.74	6.63	6.71	Equal	0.625	Under	0.018	YES
1623045_at	CG5277-RA	Ip259	arm_2L	10408352-10409604	11.73	11.69	11.73	10.44	10.46	10.47	9.94	9.75	9.75	Under	0	Over	0	YES
1628267_at	CG15167-RA	CG15167	arm_2L	18740409-18740760	8.4	8.19	8.26	10.36	9.89	9.93	10.69	10.71	10.71	Over	0	Under	0.424	YES
1629012_at	CG5061-RA	capt	arm_2L	1151677-1158264	9.4	9.51	9.65	8.69	8.7	8.64	10.38	10.12	10.09	Under	0	Under	0	YES
1624083_s_at	CG2674-RB	M(2)21AB	arm_2L	107759-114432	11.74	11.8	11.58	9.56	9.74	9.71	10.62	10.43	10.66	Under	0	Under	0.02	YES
1637378_s_at	CG31795-RB	ia2	arm_2L	1011420-1048053	5.71	6.41	5.76	4.06	3.72	4.21	7.93	8.24	8.45	Under	0	Under	0	YES
1634804_at	CG15819-RA	CG15819	arm_2L	7472504-7474893	6.6	6.61	6.73	5.92	6.23	6.27	7.94	6.83	7.07	Under	0	Under	0	YES
1641129_at	CG4422-RA	Gdi	arm_2L	9491917-9494927	12.57	12.59	12.63	10.96	11.01	11.12	11.59	11.4	11.4	Under	0	Equal	0.784	YES
1634625_at	CG6627-RA	Dnz1	arm_2L	10854432-10856669	7.19	7.38	7.37	6	6.14	6.19	7.08	6.57	6.47	Under	0	Equal	0.544	YES
1625970_at	CG4114-RA	ex	arm_2L	431252-448701	5.24	5.46	5.24	5.22	5.28	5.19	6.32	6.17	6.41	Equal	0.581	Under	0	YES
1627097_at	CG31858-RA	CG31858	arm_2L	12496644-12497295	9.22	9.15	8.92	10.98	10.92	10.89	12.17	12.02	12.16	Over	0	Under	0	YES
1626841_s_at	CG7595-RA	ck	arm_2L	15044960-15057848	7.33	7.56	7.39	6.83	6.86	6.82	8.95	8.38	8.03	Under	0	Under	0	YES
1634429_at	CG8360-RA	CG8360	arm_2L	8213178-8214134	9.63	9.72	9.67	10.25	10.24	10.19	9.96	9.9	9.82	Over	0.003	Over	0.181	YES
1639807_s_at	CG1962-RC	CG1962	arm_2L	20678920-20681844	9.25	9.19	9.35	7.89	8.15	8.1	7.18	7.04	6.6	Under	0	Over	0	YES
1637860_at	CG8987-RA	tam	arm_2L	13823979-13827793	8.51	8.56	8.58	7.76	8.1	7.79	7.77	7.63	7.3	Under	0	Over	0.214	YES
1639915_at	CG3675-RA	Art2	arm_2L	4278038-4279290	9.03	8.83	9.06	9.1	9.44	9.26	6.51	6.57	6.2	Equal	0.553	Over	0	YES
1626486_at	CG31815-RA	CG31815	arm_2L	16601912-16607277	6.99	7.05	7.05	9.25	9.18	9.17	8.78	9.18	8.87	Over	0	Over	0.355	YES
1636816_s_at	CG33090-RB	CG33090	arm_2L	14334159-14345802	10.05	10.15	9.97	9.32	9.57	9.53	6.87	7.08	7.1	Under	0	Over	0	YES
1632019_s_at	CG9008-RA	---	arm_2L	13774339-13780163	8.34	8.19	8.1	10.06	9.94	9.82	10.02	10.27	10.06	Over	0	Equal	0.871	YES
1635225_at	CG10689-RA	CG10689	arm_2L	19123990-19126973	8.57	8.57	8.69	7.72	8	7.93	6.01	5.77	5.75	Under	0	Over	0	YES
1637197_at	CG10718-RA	neb	arm_2L	20075755-20089706	9.62	9.24	9.61	10.86	10.73	10.55	7.53	7.7	7.67	Over	0	Over	0	YES
1624022_at	CG9200-RA	CG9200	arm_2L	6958832-6960276	6.37	6.38	6.03	5.82	5.82	5.82	4.62	5.16	4.95	Under	0	Over	0	YES
1630641_at	CG11634-RA	CG11634	arm_2L	21916360-21917448	8.43	8.49	8.56	10.66	10.6	10.5	11.38	11.46	11.37	Over	0	Under	0.084	YES
1634262_s_at	CG15218-RA	CycK	arm_2L	22128263-22130142	9.69	9.58	10	9	9.29	9.11	8.16	8.13	8.05	Under	0	Over	0	YES
1627881_at	CG6464-RA	salm	arm_2L	11434310-11445603	3.93	3.87	4.06	4.13	4.22	4.24	7.46	6.67	6.85	Equal	0.729	Under	0	YES
1624583_at	CG6115-RA	CG6115	arm_2L	16887121-16887941	12.53	12.53	12.46	11.98	11.98	12.02	10.65	10.51	10.38	Under	0	Over	0	YES
1634961_s_at	CG3762-RA	Vha68-2	arm_2L	12974321-12978615	10.25	10.13	10.24	8.79	8.42	8.63	11.17	10.78	10.73	Under	0	Under	0	YES
1641278_at	CG5108-RA	mRpS7	arm_2L	10386663-10387524	11.19	11.31	11.3	10.74	10.77	10.83	9.54	9.63	9.45	Under	0	Over	0	YES
1634156_at	CG5604-RA	CG5604	arm_2L	10281942-10292278	10.75	10.66	10.94	10.53	10.55	10.53	11.75	11.66	11.71	Under	0.03	Under	0	YES
1633211_a_at	CG7795-RA	CG7795	arm_2L	8316706-8319920	11.25	11.27	11.23	10.51	10.58	10.59	9.17	8.91	9.04	Under	0	Over	0	YES
1624549_at	CG3523-RA	CG3523	arm_2L	3056614-3068177	10.42	10.44	10.57	9.32	9.16	9.2	10.62	10.65	10.49	Under	0	Under	0	YES
1628525_at	CG6405-RA	CG6405	arm_2L	12424903-12426440	9.51	9.37	9.38	10.06	9.95	10.01	6.97	7.11	7.25	Over	0	Over	0	YES
1624537_s_at	CG9866-RA	CG9866	arm_2L	2375893-2380514	8.95	8.93	8.89	9.37	9.31	9.4	8.96	8.94	8.83	Over	0.066	Over	0.058	YES
1632267_a_at	CG4912-RA	eEF1	arm_2L	10232510-10234455	13.19	13.16	13.19	12.16	12.17	12.24	10.39	10.16	10.01	Under	0	Over	0	YES
1623103_at	CG14946-RA	CG14946	arm_2L	12063606-12064739	6.35	6.35	6.26	7.22	7.08	6.81	7.72	7.29	7.08	Over	0	Equal	0.845	YES
1637151_at	CG16928-RA	mre11	arm_2L	11282092-11284337	8.77	8.95	8.73	6.82	6.7	6.98	5.99	5.74	5.82	Under	0	Over	0	YES
1627604_at	CG12441-RB	CG12441	arm_2L	10124054-10125631	6.48	6.45	6.51	8.08	7.91	7.57	5.28	5.19	5.34	Over	0	Over	0	YES
1634115_a_at	CG4791-RA	CG33302	arm_2L	10049481-10055935	6.42	6.16	6.29	7.25	7.13	7.09	7.05	6.88	7.03	Over	0	Equal	0.549	YES
1632394_s_at	CG31919-RB	---	arm_2L	5043319-5048366	9.91	10.2	10.08	8.32	8.42	8.42	10.91	10.67	10.71	Under	0	Under	0	YES
1623520_a_at	CG10336-RB	CG10336	arm_2L	18689580-18690906	6.99	6.99	7.04	7.11	6.97	6.97	6.73	6.98	7.05	Equal	0.804	Equal	0.72	YES
1634978_at	CG13117-RA	CG13117	arm_2L	9736644-9737333	7.53	7.39	7.49	7.69	7.37	7.56	9.47	9.01	8.99	Equal	0.847	Under	0	YES
1637142_at	CG9547-RA	CG9547	arm_2L	6492971-6494527	7.7	7.7	7.63	6.95	6.84	6.69	7.43	7.47	7.22	Under	0	Equal	0.655	YES
1626404_a_at	CG5680-RC	bsk	arm_2L	10248632-10249466	9.75	9.62	9.78	9.31	9.44	9.41	8.18	8.25	7.93	Under	0.003	Over	0	YES
1626985_a_at	CG7263-RA	CG7263	arm_2L	2151663-2155390	11.27	11.26	11.15	11.66	11.61	11.54	11.58	11.72	11.63	Over	0.212	Equal	0.825	YES
1628746_at	CG8851-RA	CG8851	arm_2L	3520261-3522556	9.34	9.24	9.35	10.68	10.49	10.62	9.66	10.28	9.93	Over	0	Over	0.002	YES
1636595_a_at	CG13138-RB	CG13138	arm_2L	10300221-10301955	5.5	5.58	5.84	5.92	5.89	5.98	6.25	6.31	6.39	Equal	0.617	Equal	0.829	YES
1628459_at	CG7157-RA	Acp36DE	arm_2L	18356112-18359026	8.02	8.07	8.07	8.43	8.6	8.42	4.79	4.71	4.78	Over	0.065	Over	0	YES
1623069_s_at	CG17544-RA	CG17544	arm_2L	19390365-19398491	8.2	8.18	8.21	8.2	7.99	7.94	8.61	8.61	8.49	Under	0.264	Equal	0.684	YES
1640128_at	CG32983-RA	CG32983	arm_2L	8865849-8866659	7.07	7.1	6.83	8.56	8.56	8.37	10.08	9.99	10	Over	0	Under	0	YES
1635027_at	CG31800-RA	CG31800	arm_2L	19033656-19034456	9.74	9.57	9.63	10.17	10.04	10.06	10.05	9.97	9.88	Over	0.064	Equal	0.694	YES
1635607_at	CG31742-RA	CG31742	arm_2L	17990498-17991338	8.38	8.6	8.53	10.45	10.41	10.1	8.07	8.27	8.03	Over	0	Over	0	YES
1634081_at	CG6258-RA	RfC38	arm_2L	11128929-11130645	10.61	10.64	10.61	8.68	8.78	8.92	7.99	8.05	7.97	Under	0	Over	0	YES
1638853_at	CG32971-RA	CG32971	arm_2L	14277479-14277917	12.79	12.85	12.79	11.78	11.91	11.84	7.39	7.84	7.19	Under	0	Over	0	YES
1631363_at	CG8902-RA	CG8902	arm_2L	7064429-7065833	9.42	9.67	9.54	8.95	9.13	8.93	6.66	6.7	6.67	Under	0	Over	0	YES
1635861_a_at	CG4599-RA	Tpr2	arm_2L	16491541-16507352	11.04	10.94	10.87	11.16	11.09	11.15	11.49	11.26	11.27	Equal	0.822	Equal	0.885	YES
1637249_at	CG10721-RA	CG10721	arm_2L	20091692-20093111	9.37	9.49	9.51	9.32	9.53	9.32	8.31	8.29	8.27	Equal	0.609	Over	0	YES
1639519_at	CG5850-RA	CG5850	arm_2L	9960448-9963769	10.68	10.4	10.47	10.88	10.81	10.82	10.62	10.68	10.42	Over	0.441	Over	0.342	YES
1630256_at	CG2958-RA	lectin-24Db	arm_2L	4188122-4189285	5.55	5.35	5.56	5.7	5.74	5.75	5.87	6	6.03	Equal	0.727	Equal	0.877	YES
1627467_at	CG13949-RA	CG13949	arm_2L	855336-856236	8.78	8.47	8.13	9.05	8.81	8.94	8.69	8.59	8.6	Over	0.02	Over	0.221	YES
1625607_s_at	CG4214-RB	Syx5	arm_2L	16307358-16309273	11.16	11.04	11.14	10.85	10.89	10.9	10.65	10.75	10.6	Under	0.052	Over	0.47	YES
1629176_at	CG10728-RA	vls	arm_2L	20064254-20065675	11.17	11.03	11.08	9.59	9.62	9.77	7.4	7.14	7.33	Under	0	Over	0	YES
1637398_a_at	CG3399-RC	capu	arm_2L	3872657-3902860	10.46	9.96	10.16	11.67	11.73	11.63	12.5	12.51	12.48	Over	0	Under	0.066	YES
1628938_at	CG10882-RA	CG10882	arm_2L	2231776-2236826	10.25	10.33	10.45	9.64	9.8	9.69	9.81	9.4	9.46	Under	0	Equal	0.61	YES
1637286_a_at	CG12437-RB	raw	arm_2L	8709869-8740633	8.18	8.34	8.25	6.42	6.53	6.9	8.44	8.1	7.95	Under	0	Under	0	YES
1623008_at	CG5565-RA	CG5565	arm_2L	1354949-1355924	10.8	10.63	10.63	11.63	11.57	11.54	12.83	12.7	12.74	Over	0	Under	0	YES
1638516_s_at	CG5708-RA	CG5708	arm_2L	10224663-10226808	11.69	11.8	11.69	11.27	11.3	11.3	10.41	10.61	10.53	Under	0	Over	0	YES
1638047_at	CG17262-RA	CG17262	arm_2L	3039130-3039720	6.77	7.17	7	6.07	6.25	6.2	6.67	6.61	6.83	Under	0	Equal	0.671	YES
1629823_at	CG4230-RA	CG4230	arm_2L	5096226-5098613	10.02	9.79	9.87	10.52	10.44	10.32	11.26	11.12	11.03	Over	0.002	Under	0.25	YES
1633699_at	CG9962-RA	CG9962	arm_2L	2646685-2647645	10.61	10.44	10.44	10.09	10.15	10.14	5.8	6.52	6.36	Under	0.001	Over	0	YES
1640543_at	CG18132-RA	CG18132	arm_2L	1516796-1517438	8.53	8.61	8.69	10.54	10.4	10.4	11.48	11.47	11.51	Over	0	Under	0.003	YES
1639535_at	CG3254-RA	pgant2	arm_2L	3404459-3407570	4.2	4.19	4.16	3.98	4.08	4.02	5.86	5.89	5.89	Under	0.277	Under	0	YES
1632852_s_at	CG2718-RB	Gs1	arm_2L	132059-134472	4.07	4.16	4.2	3.88	4.07	4	7.86	6.9	6.98	Under	0.266	Under	0	YES
1637392_at	CG9263-RA	CG9263	arm_2L	13541674-13542576	10.66	10.33	10.37	11.68	11.53	11.47	12.55	12.48	12.56	Over	0	Under	0.004	YES
1641727_at	CG17470-RA	CG17470	arm_2L	20642302-20643244	12.27	12.09	12.01	13.36	13.27	13.19	13.37	13.42	13.31	Over	0	Equal	0.875	YES
1629787_at	CG31642-RA	CG31642	arm_2L	6118511-6120525	11.78	11.67	11.84	11.56	11.61	11.7	8.28	7.96	7.91	Under	0.335	Over	0	YES
1623595_at	CG5439-RA	CG5439	arm_2L	13177171-13178978	9.94	9.95	10	9.4	9.4	9.42	6.65	6.78	6.83	Under	0	Over	0	YES
1625358_s_at	CG9326-RB	CG9326	arm_2L	20789246-20797039	7.75	7.78	7.92	6.76	7.34	7.38	7.24	6.99	6.94	Under	0	Equal	0.716	YES
1625076_at	CG31762-RD	aret	arm_2L	12287224-12311434	10	10.19	9.9	8.51	8.82	8.7	8.48	8.82	8.62	Under	0	Equal	0.77	YES
1631344_at	CG10364-RA	msb1l	arm_2L	19577704-19579131	10.6	10.62	10.74	11.47	11.18	11.28	8.06	8.1	8.09	Over	0.001	Over	0	YES
1631237_s_at	CG13384-RA	CG13384	arm_2L	8384466-8388747	8.43	8.56	8.42	7.35	7.38	7.35	9.5	9.02	9.06	Under	0	Under	0	YES
1641063_s_at	CG3811-RA	Oatp30B	arm_2L	9521214-9540045	6.74	6.7	6.69	7.33	7.37	7.39	10.07	9.2	9.34	Over	0	Under	0	YES
1632455_at	CG8680-RA	CG8680	arm_2L	5099493-5100178	12.67	12.51	12.54	12.77	12.56	12.7	13.25	13.14	13.2	Equal	0.85	Equal	0.679	YES
1626638_at	CG5202-RA	escl	arm_2L	11990926-11992819	8.5	8.77	8.19	7.48	8.3	7.61	5.98	5.76	6.05	Under	0	Over	0	YES
1624160_at	CG11329-RA	CG11329	arm_2L	6676728-6677606	8.69	8.69	8.7	8.47	8.58	8.43	5.25	5.07	5.3	Under	0.138	Over	0	YES
1634129_at	CG9663-RA	CG9663	arm_2L	3294925-3303129	6.01	6.18	6.12	5.94	6.21	6.12	6.01	6.34	6.13	Equal	0.76	Equal	0.86	YES
1637285_s_at	CG9131-RA	slmo	arm_2L	6046653-6047941	11.02	10.75	10.94	11.28	11.22	11.19	11.96	11.63	11.83	Over	0.405	Equal	0.597	YES
1626934_a_at	CG15288-RA	wb	arm_2L	14263521-14328265	6.7	6.67	6.41	6.26	6.39	6.33	6.28	6.41	6.54	Under	0.027	Equal	0.879	YES
1633227_s_at	CG14945-RB	CG14945	arm_2L	12049422-12052049	8.12	8.4	8.26	6.43	6.77	6.54	8.97	8.98	8.76	Under	0	Under	0	YES
1634203_at	CG17377-RC	CG17377	arm_2L	6801362-6802654	7.36	7.43	7.44	7.84	7.94	8.01	7.07	7.32	7.17	Over	0.006	Over	0	YES
1631207_at	CG4220-RA	elB	arm_2L	14391177-14407758	5.91	6.03	6.01	6.26	6.46	6.19	6.37	6.29	6.18	Over	0.479	Equal	0.799	YES
1633092_at	CG11181-RA	cup	arm_2L	6663964-6674790	12.29	12.28	12.46	12.8	12.87	12.84	12.02	12.25	12.12	Over	0.018	Over	0.002	YES
1623097_at	CG31920-RB	CG31920	arm_2L	325519-329761	10.9	10.8	10.73	11.92	11.88	11.72	13.14	13.09	13.03	Over	0	Under	0	YES
1627934_at	CG11723-RA	CG11723	arm_2L	2145496-2147287	11.11	11.11	11.11	10.03	10.31	10.4	6.28	5.98	6.03	Under	0	Over	0	YES
1628361_at	CG32986-RA	CG32986	arm_2L	8862806-8863679	7.47	7.5	7.19	9.14	9.17	8.9	10.58	10.65	10.59	Over	0	Under	0	YES
1624720_s_at	CG6043-RB	CG6043	arm_2L	13261009-13283986	6.51	6.42	6.16	5.94	5.77	6.02	9.59	8.86	9.13	Under	0	Under	0	YES
1640373_at	CG4701-RA	CG4701	arm_2L	14765907-14767224	11.15	11.08	11.24	11.85	11.97	11.72	11.99	11.96	11.94	Over	0	Equal	0.878	YES
1627689_at	CG17010-RA	CG17010	arm_2L	12356440-12357991	9.95	9.52	9.81	11.2	11.27	11.07	12.62	12.55	12.52	Over	0	Under	0	YES
1634511_at	CG33125-RA	CG33125	arm_2L	2648439-2652291	8.86	8.68	8.91	10.63	10.51	10.62	11.57	11.51	11.43	Over	0	Under	0.011	YES
1635943_s_at	CG10947-RA	CG10947	arm_2L	20386055-20399394	8.16	7.76	7.9	9.68	9.54	9.4	10.91	10.67	10.67	Over	0	Under	0	YES
1633574_at	CG31820-RA	CG31820	arm_2L	16005767-16006279	13.05	12.89	12.85	13.75	13.71	13.72	13.98	13.95	13.96	Over	0	Equal	0.872	YES
1624142_a_at	CG7085-RC	l(2)s5379	arm_2L	2226841-2231092	10.55	10.75	10.55	9.92	9.92	10.01	10.49	10.2	10.18	Under	0	Equal	0.856	YES
1640497_at	CG17492-RA	mib2	arm_2L	19034443-19041541	12.25	12.15	12.22	12.44	12.35	12.43	12.64	12.63	12.6	Equal	0.782	Equal	0.862	YES
1641339_at	CG10137-RA	CG10137	arm_2L	19526685-19532992	7.33	7.28	7.48	7.48	7.43	7.48	6.88	6.93	7.34	Equal	0.858	Over	0.081	YES
1640766_at	CG3491-RA	CG3491	arm_2L	14924734-14930256	10.65	10.56	10.96	10.3	10.67	10.59	7.36	7.53	7.76	Under	0.107	Over	0	YES
1624870_at	CG16853-RA	CG16853	arm_2L	13542267-13543560	8.58	8.38	8.28	10.27	10.15	10.02	10.58	10.81	10.66	Over	0	Equal	0.64	YES
1634783_s_at	CG11455-RA	CG3436///CG11455	arm_2L	155336-156017	11.33	11.34	11.32	11.41	11.24	11.12	11.37	11.39	11.39	Equal	0.611	Equal	0.886	YES
1636221_a_at	CG14026-RA	tkv	arm_2L	5218999-5271353	8.49	8.92	8.44	6.31	6.32	6.32	9.13	8.92	8.6	Under	0	Under	0	YES
1626168_at	CG7211-RA	CG7211	arm_2L	7747342-7747874	11.1	11	11.06	11.73	11.59	11.45	10.69	10.92	10.7	Over	0.003	Over	0	YES
1627961_a_at	CG18507-RA	CG18507	arm_2L	13665527-13669844	8.68	8.6	8.69	9.09	9.05	8.95	9.43	9.14	8.99	Over	0.237	Equal	0.904	YES
1627714_at	CG3748-RB	CG3748	arm_2L	9342994-9344323	8.03	7.86	8.11	10.11	10.12	9.98	11.65	11.51	11.54	Over	0	Under	0	YES
1637589_at	CG15423-RA	CG15423	arm_2L	4006112-4006436	7.36	6.89	7.09	8.06	7.55	8	7.22	6.88	7.09	Over	0	Over	0	YES
1624417_a_at	CG10186-RA	CG10186	arm_2L	19508952-19517187	8.15	8.02	8.23	7.63	7.56	7.72	6.86	6.79	6.93	Under	0	Over	0	YES
1633253_s_at	CG2991-RA	CG2991	arm_2L	2857158-2868548	9.44	9.64	9.41	8.49	8.65	8.79	9.36	8.91	8.91	Under	0	Equal	0.827	YES
1627081_at	CG15171-RA	robl37BC	arm_2L	19010995-19011343	8.59	8.57	8.58	10.4	10.05	9.9	11.55	11.4	11.42	Over	0	Under	0	YES
1633170_at	CG17011-RA	lectin-30A	arm_2L	9254159-9255619	4.83	4.67	4.81	4.79	4.73	4.93	5.08	4.91	4.81	Equal	0.832	Equal	0.866	YES
1637410_s_at	CG2671-RB	l(2)gl	arm_2L	9835-21372	7.01	7.67	7.24	5.1	5.55	5.06	7.87	7.69	7.89	Under	0	Under	0	YES
1632826_at	CG17237-RA	CG17237	arm_2L	2288494-2289370	11.18	10.84	10.78	12.2	11.95	11.89	12.91	12.73	12.66	Over	0	Under	0.182	YES
1631484_at	CG15475-RA	CG15475	arm_2L	20614617-20615559	10.7	10.4	10.28	11.86	11.88	11.76	12.38	12.3	12.29	Over	0	Equal	0.727	YES
1641469_at	CG9320-RA	CG9320	arm_2L	20752399-20754558	9.21	9.21	9.4	9.28	9.42	9.37	7.87	7.83	7.56	Equal	0.858	Over	0	YES
1631541_at	CG4494-RA	smt3	arm_2L	6966779-6967593	13.85	13.86	13.86	13.23	13.21	13.3	10.6	10.61	10.5	Under	0	Over	0	YES
1628509_at	CG7364-RA	CG7364	arm_2L	13771086-13774310	10.66	10.64	10.77	10.38	10.42	10.38	10.1	9.74	9.73	Under	0.012	Over	0.014	YES
1636582_at	Dm.2L.1559.0	CG34011	arm_2L	5716818-5718067	4.98	5.36	5.29	5.81	6.23	5.89	4.95	5.25	5.16	Over	0	Over	0	YES
1630537_a_at	CG1099-RA	Dap160	arm_2L	21137128-21142352	10.41	10.28	10.31	10.24	10.3	10.34	10.4	10.36	10.31	Equal	0.712	Equal	0.846	YES
1623191_at	CG9994-RA	Rab9	arm_2L	19432592-19435842	7.66	8.17	7.72	5.44	5.71	5.77	9.49	9.05	9.06	Under	0	Under	0	YES
1635448_at	CG5395-RA	nmd	arm_2L	10302591-10303945	11.18	11.25	11.25	11	11.01	10.95	8.59	8.69	8.52	Under	0.06	Over	0	YES
1630642_at	CG13780-RA	Pvf2	arm_2L	7069577-7084634	3.77	4.16	4.07	4.12	4.49	4.37	5.31	5.25	5.12	Over	0.467	Under	0.015	YES
1637618_at	CG10234-RA	Hs2st	arm_2L	19442829-19444761	9.27	9.32	9.16	8.69	8.74	8.71	8.28	8.27	7.93	Under	0	Over	0.008	YES
1640750_at	CG4841-RA	CG4841	arm_2L	16910677-16917052	7.98	7.95	7.87	6.95	7.12	7.2	8.41	8.16	8.32	Under	0	Under	0	YES
1636486_at	CG4079-RA	Gdi///Taf11	arm_2L	9762360-9763244	9.88	9.99	9.91	9.2	9.13	9.19	9.01	8.66	8.75	Under	0	Over	0.118	YES
1636140_at	CG3338-RA	CG3338	arm_2L	4382919-4386062	9.16	9.01	9.06	8.23	8.33	8.35	7.74	7.19	7.48	Under	0	Over	0	YES
1630393_a_at	CG2903-RC	Hrs	arm_2L	2739985-2743377	10.06	10.01	10.17	9.74	9.99	9.9	8.75	8.6	8.41	Under	0.126	Over	0	YES
1632516_at	CG8506-RA	CG8506	arm_2L	8159838-8161797	9.25	9.12	9.27	8.89	8.91	8.89	9.06	8.52	8.5	Under	0.001	Equal	0.501	YES
1631055_at	CG4379-RB	Pka-C1	arm_2L	9684660-9699293	7.25	7.66	7.38	4.94	5.19	5.44	7.58	7.28	7.21	Under	0	Under	0	YES
1636654_s_at	CG15626-RA	CG15626	arm_2L	4835332-4837996	10.54	10.63	10.38	10.01	10.08	10	8.71	8.54	8.25	Under	0	Over	0	YES
1626233_at	CG8965-RA	CG8965	arm_2L	5859761-5879481	8.43	8.62	7.98	6.43	6.42	6.53	8.2	7.79	7.6	Under	0	Under	0	YES
1640575_at	CG17213-RA	Gr33a	arm_2L	12138072-12140251	5.01	5.09	5.13	5.63	5.82	5.82	4.84	4.96	4.98	Over	0	Over	0	YES
1626023_at	CG14932-RA	CG14932	arm_2L	11790370-11790936	11.97	11.88	11.8	10.91	10.73	10.9	10.85	10.76	10.77	Under	0	Equal	0.758	YES
1627925_at	CG12292-RA	CG12292	arm_2L	12704722-12706683	10.08	10.19	10.25	9.23	9.23	9.3	8.94	8.69	8.74	Under	0	Over	0.029	YES
1636054_at	S.C2L001997	CG33678	arm_2L	15069263-15072043	5.58	5.96	5.75	5.34	5.34	5.37	4.91	5	5.21	Under	0	Over	0.21	YES
1641036_at	CG7233-RA	snoN	arm_2L	7975173-7976190	6.43	6.5	6.45	6.66	6.57	6.42	7.14	7.04	7.03	Equal	0.851	Equal	0.678	YES
1629720_s_at	CG32955-RE	---	arm_2L	11269726-11279846	8.17	8.06	8.06	7.42	7.4	7.42	6.38	6.63	6.98	Under	0	Over	0.002	YES
1638416_at	CG14028-RA	cype	arm_2L	5327240-5328000	12.75	12.84	12.85	11.56	11.68	11.67	11.37	11.5	11.48	Under	0	Equal	0.512	YES
1641596_at	CG17343-RA	CG17343	arm_2L	19064992-19065247	8.54	8.46	8.53	8.91	8.59	8.62	7.22	7.56	7.14	Equal	0.798	Over	0	YES
1625608_at	CG8840-RA	CG8840	arm_2L	3410603-3411189	10.64	10.66	10.71	12.32	12.15	12.03	11.71	11.81	11.76	Over	0	Over	0.081	YES
1635745_a_at	CG4389-RB	CG4389	arm_2L	9573572-9576768	10.12	10.16	10.1	8.93	8.82	8.74	9.98	9.79	9.79	Under	0	Under	0	YES
1635803_s_at	CG10021-RB	bowl	arm_2L	3771705-3784129	6.92	7.05	6.9	5.47	5.41	5.19	6.52	6.19	6.21	Under	0	Under	0.013	YES
1634738_s_at	CG31751-RA	CG31751	arm_2L	18677202-18683717	9.17	9.01	8.93	10.09	9.85	9.7	8.07	7.77	7.63	Over	0	Over	0	YES
1624340_at	CG15441-RA	Gs1l	arm_2L	4455220-4456822	9.87	9.92	9.96	8.59	8.55	8.71	7.66	7.76	7.44	Under	0	Over	0	YES
1632642_a_at	CG2862-RA	CG2862	arm_2L	2770136-2770904	11.97	12.1	12.02	11.65	11.55	11.56	10.15	10.23	10.04	Under	0	Over	0	YES
1628422_s_at	CG31650-RA	CG31650	arm_2L	5040638-5044008	11.21	11.13	11.19	11.01	10.93	10.98	10.19	10.06	10.02	Under	0.116	Over	0	YES
1641624_at	CG31957-RA	CG31957	arm_2L	3871512-3872386	10.88	10.81	10.75	10.79	10.47	10.59	7.98	8.03	7.89	Under	0.136	Over	0	YES
1634147_a_at	CG11324-RA	homer	arm_2L	6720394-6723355	9.73	9.61	9.8	9.97	10.11	10.08	9.44	9.64	9.44	Over	0.408	Over	0.013	YES
1624240_at	CG4265-RA	Uch	arm_2L	2212737-2214179	12.31	12.21	12.32	12.35	12.35	12.43	12.69	12.57	12.61	Equal	0.841	Equal	0.875	YES
1629041_at	CG15357-RA	CG15357	arm_2L	1945304-1945589	9.22	9.09	9.13	10.64	10.4	10.33	9.7	9.93	9.79	Over	0	Over	0.003	YES
1640870_s_at	CG17322-RD	CG17322	arm_2L	18826771-18829061	5.39	5.47	5.38	5.05	5.12	5.08	5.91	6.3	6.18	Under	0.001	Under	0.001	YES
1641676_at	CG4428-RA	Atg4	arm_2L	1080912-1083384	8.97	8.88	8.87	8.29	8.36	8.36	8.09	8.03	7.78	Under	0	Over	0.122	YES
1624012_at	CG11488-RA	mRpL10	arm_2L	203783-204782	10.82	10.87	10.99	10.22	10.18	10.22	8.49	8.63	8.54	Under	0	Over	0	YES
1630102_at	CG12617-RA	CG12617	arm_2L	20294706-20295353	12.04	12.06	11.95	12.7	12.72	12.63	12.41	12.7	12.54	Over	0	Equal	0.636	YES
1639733_s_at	CG14275-RA	CG14275	arm_2L	8327457-8332911	5.41	5.47	5.4	5.23	5.1	4.95	7.71	7.11	7.41	Under	0.003	Under	0	YES
1623571_a_at	CG9328-RB	CG9328	arm_2L	20797730-20814046	8.2	8.28	8.19	8.21	8.27	8.13	7.1	7.14	7.26	Equal	0.756	Over	0	YES
1628089_at	CG31753-RA	ham	arm_2L	18763493-18776374	7.21	6.87	7.38	7.51	7.74	7.46	7.23	6.69	6.5	Over	0.089	Over	0	YES
1627041_s_at	CG15444-RB	ine	arm_2L	4467985-4477024	5.29	5.33	5.58	5.57	5.6	5.63	6.2	6.11	6.23	Equal	0.776	Equal	0.558	YES
1616608_a_at	CG9042-RB	Gpdh	arm_2L	5943681-5948313	9.21	9.01	8.65	8.14	7.97	8.13	9.39	9.19	8.85	Under	0	Under	0.001	YES
1632717_a_at	CG14341-RB	CG14341	arm_2L	1166559-1167213	9.85	9.85	9.88	9.38	9.27	9.35	7.74	7.59	7.59	Under	0	Over	0	YES
1640740_a_at	CG31733-RB	ms(2)35Ci	arm_2L	15292544-15293543	9.61	9.59	9.75	10.74	10.87	10.77	11.49	11.51	11.41	Over	0	Under	0.323	YES
1625244_at	CG15433-RA	CG15433	arm_2L	4444731-4446771	9.39	9.38	9.43	8.31	8.34	8.36	6.05	6.03	5.86	Under	0	Over	0	YES
1638752_s_at	CG31961-RA	CG31961	arm_2L	4186249-4187789	9.25	9.18	9.3	8.75	8.88	8.85	7.47	7.33	7.1	Under	0	Over	0	YES
1624470_at	CG31670-RA	CG31670	arm_2L	1950234-1954519	5.27	5.24	5.29	5.6	5.72	5.82	5.08	4.98	5.18	Over	0.053	Over	0	YES
1626246_s_at	CG4170-RD	vig	arm_2L	15064197-15070316	9.7	9.56	9.46	10.73	10.47	10.6	12.36	12.05	12.07	Over	0	Under	0	YES
1632337_at	CG5772-RA	Sur	arm_2L	10182556-10198641	6.18	6.47	6.29	6.7	6.72	6.56	7.07	7.11	6.98	Over	0.368	Equal	0.813	YES
1626195_at	CG12620-RA	CG12620	arm_2L	17087726-17088588	9.86	9.71	9.84	11.27	11.29	11.13	10.97	11.18	10.95	Over	0	Equal	0.504	YES
1633464_at	S.C2L001260	---	arm_2L	9367705-9368279	8.4	8.31	8.49	9.77	9.93	9.91	9.15	9.23	9.23	Over	0	Over	0.001	YES
1634989_at	CG9244-RB	Acon	arm_2L	21168355-21173024	10.62	10.65	10.68	9.18	9.02	9.22	9.53	9.62	9.54	Under	0	Equal	0.806	YES
1634126_at	CG31788-RA	CG31788	arm_2L	18257492-18257892	12.42	12.43	12.43	13.02	13.34	12.99	13.04	13.08	13.2	Over	0	Equal	0.809	YES
1634940_at	CG3943-RA	kraken	arm_2L	852766-854539	11.17	11.06	11.34	10.65	10.89	10.8	9.28	9.22	9.17	Under	0	Over	0	YES
1639768_at	CG2813-RA	CG2813	arm_2L	574512-575746	9.04	9.36	9.2	8.4	8.44	8.56	9.74	9.17	9.33	Under	0	Under	0.006	YES
1628543_a_at	CG5803-RB	Fas3	arm_2L	18320100-18392575	7.18	6.9	6.82	8.23	7.9	8.04	10.19	9.49	9.54	Over	0	Under	0	YES
1634184_a_at	CG4405-RB	jp	arm_2L	9547761-9566750	3.93	4.07	3.84	3.73	3.86	3.82	4.75	4.86	5.21	Under	0.344	Under	0	YES
1638286_at	CG5354-RA	pie	arm_2L	10420710-10422755	9.25	9.07	9.16	9.37	9.32	9.32	6.22	7.18	6.67	Equal	0.798	Over	0	YES
1640496_at	CG5722-RA	NPC1	arm_2L	10213891-10220904	10.23	10.49	10.45	10.09	10.25	10.08	11.18	10.86	10.89	Under	0.038	Under	0.06	YES
1625639_at	CG6737-RA	CG6737	arm_2L	10736375-10736957	10.87	10.85	10.95	11.46	11.66	11.52	6.22	6.48	6.72	Over	0	Over	0	YES
1631050_at	CG5384-RA	CG5384	arm_2L	10312315-10314396	12.46	12.4	12.49	11.93	11.94	11.91	10.55	10.54	10.49	Under	0	Over	0	YES
1636373_at	CG5155-RA	CG5155	arm_2L	7388675-7390898	10.6	10.54	10.69	11.89	11.87	11.67	10.84	11.19	10.91	Over	0	Over	0	YES
1640197_at	CG4480-RA	CG4480	arm_2L	14871178-14872022	9.38	9.27	9.26	10.75	10.87	10.71	11.27	11.2	11.32	Over	0	Equal	0.709	YES
1628981_at	CG16849-RA	CG16849	arm_2L	13457635-13460145	10.18	10.16	10.05	10.81	10.82	10.64	10.46	10.59	10.56	Over	0.001	Over	0.455	YES
1639003_at	CG13137-RA	CG13137	arm_2L	10173042-10174056	7.67	7.56	7.66	8.42	8.67	8.33	4.33	4.71	4.8	Over	0	Over	0	YES
1630565_at	CG17652-RA	CG17652	arm_2L	1731402-1732263	8.64	8.68	8.65	7.83	7.9	7.9	6.32	6.33	6.31	Under	0	Over	0	YES
1634190_a_at	CG6138-RA	CG6138	arm_2L	10567289-10568013	10.36	10.04	10.02	11.46	11.28	11.36	12.28	12.23	12.38	Over	0	Under	0.014	YES
1639414_at	CG7093-RA	CG7093	arm_2L	7893412-7896748	6.18	6.42	6.13	4.58	4.91	4.53	6.09	6.14	6.5	Under	0	Under	0	YES
1634418_at	CG15407-RB	CG33281	arm_2L	3324242-3326633	9.95	9.95	9.82	5.9	5.88	5.5	11.34	11.22	11.45	Under	0	Under	0	YES
1624122_a_at	CG6682-RA	Rapgap1	arm_2L	7497804-7529396	5.24	5.46	5.16	4.98	4.65	4.94	8.17	7.22	7.53	Under	0	Under	0	YES
1631738_at	CG6116-RA	CG6116	arm_2L	13286789-13289561	9.14	9.1	8.99	8.2	8.19	8.26	8.54	8.47	8.29	Under	0	Equal	0.885	YES
1627589_s_at	CG9520-RB	CG9520	arm_2L	8943453-8951200	7	7.03	6.92	6.04	6.33	6.46	9.48	8.68	8.8	Under	0	Under	0	YES
1639240_a_at	CG32952-RB	---	arm_2L	11591337-11591680	4.61	4.33	4.45	4.45	4.27	4.22	4.28	4.2	4.27	Under	0.308	Equal	0.743	YES
1632721_at	CG2863-RA	Nle	arm_2L	566365-568162	9.21	9.17	9.2	8.21	8.12	8.13	7.48	7.12	7.07	Under	0	Over	0	YES
1635598_at	CG18266-RA	CG18266	arm_2L	5596832-5598636	11.72	11.55	11.69	12.75	12.91	12.59	11.77	12.35	11.92	Over	0	Over	0	YES
1623193_at	CG33123-RA	CG33123	arm_2L	3510476-3514662	10.04	9.98	10.06	8.36	8.42	8.45	7.82	7.83	7.65	Under	0	Over	0.001	YES
1626173_at	CG5352-RA	SmB	arm_2L	10425482-10426791	11.35	11.43	11.29	8.98	8.93	9.08	7.04	6.98	7.03	Under	0	Over	0	YES
1634843_at	CG31737-RA	CG31737	arm_2L	16339336-16340390	6.87	6.9	7.19	8.4	8.61	8.48	8.13	8.09	8.04	Over	0	Over	0.081	YES
1640196_at	CG11929-RA	CG11929	arm_2L	4682676-4687235	11.77	11.61	11.73	11.94	12.03	11.93	11.96	11.9	11.89	Equal	0.67	Equal	0.766	YES
1629670_at	CG17376-RB	CG17376	arm_2L	6799938-6800834	13.58	13.39	13.47	14.07	14.03	14.03	14.28	14.17	14.28	Over	0	Equal	0.894	YES
1624906_at	CG5271-RA	RpS27A	arm_2L	10408350-10410467	13.71	13.71	13.82	12.63	12.57	12.78	12.2	11.9	12.03	Under	0	Over	0.001	YES
1635063_at	CG8749-RA	snRNP70K	arm_2L	6969824-6971728	9.63	9.68	9.79	9.22	9.26	9.25	9.01	8.9	8.77	Under	0	Over	0.159	YES
1636718_s_at	CG4502-RB	CG4502	arm_2L	7194907-7204259	12.18	12.41	11.99	11.46	11.48	11.63	11.02	11.04	11.04	Under	0	Over	0.031	YES
1626553_at	CG10376-RA	CG10376	arm_2L	18700604-18703118	8.65	8.84	8.87	6.8	7.17	7.18	7.85	7.72	7.77	Under	0	Under	0.189	YES
1638866_at	CG9542-RA	CG9542	arm_2L	6487561-6488615	8.95	8.86	9.07	9.78	10	9.66	8.07	8.01	7.99	Over	0	Over	0	YES
1628133_at	CG5204-RA	CG5204	arm_2L	13160526-13163153	10.72	10.49	10.62	10.12	10.12	10.13	5.86	5.81	5.53	Under	0	Over	0	YES
1629289_at	CG31921-RA	CG31921	arm_2L	329990-332335	10.46	10.08	10.3	11.68	11.59	11.55	12.51	12.49	12.42	Over	0	Under	0.029	YES
1634526_a_at	CG6433-RA	qua	arm_2L	17486805-17497203	10.26	9.85	9.89	11.56	11.36	11.28	12.1	11.99	11.89	Over	0	Equal	0.549	YES
1624958_a_at	CG8851-RA	CG8851	arm_2L	3520261-3522556	10.58	10.26	10.29	11.69	11.47	11.61	10.55	11.18	10.74	Over	0	Over	0	YES
1638910_at	CG5561-RA	CG5561	arm_2L	1352969-1354109	10.18	10.03	9.94	11.38	11.27	11.23	12.38	12.04	12.24	Over	0	Under	0.015	YES
1637580_at	CG14000-RA	CG14000	arm_2L	5908905-5910289	8.13	7.88	7.84	10.28	9.87	9.82	10.3	10.2	10.13	Over	0	Equal	0.885	YES
1627590_at	CG9336-RA	CG9336	arm_2L	20859168-20861017	9.45	9.63	9.43	8.1	7.85	7.88	12.72	12.48	12.44	Under	0	Under	0	YES
1638636_at	CG12512-RA	CG12512	arm_2L	5339224-5342349	6.55	6.39	6.31	6.54	6.34	6.43	8.85	8.53	8.49	Equal	0.818	Under	0	YES
1637822_at	CG17904-RA	CG17904	arm_2L	16732560-16734040	6.07	5.71	5.79	5.79	5.77	5.74	5.8	6	5.75	Equal	0.596	Equal	0.875	YES
1637561_at	CG16834-RA	lectin-33A	arm_2L	11002314-11002671	6.88	7.05	7.01	6.92	7.11	6.99	7	6.96	7.01	Equal	0.821	Equal	0.805	YES
1632026_at	CG4930-RA	CG4930	arm_2L	16257992-16259433	10.17	10.25	10.27	9.91	9.92	9.92	7.96	7.62	7.54	Under	0.003	Over	0	YES
1639856_at	CG5727-RA	CG5727	arm_2L	10209852-10210669	10.7	10.68	10.63	10.91	10.84	10.9	9.69	9.7	9.6	Equal	0.791	Over	0	YES
1633539_s_at	CG16954-RA	CG16954	arm_2L	13447537-13449497	9.67	9.27	9.43	10.96	10.94	10.66	12.2	11.99	11.98	Over	0	Under	0	YES
1640687_at	CT33523	CG13970	arm_2L	20103445-20104063	7.97	7.82	8.08	8.82	8.72	8.64	6.97	7.28	7.48	Over	0	Over	0	YES
1641336_at	CG6443-RA	CG6443///CG17118	arm_2L	10728974-10730303	9.43	9.29	9.28	9.62	9.62	9.54	7.76	8.02	7.34	Equal	0.715	Over	0	YES
1626125_at	CG3157-RA	Tub23C	arm_2L	2972891-2974862	9.8	9.83	9.83	9.07	9.07	9.07	8.59	8.56	8.44	Under	0	Over	0.01	YES
1641465_at	CG6153-RA	CG6153	arm_2L	12693022-12693892	9.94	9.71	9.92	10.48	10.44	10.28	9.86	10.05	9.87	Over	0.003	Over	0.032	YES
1628017_a_at	CG4916-RA	me31B	arm_2L	10239325-10242175	11.73	11.73	11.79	11.27	11.26	11.26	10.48	10.45	10.25	Under	0	Over	0	YES
1629751_at	CG13693-RA	CG13693	arm_2L	232513-233965	9.67	9.49	9.48	11.76	11.43	11.45	11.48	11.57	11.33	Over	0	Equal	0.735	YES
1639387_s_at	CG4280-RA	crq	arm_2L	448253-453023	7.21	7.49	7.35	5.64	6.47	6.13	9.94	9.41	9.67	Under	0	Under	0	YES
1632649_at	CG6187-RA	RluA-2	arm_2L	10477113-10482983	6.38	6.61	6.4	5.84	6.09	5.83	4.87	4.63	4.9	Under	0	Over	0	YES
1632166_at	CG5105-RA	Plap	arm_2L	1167168-1170079	10.93	10.87	11.21	10.5	10.77	10.47	10.94	10.81	10.77	Under	0	Equal	0.889	YES
1637461_at	CG9527-RA	CG9527	arm_2L	6445069-6448016	6.78	6.65	6.6	5.92	5.67	5.93	7.49	7.38	7.33	Under	0	Under	0	YES
1638344_at	CG5287-RA	CG5287	arm_2L	13179244-13183498	9.08	8.91	9.07	8.79	8.74	8.76	8.07	8.07	8	Under	0.039	Over	0.001	YES
1629797_at	CG6601-RA	Rab6	arm_2L	12107279-12109124	8.2	8.48	8.24	6.51	6.43	6.55	8.62	8.25	8.41	Under	0	Under	0	YES
1625430_at	CG14022-RA	CG14022	arm_2L	5327977-5328870	6.23	6.26	6.34	7.23	7.55	7.1	6.89	6.96	6.9	Over	0	Over	0.141	YES
1635812_at	CG16965-RA	CG16965	arm_2L	11982002-11984250	5.97	5.82	5.77	6.23	6.28	6.15	7.4	6.81	7.23	Over	0.249	Under	0.013	YES
1633046_at	CG7239-RA	CG7239	arm_2L	5802254-5804037	9.09	9.4	9.33	7.85	7.84	7.66	7.09	7.16	7.18	Under	0	Over	0.002	YES
1638090_at	CG4592-RA	CG4592	arm_2L	9921637-9922752	7.48	7.42	7.59	7.77	7.66	7.59	7.61	7.54	7.42	Equal	0.828	Equal	0.626	YES
1626800_at	CG11630-RA	CG11630	arm_2L	21782117-21784013	8.05	8.22	8.14	9.49	9.43	9.32	7.55	8.07	7.35	Over	0	Over	0	YES
1637414_at	CG4455-RA	CG4455	arm_2L	16352935-16354545	7.61	7.88	7.68	5.93	6.21	6.4	7.73	7.94	7.69	Under	0	Under	0	YES
1639372_s_at	CG17567-RA	CG17567	arm_2L	19183090-19183613	13.27	13.14	13.16	13.91	13.85	13.79	14.04	13.99	14.14	Over	0	Equal	0.879	YES
1637703_a_at	CG15154-RA	Socs36E	arm_2L	18138667-18152410	7.92	8.33	8.18	7.58	7.69	7.45	9.14	8.93	8.67	Under	0	Under	0	YES
1633710_at	CG17905-RA	CG17905	arm_2L	16738851-16742610	6.63	6.81	6.68	8.16	8.23	8.04	8.44	8.52	8.32	Over	0	Equal	0.874	YES
1626739_s_at	CG4226-RB	GluRIIC	arm_2L	913479-917805	6.64	6.17	6.22	6.66	6.71	6.57	9.83	9.23	9.15	Equal	0.535	Under	0	YES
1639128_at	CG32988-RA	CG32988	arm_2L	8864903-8865671	8.26	8.06	8.07	10.39	10.1	10.02	10.7	10.9	10.75	Over	0	Equal	0.52	YES
1634269_at	CG13784-RA	CG13784	arm_2L	7205249-7220029	9.22	9.13	8.95	8.93	9.04	9.04	9.25	9.23	8.97	Equal	0.527	Equal	0.879	YES
1626151_at	CG14916-RA	Gr32a	arm_2L	11114311-11115755	6.54	6.51	6.64	9.03	8.78	8.79	9.38	9.23	9.34	Over	0	Equal	0.752	YES
1638947_at	CG8849-RA	mRpL24	arm_2L	4944255-4945343	10.87	10.9	10.89	10.6	10.5	10.55	9.91	10.03	9.85	Under	0.001	Over	0.001	YES
1634654_at	CG14472-RA	poe	arm_2L	8054321-8071591	12.1	12.08	12.34	11.49	11.51	11.67	11.66	11.75	11.65	Under	0	Equal	0.852	YES
1630929_at	CG5885-RA	CG5885	arm_2L	9917220-9918165	12.23	12.33	12.21	12.01	12.11	12.07	11.81	11.73	11.7	Under	0.136	Over	0.241	YES
1634391_at	CG18109-RA	CG18109	arm_2L	15784254-15790050	9.57	9.61	9.75	11.03	11.24	11.17	11.51	11.5	11.55	Over	0	Equal	0.828	YES
1633686_at	CG3225-RA	CG3225	arm_2L	4815612-4818210	9.15	8.75	8.92	9.26	9.36	9.31	6.11	5.44	5.68	Over	0.239	Over	0	YES
1635955_at	CG3883-RA	CG3883	arm_2L	813311-815951	7.85	7.83	7.84	7.05	7.04	7.04	5.53	5.33	5.26	Under	0	Over	0	YES
1628079_at	CG5458-RA	CG5458	arm_2L	13183449-13184875	10.7	10.51	10.61	11.91	11.85	11.65	11.32	11.49	11.33	Over	0	Over	0.071	YES
1631821_at	CG4099-RA	Sr-CI	arm_2L	4121720-4124002	4.46	4.42	4.62	4.52	4.46	4.27	4.63	4.77	4.71	Equal	0.57	Equal	0.873	YES
1639778_at	CG18304-RA	CG18304	arm_2L	6932684-6940918	7.01	6.58	7.09	7.23	7.49	7.35	6.81	7.04	6.67	Over	0.026	Over	0.007	YES
1622947_s_at	CG6647-RA	porin	arm_2L	10847226-10850868	12.57	12.53	12.38	11.32	11.16	11.22	11.25	11.28	11.31	Under	0	Equal	0.84	YES
1623179_at	CG15415-RA	CG15415	arm_2L	3527552-3530286	9.14	9.04	9.23	9	9.11	9.11	7.4	7.2	7.32	Equal	0.64	Over	0	YES
1628917_at	CG33308-RA	CG33308	arm_2L	14802333-14802983	9.31	9.26	9.16	10.78	10.56	10.58	11.67	11.5	11.49	Over	0	Under	0.013	YES
1636180_at	CG4600-RA	yip2	arm_2L	9915254-9917221	9.26	9.41	9.55	8.42	8.25	8.08	10.64	10.23	10.28	Under	0	Under	0	YES
1633479_a_at	CG4270-RB	CG4270	arm_2L	2263463-2264085	8.92	8.67	8.63	10.49	10.38	10.38	11.94	11.72	11.85	Over	0	Under	0	YES
1633078_at	CG10268-RA	CG10268	arm_2L	19579092-19580346	9.63	9.63	9.47	9.32	9.24	9.33	9.21	8.92	8.91	Under	0.018	Over	0.303	YES
1631871_at	CG5983-RA	ACXC	arm_2L	12912529-12916774	10.25	9.92	10.1	11.44	11.49	11.36	11.05	11.21	10.99	Over	0	Over	0.149	YES
1625183_at	CG4551-RA	smi35A	arm_2L	14184469-14197873	7.33	7.51	7.45	6.7	7.05	6.94	9.3	8.86	9.2	Under	0	Under	0	YES
1632220_s_at	CG10305-RA	RpS26	arm_2L	18442497-18443237	13.47	13.45	13.58	12.15	11.98	12.17	12.04	11.85	11.83	Under	0	Equal	0.512	YES
1624284_a_at	CG10473-RB	CG10473	arm_2L	19045360-19048179	9.72	9.64	9.77	8.08	8.17	8.18	7.18	6.95	7.14	Under	0	Over	0	YES
1641074_s_at	CG7438-RA	Myo31DF	arm_2L	10491681-10506780	8.81	8.91	8.63	8.65	8.79	8.8	9.76	9.64	9.5	Equal	0.711	Under	0.022	YES
1626945_at	CG8282-RA	Snx6	arm_2L	8218065-8220737	10.68	10.44	10.43	10.47	10.48	10.51	10.32	10.08	10.07	Equal	0.717	Over	0.172	YES
1623428_at	CG14933-RA	CG14933	arm_2L	11842826-11843778	7.94	7.87	7.62	7.59	7.48	7.24	11.91	11.74	11.92	Under	0.001	Under	0	YES
1624203_s_at	CG3903-RA	Gli	arm_2L	15756000-15762755	6.66	7.06	6.79	5.66	5.4	5.61	9.06	8.78	8.7	Under	0	Under	0	YES
1637815_s_at	CG7392-RA	Cka	arm_2L	8030722-8038498	10.7	10.58	10.74	10.69	10.72	10.64	10.3	10.44	10.23	Equal	0.785	Over	0.134	YES
1629195_at	CG4851-RA	CG4851	arm_2L	11280313-11281929	8.13	8.19	8.08	8.22	8.05	7.96	8.29	7.97	7.83	Equal	0.638	Equal	0.777	YES
1626390_at	CG5336-RA	Ced-12	arm_2L	12097842-12100839	9.1	9.27	9.22	7.75	7.81	7.97	7.85	7.55	7.69	Under	0	Equal	0.645	YES
1630572_at	CG17158-RA	cpb	arm_2L	1704903-1706779	10.43	10.34	10.23	9.33	9.38	9.32	9.45	8.86	8.67	Under	0	Over	0.134	YES
1630254_at	CG2964-RA	CG2964	arm_2L	2812455-2814332	10.22	9.96	10.12	11.13	11.16	11.07	12.04	12	11.87	Over	0	Under	0.042	YES
1627048_at	CG17293-RA	CG17293	arm_2L	8374480-8375549	10.82	10.89	10.93	9.7	9.69	9.82	7.55	7.43	7.17	Under	0	Over	0	YES
1634295_at	CG15624-RA	hoe2	arm_2L	4933284-4936341	6.52	6.13	6.11	7.16	6.94	6.68	10.37	10.32	10.14	Over	0	Under	0	YES
1632962_at	CG7424-RA	RpL36A	arm_2L	8041864-8042856	13.74	13.63	13.68	11.92	11.85	12.28	11.82	11.54	11.64	Under	0	Over	0.156	YES
1624591_at	CG9222-RA	CG9222	arm_2L	6131022-6132484	11.12	10.76	10.88	11.95	11.87	11.86	12.63	12.68	12.77	Over	0	Under	0.095	YES
1635013_s_at	CG10722-RB	CG10722	arm_2L	20093963-20096253	9	9.2	9.21	9.15	9.43	9.41	8.98	9.16	8.92	Equal	0.828	Over	0.269	YES
1639816_at	CG3733-RA	Chd1	arm_2L	2979696-2987677	9.91	9.84	9.82	9.4	9.35	9.36	8.18	8.26	7.89	Under	0	Over	0	YES
1630874_s_at	CG18660-RB	Nckx30C	arm_2L	9717522-9746483	6.64	6.61	6.3	7.05	6.59	6.77	7.03	7.13	7.12	Equal	0.595	Equal	0.873	YES
1627307_at	CG5681-RA	CG5681	arm_2L	17986527-17988218	10.65	10.53	10.61	11.18	11.39	11.31	5.9	5.96	6.11	Over	0	Over	0	YES
1626278_at	CG6180-RA	CG6180	arm_2L	12707660-12708684	12.39	12.41	12.43	11.86	11.76	11.7	11.17	11.21	11.11	Under	0	Over	0.004	YES
1636044_at	CG3539-RA	Slh	arm_2L	2490204-2492666	9.76	9.43	9.96	9.26	9.49	9.36	9.43	8.99	9.19	Under	0.003	Equal	0.601	YES
1635718_at	CG9242-RA	bur	arm_2L	21174382-21179697	10.49	10.49	10.34	10.3	10.15	10.05	11.24	11.11	11.01	Under	0.033	Under	0.013	YES
1628866_at	CG12750-RA	CG12750	arm_2L	18444506-18448996	10.45	10.25	10.22	9.53	9.49	9.48	7.88	7.75	7.51	Under	0	Over	0	YES
1627832_at	CG3766-RA	scat	arm_2L	9431406-9435341	8.07	8.23	8.21	6.74	7.08	7.03	8.14	7.74	7.63	Under	0	Under	0.029	YES
1635125_a_at	CG6206-RA	CG6206	arm_2L	10457655-10462475	7.76	7.66	7.85	7.51	7.1	7.14	8.68	8.81	8.45	Under	0	Under	0	YES
1623350_at	CG6098-RA	Lrr47	arm_2L	10517336-10518991	9.12	9.03	9.08	8.99	9.16	8.99	6.14	5.89	6.19	Equal	0.756	Over	0	YES
1628271_at	CG3609-RA	CG3609	arm_2L	2372509-2373722	9.02	8.92	9.01	8.62	8.64	8.59	9.41	9.5	9.38	Under	0	Under	0.069	YES
1631188_a_at	CG9098-RB	CG9098	arm_2L	6007487-6011203	6.51	6.67	6.69	6.24	6.23	6.33	6.44	6.66	6.54	Under	0	Equal	0.875	YES
1628005_at	CG31666-RC	CG31666	arm_2L	1667846-1698617	9.85	9.58	9.46	9.53	9.58	9.72	7.43	6.83	6.76	Equal	0.773	Over	0	YES
1638719_s_at	CG14011-RA	CG14011	arm_2L	5579579-5581116	10.39	10.04	10.21	11.29	11.13	11.03	10.86	11.12	10.77	Over	0	Over	0.423	YES
1625114_at	CG10391-RA	Cyp310a1	arm_2L	18651056-18652984	8.25	8.27	8.46	9.78	9.96	9.96	9.68	9.76	9.53	Over	0	Over	0.408	YES
1627249_a_at	CG4180-RB	l(2)35Bg	arm_2L	15037732-15038857	11.4	11.24	11.34	11.31	11.24	11.29	9.28	9.5	8.97	Equal	0.684	Over	0	YES
1629439_at	CG10431-RA	CG10431	arm_2L	18974971-18977122	8.04	7.97	7.95	8.72	8.63	8.59	8.35	8.32	8.28	Over	0	Over	0.212	YES
1633290_a_at	CG4482-RA	mol	arm_2L	14975752-14994040	6.53	6.54	6.53	7.4	7.21	7	6.82	6.45	6.41	Over	0	Over	0	YES
1629309_at	CG7627-RA	CG7627	arm_2L	8355673-8361025	7.08	7.26	7.24	6.61	6.77	6.49	7.21	7.27	7.02	Under	0	Equal	0.646	YES
1632875_at	CG10346-RA	Grip71	arm_2L	18708848-18711305	10.05	9.99	9.98	10.14	10.27	10.09	5.68	5.94	5.55	Equal	0.828	Over	0	YES
1637679_s_at	CG6720-RA	UbcD2	arm_2L	10765561-10768005	11.64	11.62	11.39	11.49	11.54	11.45	11.27	11.18	11.17	Equal	0.678	Over	0.29	YES
1636996_at	CG17329-RA	CG17329	arm_2L	16291283-16291956	9.5	9.4	9.5	11.22	10.89	10.9	8.7	9	8.78	Over	0	Over	0	YES
1623453_at	CG10447-RA	CG10447	arm_2L	19736054-19737088	8.64	8.83	8.51	7.82	7.86	7.77	7.33	7.18	7.26	Under	0	Over	0.008	YES
1624287_at	CG17217-RA	CG17217	arm_2L	12170656-12171196	8.73	8.62	8.5	10.75	10.51	10.39	11.6	11.45	11.39	Over	0	Under	0.013	YES
1623276_at	CG31663-RA	CG31663	arm_2L	1858608-1880644	7.49	7.4	7.53	8.77	8.33	8.49	7.96	8.38	8.29	Over	0	Over	0.201	YES
1629663_at	CG1832-RA	CG1832	arm_2L	22165963-22169161	11.13	11.16	11.03	10.65	10.6	10.7	9.38	9.65	9.42	Under	0	Over	0	YES
1635269_at	CG5435-RA	CG5435	arm_2L	12429826-12430893	10.08	9.92	9.84	11.5	11.34	11.25	11.9	11.96	12	Over	0	Equal	0.573	YES
1633763_at	CG2855-RA	aph-1	arm_2L	2766234-2767154	10	10.08	10	9.8	9.89	9.68	9.61	9.2	9.24	Under	0.054	Over	0.056	YES
1635621_at	CG13994-RA	CG13994	arm_2L	6063017-6063676	11.61	11.49	11.47	11.86	11.7	11.72	10.22	10.53	10.19	Equal	0.757	Over	0	YES
1632740_at	CG31818-RA	CG31818	arm_2L	16338075-16338841	8.77	8.73	8.85	10.21	10.21	10.29	10.25	10.44	10.29	Over	0	Equal	0.861	YES
1628475_at	CG8678-RA	CG8678	arm_2L	21212692-21220567	8.67	8.6	8.68	8.46	8.52	8.57	6.84	6.35	6.3	Under	0.353	Over	0	YES
1631636_at	CG13096-RA	CG13096	arm_2L	8509244-8511870	11.22	11.09	11.22	9.96	10	10.06	6.9	6.99	7.07	Under	0	Over	0	YES
1636766_at	CG31911-RA	Ent2	arm_2L	6562350-6564398	8.92	9.11	8.98	7.2	7.17	7.19	7.54	7.62	7.42	Under	0	Equal	0.842	YES
1627059_at	CG4008-RA	und	arm_2L	9763344-9765358	12.76	12.62	12.75	12.51	12.44	12.48	12.73	12.68	12.69	Under	0.058	Equal	0.867	YES
1625365_at	CG17005-RA	CG17005	arm_2L	9327743-9330033	8.54	8.29	8.52	10.23	9.94	9.86	9.89	9.95	9.73	Over	0	Equal	0.611	YES
1630355_a_at	CG16890-RB	CG16890	arm_2L	13782846-13783457	8.93	8.84	8.9	9.07	9	9.09	7.65	7.79	7.58	Equal	0.823	Over	0	YES
1627069_at	CG7191-RA	CG7191	arm_2L	7767648-7775033	6.14	6.21	6.13	6.22	6.25	6.32	6	6.33	6.44	Equal	0.851	Equal	0.81	YES
1631591_at	CG31935-RA	CG31935	arm_2L	1595042-1611125	7.67	7.73	7.89	7.21	7.38	7.33	6.91	6.58	6.16	Under	0	Over	0	YES
1626365_at	CG9329-RA	CG33322	arm_2L	20814330-20818532	10.06	9.77	9.7	11.64	11.49	11.36	11.17	11.38	11.12	Over	0	Over	0.337	YES
1628693_at	CG15429-RA	CG15429	arm_2L	4352974-4354030	8.33	8.31	8.22	10.28	10.01	9.86	10.11	10.29	10.08	Over	0	Equal	0.876	YES
1636611_at	CG9564-RA	Try29F	arm_2L	8998536-8999457	7.41	7.37	7.45	7.37	7.62	7.33	5.79	5.19	5.42	Equal	0.822	Over	0	YES
1631849_at	CG5876-RA	heix	arm_2L	16296047-16299875	8.21	8.33	8.12	6.61	6.71	6.65	6.92	6.62	6.65	Under	0	Equal	0.862	YES
1629779_at	CG7586-RA	Mcr	arm_2L	8074108-8082969	9.84	10.09	9.79	8.66	8.78	8.71	10.34	9.91	10.01	Under	0	Under	0	YES
1637449_at	HDC01368	---	arm_2L	7957710-7958669	5.63	5.84	5.77	5.69	5.91	5.89	6	6.31	6.69	Equal	0.85	Equal	0.726	YES
1635264_s_at	CG8817-RA	lilli	arm_2L	2885951-2952597	9.89	9.65	9.77	10.77	10.96	10.78	9.06	9.01	8.72	Over	0	Over	0	YES
1635072_at	CG7214-RA	CG7214	arm_2L	7743676-7744841	4.21	4.33	4.56	4.51	4.54	4.54	4.81	5.23	4.98	Equal	0.82	Equal	0.726	YES
1631509_a_at	CG18028-RA	lt	arm_2L	22817518-22833488	10.21	10.12	10.04	9.37	9.41	9.39	9.62	9.48	9.55	Under	0	Equal	0.879	YES
1623587_at	CG31730-RA	CG31730	arm_2L	13259146-13259635	8.52	8.56	8.56	10.37	10.33	10.26	11.84	11.73	11.81	Over	0	Under	0	YES
1625836_at	CG4036-RA	CG4036	arm_2L	9790951-9791958	9.69	9.84	9.79	8.93	8.96	8.95	6.95	7.13	6.96	Under	0	Over	0	YES
1627685_a_at	CG5825-RB	His3.3A	arm_2L	5055057-5056000	11.41	11.25	11.47	11.38	11.27	11.37	9.96	9.84	9.85	Equal	0.722	Over	0	YES
1629899_at	CG5848-RC	cact	arm_2L	16314192-16325655	8.5	8.22	8.31	9.28	9.18	9	8.12	7.99	7.64	Over	0	Over	0	YES
1631937_at	CG31755-RA	CG31755	arm_2L	9996931-10002221	8.22	8.26	8.28	7.71	7.7	7.76	6.27	6.38	6.24	Under	0	Over	0	YES
1631402_s_at	CG8676-RA	Hr39	arm_2L	21237236-21258203	9.89	10.07	10.05	9.25	9.39	9.46	8.12	8.16	7.96	Under	0	Over	0	YES
1628241_at	CG2614-RA	CG2614	arm_2L	20656427-20659220	9.57	9.6	9.51	8.26	8.34	8.38	7.56	7.38	7.41	Under	0	Over	0	YES
1632211_at	CG31829-RA	CG31829	arm_2L	15269322-15270235	8.28	8.01	8.16	9.79	9.77	9.66	10.97	10.87	10.41	Over	0	Under	0.002	YES
1623415_at	CG6667-RC	dl	arm_2L	17438597-17450359	5.01	5.3	4.9	4.52	4.8	4.86	6.09	6.24	6.54	Under	0.001	Under	0	YES
1635233_at	CG15258-RA	CG15258	arm_2L	15360997-15361588	9.54	9.23	9.35	11.16	11.01	11.03	11.86	11.62	11.81	Over	0	Under	0.259	YES
1623844_at	CG15150-RA	elfless	arm_2L	18009909-18011209	11.08	11.09	11.13	10.47	10.28	10.56	8.61	8.6	8.45	Under	0	Over	0	YES
1625468_at	CG9500-RA	CG9500	arm_2L	6357250-6358170	6.08	6.12	5.99	6.74	6.99	6.87	5.67	5.79	5.6	Over	0	Over	0	YES
1626224_s_at	CG6549-RC	fws	arm_2L	17478440-17481067	8.99	9.06	9.17	8.39	8.73	8.56	7.86	7.84	7.54	Under	0	Over	0	YES
1639286_s_at	CG31689-RC	CG31689	arm_2L	2730105-2739833	8	7.9	8.11	8.69	8.6	8.89	9.68	9.11	9.31	Over	0	Under	0.416	YES
1632753_a_at	CG3980-RA	CG3980	arm_2L	3867713-3871427	10.72	10.58	10.62	11.67	11.58	11.62	11.74	11.81	11.74	Over	0	Equal	0.876	YES
1632524_at	CG4698-RA	Wnt4	arm_2L	7255459-7277168	8.43	8.89	8.41	6.15	6.08	6.12	6.36	6.33	6.36	Under	0	Equal	0.891	YES
1623449_at	CG7840-RA	CG7840	arm_2L	8305589-8306743	10.44	10.31	10.28	9.95	9.83	9.86	8.66	8.33	8.46	Under	0	Over	0	YES
1636163_at	CG5711-RA	Arr1///DyakArr1	arm_2L	18078265-18080423	5.98	6.14	5.93	7.87	7.57	7.17	7.77	8.19	7.86	Over	0	Equal	0.818	YES
1623819_at	CG9999-RA	RanGap	arm_2L	19442040-19447322	10.71	10.91	10.98	10.18	10.25	10.33	10.04	9.98	9.92	Under	0	Over	0.324	YES
1637875_a_at	CG33084-RA	---	arm_2L	13831479-13833167	10.3	10.37	10.39	9.24	9.29	9.26	6.88	6.63	6.63	Under	0	Over	0	YES
1628616_at	CG8419-RA	CG8419	arm_2L	8206278-8209271	7.43	7.34	7.43	8.1	7.79	8.2	7.16	6.83	7.29	Over	0	Over	0	YES
1641097_at	CG7289-RA	CG7289	arm_2L	1982233-1984512	10.59	10.51	10.55	10.6	10.59	10.51	10.06	9.88	9.77	Equal	0.809	Over	0.004	YES
1635801_at	S.C2L000253	CG33673	arm_2L	1945839-1946643	9.79	9.75	9.83	10.84	10.86	10.8	5.76	6.63	6.57	Over	0	Over	0	YES
1632466_at	CG9243-RA	CG9243	arm_2L	21166048-21168344	10.15	10.02	10.05	10.93	10.72	10.59	11.46	11.34	11.33	Over	0	Under	0.449	YES
1629040_at	CG3476-RA	CG3476	arm_2L	7027593-7028959	9.69	9.78	9.78	9.3	9.42	9.42	9.45	9.5	9.45	Under	0	Equal	0.879	YES
1625210_a_at	CG18251-RB	Msp-300	arm_2L	5121290-5158264	5.74	5.6	5.61	6.09	6.21	5.96	6.9	7.15	6.82	Over	0.082	Under	0.033	YES
1625452_at	CG17075-RA	CG17075	arm_2L	263781-266688	5.76	5.68	5.73	5.93	5.89	5.99	5.9	5.95	6.02	Equal	0.785	Equal	0.829	YES
1629327_at	CG5693-RA	CG5693	arm_2L	18006678-18007067	8.89	8.62	8.68	10.24	10.13	10.27	11.95	11.61	11.85	Over	0	Under	0	YES
1625136_s_at	CG10757-RA	mRpS18B	arm_2L	20096430-20098065	11.38	11.27	11.38	10.47	10.46	10.53	8.32	8.18	8	Under	0	Over	0	YES
1631595_at	CG13393-RA	CG13393	arm_2L	8383610-8384132	11.08	11.32	11.26	10.75	10.86	10.81	9.78	9.88	9.85	Under	0	Over	0	YES
1640042_at	CG12299-RA	CG12299	arm_2L	10737346-10740758	9.38	9.54	9.36	7.68	7.79	8	5.61	5.74	5.54	Under	0	Over	0	YES
1626218_s_at	CG9884-RB	oaf	arm_2L	2492954-2498234	7.67	8.18	8.14	5.63	6.14	6.36	5.73	6.07	5.93	Under	0	Equal	0.676	YES
1633661_at	CG11377-RA	CG11377	arm_2L	102381-104142	9.32	9.31	9.34	8.98	9.04	9.05	8.36	8.17	8.03	Under	0.011	Over	0	YES
1641214_at	CG9298-RA	CG9298	arm_2L	8686279-8687034	9.17	9.23	9.08	8.03	8.12	8.15	7.8	7.67	7.76	Under	0	Over	0.171	YES
1624908_at	CG15287-RA	CG15287///CG33090	arm_2L	14328428-14333867	9.65	9.43	9.44	11.29	11	11.2	11.2	11.42	11.2	Over	0	Equal	0.864	YES
1632171_a_at	CG3436-RB	CG3436	arm_2L	156028-156625	7.92	7.69	7.88	6.3	6.49	6.44	5.56	5.52	5.89	Under	0	Over	0	YES
1630550_a_at	CG5674-RA	CG5674	arm_2L	17963337-17974870	8.58	8.76	8.64	7.7	7.82	7.93	7.16	6.96	6.94	Under	0	Over	0	YES
1633277_at	CG2960-RA	RpL40	arm_2L	4227641-4228563	13.35	13.34	13.33	11.93	11.86	12.11	11.47	11.31	11.34	Under	0	Over	0.006	YES
1623605_a_at	CG4427-RA	cbt	arm_2L	476436-479682	7.43	7.46	7.14	6.1	6.2	6.02	8.73	8.45	8.56	Under	0	Under	0	YES
1627022_at	CG9582-RA	CG9582	arm_2L	9024449-9025404	8.13	7.91	7.75	9.88	9.64	9.61	11.61	11.31	11.39	Over	0	Under	0	YES
1632611_at	CG15136-RA	CG15136	arm_2L	17047247-17047981	11.43	11.17	11.23	12.05	11.93	12	10.56	10.66	10.44	Over	0	Over	0	YES
1630097_s_at	CG17834-RA	CG17834	arm_2L	8529142-8541462	7.47	7.15	7.39	8.48	8.19	8.29	7.11	7.05	7.09	Over	0	Over	0	YES
1629784_a_at	CG6976-RC	Myo28B1	arm_2L	7666046-7684544	3.89	3.72	3.99	3.96	3.85	3.94	4.84	4.62	4.36	Equal	0.844	Under	0.297	YES
1634458_at	CG31635-RA	CG31635	arm_2L	6635544-6649088	9.67	9.36	9.72	9.99	10.04	10.03	9.58	9.26	9.04	Over	0.08	Over	0	YES
1623516_s_at	CG11907-RA	Ent1	arm_2L	355558-357868	8.36	8.44	8.36	7.75	7.8	7.88	9.55	9.12	9.37	Under	0	Under	0	YES
1639966_a_at	CG3262-RA	CG3262	arm_2L	22239917-22240881	10.61	10.47	10.51	10.29	10.25	10.33	10.6	10.15	10.45	Under	0.052	Equal	0.87	YES
1623492_a_at	CG17010-RA	CG17010	arm_2L	12356440-12357991	10.77	10.19	10.49	11.97	11.87	11.8	13.17	12.98	12.94	Over	0	Under	0	YES
1634893_at	CG9042-RC	Gpdh	arm_2L	5943681-5949092	4.96	4.84	4.67	4.39	4.28	4.51	8.39	8.19	8.19	Under	0	Under	0	YES
1631268_at	CG4426-RA	ast	arm_2L	1077979-1080803	9.02	8.94	9.28	8.99	9.24	9.17	7.18	7	7.14	Equal	0.83	Over	0	YES
1638724_at	CG18507-RA	CG18507	arm_2L	13665527-13669844	8.43	8.41	8.31	9.02	8.76	8.78	9.26	8.92	9.1	Over	0.029	Equal	0.896	YES
1632260_s_at	CG31761-RC	bru-2	arm_2L	12344380-12397534	6.59	6.56	6.54	6.08	6.23	6.21	7.97	7.54	7.4	Under	0.001	Under	0	YES
1635161_at	CG7532-RA	CG7532	arm_2L	14349111-14351510	7.1	6.8	7.01	7.06	7.24	6.93	7.51	7.54	7.26	Equal	0.847	Equal	0.841	YES
1636129_s_at	CG3645-RA	CG3645	arm_2L	252588-271732	8.16	8.11	7.92	8.01	7.93	7.93	7.21	7.27	7.15	Under	0.479	Over	0	YES
1626965_at	CG31743-RA	CG31743	arm_2L	16879516-16886319	8.67	8.72	8.79	8.93	9.06	9.14	7.13	7.36	7.4	Over	0.478	Over	0	YES
1623926_at	CG11604-RA	CG11604	arm_2L	271900-274096	9.45	9.64	9.74	7.89	8.18	8.09	7.41	7.81	7.84	Under	0	Over	0.099	YES
1629869_s_at	CG7400-RA	Fatp	arm_2L	10511251-10517216	7.7	7.6	7.59	7.18	7.27	7.51	8.43	7.77	7.89	Under	0.003	Under	0.239	YES
1624297_at	CG17348-RA	drl	arm_2L	19190345-19208615	4.51	4.6	4.65	4.77	4.88	4.89	4.74	4.96	4.83	Equal	0.657	Equal	0.783	YES
1630384_at	CG3430-RA	CG3430	arm_2L	6957009-6959107	7.77	7.98	7.95	7.86	8.12	8.03	6.07	6.28	6.71	Equal	0.848	Over	0	YES
1629110_x_at	HDC02629	CG4168	arm_2L	15161421-15162231	8.38	8.22	8.17	8.84	8.73	8.68	9.37	9.26	9.43	Over	0.02	Under	0.493	YES
1634096_at	CG3752-RA	Aldh	arm_2L	9387388-9391679	11.71	11.5	11.53	12.09	11.93	11.94	12.18	12.14	12.04	Over	0.116	Equal	0.89	YES
1625651_at	CG18317-RA	CG18317	arm_2L	1716898-1724391	7.49	7.68	7.51	6.84	6.8	6.8	7.45	7.02	7.14	Under	0	Equal	0.828	YES
1638714_at	CG8982-RA	Acp26Aa	arm_2L	5892882-5893896	4.03	4.03	3.99	4.19	4.11	4.09	4.07	4.15	4.1	Equal	0.842	Equal	0.798	YES
1639757_at	CG9115-RA	myotubularin	arm_2L	6034794-6036920	9.27	9.42	9.55	8.35	8.42	8.37	8.99	8.87	8.86	Under	0	Equal	0.651	YES
1624826_at	CG8552-RA	CG8552	arm_2L	8134246-8159575	9.73	9.49	9.67	10.58	10.36	10.37	11.09	11.1	10.97	Over	0	Under	0.476	YES
1628987_at	CG5869-RA	CG5869	arm_2L	16301655-16302952	10.61	10.45	10.51	10.2	10.35	10.2	9.15	8.61	8.6	Under	0.016	Over	0	YES
1630781_at	CG10528-RB	fs(2)ltoPP43	arm_2L	19793485-19795849	7.91	8.34	7.93	5.68	5.57	5.97	6.24	6.38	6.32	Under	0	Equal	0.593	YES
1639599_at	CG4887-RA	CG4887	arm_2L	1173010-1177500	7.58	7.58	7.52	6.51	6.69	6.31	6.42	6.22	5.69	Under	0	Over	0.105	YES
1625502_at	CG10174-RA	Ntf-2r///DmauNtf-2r///DsecNtf-2r///DsimNtf-2r	arm_2L	18454721-18455332	9.86	9.96	9.92	10.98	10.72	10.8	8.91	9.37	8.92	Over	0	Over	0	YES
1629398_at	CG10383-RA	CG10383	arm_2L	18690901-18695422	10.48	10.51	10.49	10.9	10.86	10.89	10.98	11.02	10.89	Over	0.201	Equal	0.87	YES
1636691_a_at	CG16975-RA	CG16975	arm_2L	13169642-13176783	8.93	9.04	8.96	6.85	7	7.1	7.29	7.49	7.26	Under	0	Equal	0.861	YES
1624034_at	CG13787-RA	Gr28a	arm_2L	7452543-7454169	6.06	5.93	6.12	6.35	6.35	6.42	6.56	6.52	6.67	Over	0.402	Equal	0.885	YES
1627985_a_at	CG31870-RA	CG31870	arm_2L	10790241-10790776	11.71	11.66	11.8	12.89	12.79	12.86	13.2	13.27	13.39	Over	0	Equal	0.776	YES
1632626_at	CG17712-RA	CG17712	arm_2L	1750686-1752116	8.32	8.33	8.36	8.44	8.48	8.51	7.23	7.16	7.14	Equal	0.861	Over	0	YES
1623825_s_at	CG17018-RA	CG17018	arm_2L	22311930-22368776	7.72	7.67	8.04	6.81	6.95	7.41	6.81	6.65	6.84	Under	0	Over	0.31	YES
1628269_at	CG10484-RA	Dox-A2	arm_2L	19051829-19053681	11.9	11.81	12.01	11.08	11.22	11.24	10.02	9.89	9.79	Under	0	Over	0	YES
1634298_at	CG12375-RA	CG12375	arm_2L	8125667-8126859	9.62	9.64	9.72	9.64	9.47	9.54	8.25	7.98	8.02	Equal	0.508	Over	0	YES
1638032_at	CG14921-RA	CG14921	arm_2L	11120640-11121683	9.81	9.73	9.61	10.84	10.85	10.59	10.25	10.34	10.13	Over	0	Over	0.015	YES
1639425_at	CG18662-RA	CG18662	arm_2L	8980679-8981437	12.89	12.76	12.72	13.47	13.54	13.46	13.58	13.58	13.64	Over	0	Equal	0.858	YES
1634403_at	CG4260-RA	Adaptin	arm_2L	408021-414775	6.41	6.21	6.18	5.63	5.24	5.35	6.34	6.06	6.3	Under	0	Under	0.066	YES
1633927_a_at	CG15138-RB	beat-IIIc	arm_2L	17189829-17260732	5.74	5.8	6.02	5.45	5.45	5.47	9.12	8.89	8.43	Under	0	Under	0	YES
1624910_at	CG7653-RA	CG7653	arm_2L	15877614-15880065	8.05	7.83	8.22	9.81	10.01	9.63	11.15	10.92	10.77	Over	0	Under	0	YES
1626588_a_at	CG5325-RB	CG5325	arm_2L	12093770-12094635	10.05	10.02	10.13	9.59	9.72	9.6	8.09	7.86	7.94	Under	0	Over	0	YES
1639957_s_at	CG5827-RA	RpL37A	arm_2L	5071002-5072055	13.6	13.7	13.72	12.03	11.83	12.13	11.89	11.83	11.81	Under	0	Equal	0.62	YES
1639142_s_at	CR_tc_GH14469	---	arm_2L	20647532-20648850	7.39	7.19	7.3	7.46	7.85	8.11	6.15	6.07	6.18	Over	0.008	Over	0	YES
1626018_a_at	CG14938-RD	crol	arm_2L	11794326-11809433	6.11	5.99	5.8	4.6	4.72	4.84	6.66	6.08	5.88	Under	0	Under	0	YES
1622992_at	CG4965-RA	twe	arm_2L	16259415-16261875	7.38	7.54	7.3	7.41	7.98	7.44	5.95	6.01	5.92	Equal	0.785	Over	0	YES
1634583_s_at	CG4822-RA	CG4822	arm_2L	117078-121751	5.75	6.01	6.05	5.61	5.64	5.76	7.32	7.21	7.11	Under	0.026	Under	0	YES
1630663_a_at	CG15219-RA	CG15219	arm_2L	22104879-22105506	13.23	13.09	13.12	13.92	13.89	13.86	14.03	13.98	14.02	Over	0	Equal	0.876	YES
1640348_at	CG5050-RA	CG5050	arm_2L	17452923-17458769	12.2	12.01	12.03	12.92	12.92	12.8	12.77	12.83	12.79	Over	0	Equal	0.747	YES
1631763_at	CG31793-RA	CG31793	arm_2L	19003409-19008231	6.41	6.54	6.71	6.17	5.87	5.97	6.88	6.52	6.6	Under	0	Under	0.367	YES
1627114_at	CG3793-RA	CG3793	arm_2L	15764229-15766123	10.08	10.16	10.01	8.45	8.55	8.51	7.96	7.59	7.64	Under	0	Over	0	YES
1633785_at	CG9543-RA	CG9543	arm_2L	6489091-6490195	11.38	11.4	11.57	11.15	10.98	11.1	10.59	10.3	10.37	Under	0.001	Over	0.002	YES
1633310_at	CG15483-RA	CG15483	arm_2L	12760455-12761840	8.55	8.34	8.47	10.32	10.21	10.11	10.8	10.76	10.77	Over	0	Equal	0.605	YES
1636760_a_at	CG13125-RA	CG13125	arm_2L	9922736-9924860	6.6	6.33	6.46	8.23	7.95	8.09	10.02	9.78	9.89	Over	0	Under	0	YES
1640827_at	CG15422-RA	CG15422	arm_2L	4005055-4005370	6.86	6.68	6.89	7.23	7.07	7.27	8.5	8.09	7.92	Over	0.234	Under	0.001	YES
1635109_at	CG5888-RA	CG5888	arm_2L	16400168-16448465	6.53	6.67	6.6	6.11	6.28	6.23	8.96	7.93	7.82	Under	0.001	Under	0	YES
1639151_a_at	CG4272-RB	CG4272	arm_2L	2365346-2370114	8.54	8.6	8.33	6.98	6.83	7.21	7.71	7.79	7.33	Under	0	Equal	0.531	YES
1641702_at	CG6614-RA	CG6614	arm_2L	11645138-11648839	8.16	7.98	8.16	9.73	9.8	9.65	8.86	9.03	8.73	Over	0	Over	0	YES
1633823_at	CG5781-RA	CG5781	arm_2L	12696425-12697774	8.95	8.94	8.92	10.7	10.57	10.64	11.68	11.58	11.7	Over	0	Under	0.002	YES
1632483_at	CG5920-RA	sop	arm_2L	9896262-9897542	13.5	13.48	13.64	12.31	12.34	12.38	11.07	11.07	10.95	Under	0	Over	0	YES
1638750_at	CG5440-RA	CG5440	arm_2L	1334268-1334763	10.42	10.33	10.49	10.59	10.63	10.59	7.87	8.42	8.13	Equal	0.837	Over	0	YES
1640465_at	CG17124-RB	CG17124	arm_2L	10744074-10756316	5.73	5.72	5.69	4.49	4.57	4.76	7.7	6.95	6.82	Under	0	Under	0	YES
1636968_at	CG5559-RA	CG5559	arm_2L	17592863-17603288	6.64	6.31	6.4	6.86	6.81	6.68	6.99	6.93	6.99	Over	0.455	Equal	0.883	YES
1641138_at	CG5755-RA	CG5755	arm_2L	18096567-18098066	10.41	10.3	10.41	12.04	12.04	11.94	11.32	11.71	11.49	Over	0	Over	0.017	YES
1639446_at	CG13243-RA	CG13243	arm_2L	15852672-15854064	10.41	10.2	10.12	11.69	11.68	11.54	12.38	12.41	12.33	Over	0	Under	0.201	YES
1630841_at	CG8668-RA	CG8668	arm_2L	8127023-8133990	10.27	10.16	10.16	9.4	9.49	9.64	8.88	8.41	8.27	Under	0	Over	0	YES
1639556_at	CG31805-RA	CG31805	arm_2L	16898261-16900299	9.8	9.63	9.72	11.33	11.21	11.12	8.76	9.05	8.77	Over	0	Over	0	YES
1627140_at	CG31883-RA	CG31883	arm_2L	9528522-9529648	4.28	4.18	4.18	4.35	4.26	4.28	4.35	4.4	4.36	Equal	0.847	Equal	0.854	YES
1631919_at	CG17078-RA	CG17078	arm_2L	274946-277142	9.68	9.65	9.72	9.56	9.78	9.68	8.2	7.72	7.71	Equal	0.758	Over	0	YES
1639509_at	CG12396-RA	Nnp-1	arm_2L	13363299-13366188	11.8	11.94	11.89	10.34	10.81	10.88	7.18	7.52	7.61	Under	0	Over	0	YES
1630609_s_at	CG2225-RB	CG2225	arm_2L	21663805-21677530	8.04	8.1	7.86	7.57	7.78	7.85	7.12	7.5	7.08	Under	0.017	Over	0.01	YES
1636251_at	CG11326-RA	Tsp	arm_2L	6686818-6709080	8.43	8.06	8.38	9.69	9.59	9.54	8.34	8.34	8.19	Over	0	Over	0	YES
1641177_at	CG1428-RA	CG1428	arm_2L	21906288-21908332	9.08	9.04	9.41	10.32	10.32	10.11	7.29	7.31	7.22	Over	0	Over	0	YES
1641608_at	CG5366-RA	CG5366	arm_2L	10358161-10362703	11.34	11.39	11.53	11.26	11.22	11.24	11.3	11.25	11.12	Under	0.165	Equal	0.803	YES
1630877_a_at	CG8455-RB	CG8455	arm_2L	8198958-8200651	10.91	10.9	10.96	11.4	11.28	11.45	10.14	10.11	9.96	Over	0.039	Over	0	YES
1626203_at	CG31990-RA	---	arm_2L	10403196-10405175	10.69	10.62	10.63	9.8	9.8	9.8	8.81	8.75	8.89	Under	0	Over	0	YES
1631612_at	CG17490-RB	CG17490	arm_2L	22431021-22433333	7.43	7.9	7.61	6.25	6.56	6.56	6.2	5.96	6.04	Under	0	Over	0.093	YES
1638924_at	CG31845-RA	CG31845	arm_2L	13777194-13777831	6.9	6.95	6.81	7.63	7.6	7.56	8.19	8.26	7.92	Over	0	Equal	0.669	YES
1630045_at	CG7851-RA	Scg	arm_2L	8303432-8305376	5.1	5.12	4.98	5.36	5.61	5.37	4.79	5.09	4.85	Over	0.203	Over	0.012	YES
1641384_a_at	CG11327-RB	CG11327	arm_2L	6684904-6686995	12.57	12.41	12.52	12.81	12.77	12.74	12.61	12.63	12.62	Equal	0.646	Equal	0.604	YES
1627458_at	CG10449-RA	Catsup	arm_2L	19041713-19043614	10.45	10.58	10.54	10.4	10.49	10.4	9.32	9.5	9.34	Equal	0.503	Over	0	YES
1625571_at	CG5385-RA	CG5385	arm_2L	10311168-10312069	9.85	9.98	9.94	9.88	10.02	9.94	9.42	9.39	9.48	Equal	0.824	Over	0.015	YES
1633268_s_at	CG10806-RB	CG10806	arm_2L	6860902-6870387	6.41	6.41	6.72	6.65	7	6.72	5.72	5.93	5.8	Equal	0.636	Over	0	YES
1632805_at	CG9573-RA	CG9573	arm_2L	9012884-9014070	11.65	11.78	11.76	9.31	9.3	9.56	7.38	7.86	7.35	Under	0	Over	0	YES
1624929_at	CG31710-RA	CG31710	arm_2L	9703081-9705944	5.65	5.88	5.75	5.83	5.81	5.87	6.22	5.93	6.02	Equal	0.854	Equal	0.882	YES
1638217_at	CG10166-RA	CG10166	arm_2L	19525473-19526324	11	11.15	11.09	10.97	10.75	10.62	9.19	9.41	9.09	Under	0.01	Over	0	YES
1625626_at	CG4438-RA	CG4438	arm_2L	9397176-9397764	11.72	11.56	11.75	11.81	11.88	11.81	10.13	10.37	10.15	Equal	0.845	Over	0	YES
1623370_at	CG4148-RA	wek	arm_2L	15766474-15768317	8.32	8.48	8.47	7.75	7.88	7.88	6.75	6.78	6.73	Under	0	Over	0	YES
1640080_at	CG9253-RA	CG9253	arm_2L	21143231-21145151	10.44	10.44	10.34	8.1	8.07	8.1	6.43	6.39	6.26	Under	0	Over	0	YES
1625038_s_at	CG10895-RA	lok	arm_2L	20061476-20064381	8.85	9	9.02	8.43	8.47	8.42	5.65	5.19	5.17	Under	0	Over	0	YES
1634584_at	CG31875-RA	CG31875	arm_2L	9995560-9996572	9.63	9.95	9.57	9.7	10.04	9.9	7.14	7.83	7.21	Equal	0.825	Over	0	YES
1628321_at	CG4788-RA	CG4788	arm_2L	11179040-11180430	9.35	9.24	9.3	9.29	9.27	9.25	9.23	9.05	9.14	Equal	0.764	Equal	0.675	YES
1627326_a_at	CG6860-RA	CG6860	arm_2L	17367508-17384147	8.46	8.41	8.2	8.2	8.33	8.2	8.42	8.17	8.22	Under	0.437	Equal	0.836	YES
1626294_a_at	CG31641-RC	stai	arm_2L	6100377-6123905	10.81	11.06	10.74	11.24	11.65	11.42	8.35	8.82	8.72	Over	0.001	Over	0	YES
1625277_at	CG32463-RA	CG32463	arm_2L	2238345-2239365	7.19	7.26	7.3	8.5	8.34	8.33	9.88	9.84	9.78	Over	0	Under	0	YES
1640025_at	CG9595-RA	osm-6	arm_2L	6555810-6557359	7.24	6.8	7.11	8.86	8.5	8.67	7.98	7.92	7.49	Over	0	Over	0	YES
1638035_at	CG31841-RA	CG31841	arm_2L	13957894-13958164	6.34	6.33	6.29	6.49	6.53	6.38	7.69	7.33	7.03	Equal	0.838	Under	0.029	YES
1637126_at	CG4983-RA	CG4983	arm_2L	11652447-11653843	11.92	11.55	11.7	12.8	12.76	12.76	13.45	13.3	13.32	Over	0	Equal	0.585	YES
1626179_s_at	CG7235-RA	CG7235	arm_2L	5662848-5670838	12.05	11.51	11.88	12.93	12.99	12.86	13.14	12.91	12.92	Over	0	Equal	0.856	YES
1632275_a_at	CG8671-RA	CG8671	arm_2L	21262960-21281575	8.92	8.78	8.79	9.01	8.89	8.88	8.18	7.89	7.72	Equal	0.843	Over	0	YES
1640478_at	CG31777-RA	CG31777	arm_2L	3706542-3707060	7.49	7.82	7.61	6.99	6.9	6.85	8.29	8.42	8.24	Under	0	Under	0	YES
1634693_at	CG5122-RA	CG5122	arm_2L	13130612-13134805	9.77	9.67	9.74	11.04	11.04	11	12.62	12.52	12.51	Over	0	Under	0	YES
1629096_at	CG13984-RA	CG13984	arm_2L	6308866-6309169	8.33	8.11	8.21	9.68	9.66	9.47	10.93	10.74	10.86	Over	0	Under	0	YES
1627862_at	CG15267-RA	CG15267	arm_2L	15248884-15253613	6.32	6.25	6.37	6.06	5.99	6.06	6.05	5.68	5.8	Under	0.013	Equal	0.535	YES
1629303_at	CG32832-RA	CG32832	arm_2L	16878600-16879275	11.31	11.04	11.01	12.19	12.14	12.14	13.06	12.9	13.15	Over	0	Under	0.03	YES
1640818_at	CG4132-RA	pkaap	arm_2L	16288291-16291197	9.86	9.84	9.93	9.11	9.17	9.27	7.48	7.41	7.26	Under	0	Over	0	YES
1639256_at	CG5676-RA	CG5676	arm_2L	10254603-10255884	10.25	10.33	10.13	9.54	9.59	9.59	8.03	7.92	7.92	Under	0	Over	0	YES
1631699_at	CG15436-RA	CG15436	arm_2L	4463641-4465081	9.58	9.52	9.62	10.07	10.13	10.19	7.08	7.64	7.02	Over	0	Over	0	YES
1638598_at	CG4184-RA	MED15	arm_2L	473020-476176	9.81	9.72	9.74	9.83	9.9	10	9.16	9.22	9.09	Equal	0.838	Over	0	YES
1634876_at	CG4537-RA	CG4537	arm_2L	9890799-9891262	8.56	8.42	8.47	8.19	8.18	8.16	6.35	6.12	6.25	Under	0.009	Over	0	YES
1635900_at	CG8846-RA	Thor	arm_2L	3478433-3479621	8	7.92	7.85	6.93	6.79	6.58	9.94	9.75	9.88	Under	0	Under	0	YES
1636463_at	CG18340-RB	Ucp4B	arm_2L	5969882-5970651	4.89	4.84	4.59	5.67	6.09	5.83	5.74	6.09	5.64	Over	0	Equal	0.772	YES
1633327_at	CG11023-RA	CG11023	arm_2L	7528-9491	9.57	9.58	9.6	11.1	11.06	10.78	10.59	10.73	10.49	Over	0	Over	0.097	YES
1635871_at	CG6699-RA	Cop	arm_2L	13378896-13382391	10.39	10.47	10.67	8.88	9.12	9.17	9.02	8.51	8.71	Under	0	Over	0.239	YES
1638078_at	CG10446-RA	Side	arm_2L	19027711-19030780	7.59	7.43	7.52	9.38	9.19	9.13	10.41	10.17	10.09	Over	0	Under	0.005	YES
1628574_at	CG14402-RA	CG14402	arm_2L	20849356-20850216	9.41	9.03	9.08	10.8	10.7	10.69	12.19	12.02	12.07	Over	0	Under	0	YES
1626196_at	CG5809-RA	CaBP1	arm_2L	16354938-16356761	11.45	11.24	11.35	10.86	10.9	10.81	10.24	10.02	9.96	Under	0	Over	0	YES
1639712_at	CG17261-RA	CG17261	arm_2L	3042915-3043595	12.04	11.96	12.05	12.85	12.9	12.8	12.7	12.74	12.75	Over	0	Equal	0.687	YES
1626682_s_at	CG9135-RA	CG9135	arm_2L	6050828-6053489	9.53	9.79	9.62	8.29	8.47	8.46	7.5	7.54	7.7	Under	0	Over	0	YES
1635544_s_at	CR_tc_RE28911	---	arm_2L	16838592-16841887	7.54	7.6	7.46	7.61	7.64	7.74	8.3	8.42	8.66	Equal	0.848	Under	0.103	YES
1630398_at	CG6746-RA	CG6746	arm_2L	12001233-12002276	10.65	10.57	10.62	10.08	10.05	10.02	8.02	8.09	7.95	Under	0	Over	0	YES
1639236_at	CG13946-RA	CG13946	arm_2L	776535-776892	8.7	8.19	8.13	8.71	8.88	8.85	13.51	13.16	13.39	Over	0.025	Under	0	YES
1623696_at	CG15634-RA	CG15634	arm_2L	4687512-4688956	6.5	6.58	6.6	7.15	7.15	6.97	6.28	5.96	6.1	Over	0.004	Over	0	YES
1637499_s_at	CG5953-RA	CG5953	arm_2L	16509119-16532877	7.42	7.58	7.4	5.73	5.84	5.97	6.91	7.3	7.04	Under	0	Under	0.001	YES
1633795_a_at	CG17124-RA	CG17124	arm_2L	10745114-10756316	8.99	9.06	8.93	8.26	8.21	8.07	10.64	10.35	10.32	Under	0	Under	0	YES
1631481_a_at	CG18783-RA	Kr-h1	arm_2L	6081807-6096504	5.12	5.12	5.1	4.65	4.78	4.73	6.87	6.3	6.44	Under	0	Under	0	YES
1636101_a_at	CG31729-RB	CG31729	arm_2L	13290005-13301660	9.78	9.92	9.78	9.77	10.1	9.95	10.56	10.32	10.39	Equal	0.839	Equal	0.73	YES
1627556_at	CG15639-RA	CG15639	arm_2L	13304864-13306755	5.55	5.55	5.68	5.75	5.84	5.81	5.82	6.08	6.05	Equal	0.788	Equal	0.866	YES
1627314_s_at	CG5202-RA	CG31864///escl	arm_2L	11990926-11992819	8.2	8.5	8.52	8.07	8.04	8.12	6.44	6.41	6.49	Under	0.002	Over	0	YES
1625334_at	CG7291-RA	NPC2	arm_2L	1988290-1988949	9.61	9.88	9.62	8.78	8.6	8.58	11.98	11.59	11.71	Under	0	Under	0	YES
1633931_a_at	CG17332-RA	VhaSFD	arm_2L	16723137-16727825	12.07	12.18	12.1	11.31	11.7	11.66	11.24	10.95	11.09	Under	0	Over	0.042	YES
1629194_s_at	CG9127-RA	ade2	arm_2L	6041177-6045970	7.79	7.8	7.79	6.73	6.96	6.82	9.04	8.62	8.53	Under	0	Under	0	YES
1636404_at	CG4478-RA	Mst35Bb	arm_2L	14882100-14883715	10.87	10.53	10.26	11.91	11.83	11.81	12.35	12.16	12.33	Over	0	Equal	0.795	YES
1633410_at	CG2975-RA	CG2975	arm_2L	2840996-2842438	5.73	5.69	5.75	5.72	5.48	5.71	6.04	6.27	6.17	Equal	0.529	Equal	0.652	YES
1641473_at	CG5803-RA	Fas3	arm_2L	18320100-18392575	4.62	4.58	4.71	5.32	5.15	5.12	5.97	5.63	5.81	Over	0.001	Under	0.48	YES
1624032_at	CG3887-RA	CG3887	arm_2L	5011112-5012133	12.43	12.31	12.38	12.42	12.33	12.4	11.52	11.63	11.52	Equal	0.816	Over	0	YES
1632846_at	CG17223-RA	4GT1	arm_2L	3021305-3023148	9.9	9.9	9.92	9.57	9.44	9.65	7.96	7.82	7.89	Under	0.003	Over	0	YES
1634118_at	CG15149-RA	CG15149	arm_2L	18007993-18008826	7.94	7.86	7.93	9.68	9.68	9.55	11.31	11.07	11.14	Over	0	Under	0	YES
1629257_s_at	CG17715-RD	CG17715	arm_2L	22736957-22742972	8.27	8.49	8.14	7.52	7.6	7.47	7.04	6.86	6.99	Under	0	Over	0.003	YES
1638446_a_at	CG3542-RA	CG3542	arm_2L	3023234-3026450	8.68	8.69	8.76	7.48	7.64	7.72	7.25	7.17	7.04	Under	0	Over	0.029	YES
1641317_at	HDC02844	squ	arm_2L	16680718-16681445	10.73	10.8	10.7	11.29	11.44	11.32	9.92	9.93	9.79	Over	0.001	Over	0	YES
1637417_at	CG6565-RA	CG6565	arm_2L	13374178-13376178	10.83	10.65	10.88	11.1	11.24	11.24	12.07	11.81	11.89	Over	0.135	Under	0.223	YES
1637094_at	CG17564-RB	CG17564	arm_2L	19298334-19299851	10.93	10.76	10.86	12.11	12.01	12.09	11.89	12.09	11.92	Over	0	Equal	0.692	YES
1634712_s_at	CG5020-RB	CLIP-190	arm_2L	17384739-17409699	10.46	10.33	10.45	11.34	11.32	11.28	11.27	11.27	11.24	Over	0	Equal	0.78	YES
1623826_at	CG5203-RA	CHIP	arm_2L	10437550-10439244	11.23	11.39	11.31	10.71	10.8	10.73	8.65	8.78	8.44	Under	0	Over	0	YES
1639229_at	CG16858-RA	vkg	arm_2L	5012143-5027412	7.36	7.32	7.42	6.74	6.72	7.04	8.27	8.16	8.45	Under	0	Under	0	YES
1626738_at	CG4644-RA	CG4644	arm_2L	1103482-1108369	8.9	8.97	9.01	8.72	8.96	8.83	5.91	6.17	5.63	Under	0.419	Over	0	YES
1632123_at	CG12050-RA	CG12050	arm_2L	21094965-21102392	9.42	9.35	9.45	10.2	10.17	10.08	8.14	8.61	8.41	Over	0	Over	0	YES
1628828_s_at	CG6957-RA	Oscillin	arm_2L	5547202-5549614	9.75	9.8	9.81	9.38	9.43	9.39	9.32	8.9	8.83	Under	0	Over	0.094	YES
1623833_at	CG7309-RA	CG7309	arm_2L	10906269-10908743	10.95	10.87	10.84	11.89	12.11	11.98	12.23	12.2	12.16	Over	0	Equal	0.887	YES
1630803_at	CG3069-RA	Taf10b	arm_2L	2767280-2768166	10.17	10.27	10.09	10.46	10.39	10.29	8.87	8.8	8.64	Equal	0.822	Over	0	YES
1640278_at	CG31933-RA	CG31933	arm_2L	1821269-1823331	10.17	10	10.15	10.72	10.81	10.53	6.61	6.89	6.73	Over	0	Over	0	YES
1626139_at	CG13131-RA	CG13131	arm_2L	10013270-10017463	8.43	8.41	8.53	10.24	10.12	10.18	7.92	8.14	7.9	Over	0	Over	0	YES
1635260_at	CG6521-RA	Stam	arm_2L	10858527-10862015	10.62	10.69	10.76	10.2	10.36	10.35	9.59	9.46	9.35	Under	0	Over	0	YES
1629241_at	CG3289-RA	Ptpa	arm_2L	3377007-3378586	10.12	9.96	10.32	9.53	9.75	9.64	6.91	6.96	6.79	Under	0	Over	0	YES
1640269_at	CG15147-RA	CG15147	arm_2L	17625746-17626345	10.16	9.73	9.74	11.28	11.11	11.22	12.31	12.15	12.28	Over	0	Under	0.003	YES
1628833_at	CG7311-RA	CG7311	arm_2L	13708214-13710592	10.68	10.62	10.62	11.74	11.71	11.71	12.79	12.63	12.65	Over	0	Under	0.006	YES
1640076_at	CG31960-RA	CG31960	arm_2L	3784945-3785515	8.52	8.6	8.59	10.84	10.71	10.51	9.48	9.8	9.48	Over	0	Over	0	YES
1637440_at	CG17344-RA	CG17344	arm_2L	19102043-19102909	11.74	11.43	11.44	12.87	12.76	12.81	13.44	13.36	13.42	Over	0	Equal	0.533	YES
1631653_at	CG15395-RA	CG15395	arm_2L	2610145-2611285	9.48	9.24	9.42	10.79	10.6	10.56	6.05	6.68	6.29	Over	0	Over	0	YES
1624673_at	CG5899-RA	CG5899	arm_2L	9908827-9912585	8.96	9.03	8.98	7.96	8.09	8.08	6.25	6.1	6.08	Under	0	Over	0	YES
1632223_at	CG4258-RA	dbe	arm_2L	868674-869911	8.55	8.48	8.61	7.64	7.64	7.61	6.34	6.43	5.76	Under	0	Over	0	YES
1630764_at	CG31756-RA	CG8683	arm_2L	8116962-8124001	8.99	9.04	8.99	8.08	7.87	8.06	9.78	9.68	9.59	Under	0	Under	0	YES
1629055_a_at	CG4233-RA	Got2	arm_2L	1984511-1987767	10.74	10.5	10.47	11.41	11.2	11.21	11.93	11.93	11.87	Over	0	Under	0.431	YES
1633760_at	CG10399-RA	CG10399	arm_2L	6960442-6961473	6.58	6.7	6.61	6.04	6.06	6.08	6.17	5.69	6.14	Under	0	Equal	0.753	YES
1631360_at	CG4133-RA	CG4133	arm_2L	455542-458746	6.13	6.16	6.41	6.04	6.03	5.99	5.42	5.5	5.69	Under	0.103	Over	0.024	YES
1634428_at	CG5924-RA	CG5924	arm_2L	9891254-9893419	7.27	7.53	7.53	6.36	6.35	6.34	6.1	6.08	5.95	Under	0	Over	0.275	YES
1625023_a_at	CG11822-RA	nAcR21C	arm_2L	545155-547099	6.4	6.49	6.82	6.99	6.92	6.91	6.98	7.07	7.09	Over	0.224	Equal	0.878	YES
1625230_a_at	CG31738-RB	CG31738	arm_2L	16622043-16662017	10.07	9.79	9.69	9.61	9.55	9.69	9.72	9.44	9.37	Under	0.052	Equal	0.684	YES
1627506_at	CG12676-RA	ed	arm_2L	4031378-4115059	6.64	7.29	6.93	4.98	5.34	5.1	8.01	7.68	8.09	Under	0	Under	0	YES
1626624_s_at	CG31794-RC	Pax	arm_2L	19400774-19426424	8.69	8.47	8.52	8.28	8.17	8.23	9.34	9.01	8.93	Under	0.003	Under	0.04	YES
1622909_at	CG2699-RA	Pi3K21B	arm_2L	297881-303955	9.61	9.74	9.77	9.13	9.34	9.26	8.15	8.35	8.25	Under	0	Over	0	YES
1634664_at	CG18559-RA	Cyp309a2	arm_2L	2564885-2573047	8.09	7.85	8.08	9.58	9.49	9.41	8.69	8.73	8.56	Over	0	Over	0	YES
1634883_at	CG6750-RA	CG6750	arm_2L	10731427-10732406	11.15	10.79	10.99	10.88	10.64	10.78	9.68	9.53	9.41	Under	0.105	Over	0	YES
1627330_at	CG10189-RA	CG10189	arm_2L	19491646-19492927	8.3	8.38	8.47	8.2	8.28	8.25	6.88	6.86	6.67	Under	0.317	Over	0	YES
1640160_a_at	CG31948-RA	CG31948	arm_2L	2415441-2416656	12.19	12.15	12.17	13.51	13.47	13.44	13.38	13.47	13.42	Over	0	Equal	0.805	YES
1623906_at	CG18145-RA	Rip	arm_2L	10199395-10200972	10.23	10.37	10.28	10.29	10.18	10.16	8.52	8.67	8.71	Equal	0.55	Over	0	YES
1632406_at	CG9117-RA	CG9117	arm_2L	6036989-6037902	8.48	8.52	8.56	8.3	8.27	8.39	5.85	6.28	5.97	Under	0.098	Over	0	YES
1632952_at	CG4598-RA	CG4598	arm_2L	9918634-9919967	8.14	8.42	8.27	7.19	6.95	7.05	9.19	8.72	8.81	Under	0	Under	0	YES
1631565_a_at	CG8669-RA	crc	arm_2L	21310853-21319536	11.99	11.95	12.03	11.44	11.39	11.43	11.49	11.39	11.32	Under	0	Equal	0.796	YES
1626367_at	CG5094-RA	Sgt	arm_2L	17473482-17474773	11.95	11.9	11.9	12.1	11.99	12.06	11.78	11.78	11.79	Equal	0.861	Over	0.311	YES
1624475_at	CG10687-RA	Aats-asn	arm_2L	19129863-19131952	11.37	11.37	11.54	9.95	10.04	10.06	8.5	8.34	8.17	Under	0	Over	0	YES
1635983_a_at	CG12548-RB	nompB	arm_2L	21577204-21590287	7.56	7.94	7.87	9.38	9.35	9.08	9.03	9.66	9.42	Over	0	Equal	0.875	YES
1626797_a_at	CG7075-RA	CG7075	arm_2L	7711019-7714023	9.76	9.46	9.47	11.45	11.29	11.2	11.84	11.8	11.75	Over	0	Equal	0.725	YES
1624880_at	CG8813-RA	CG8813	arm_2L	2869651-2870649	11.1	10.7	10.58	12.43	12.2	12.32	13	12.81	12.94	Over	0	Equal	0.518	YES
1627394_s_at	CG3166-RB	aop	arm_2L	2156483-2178749	7.89	8.31	7.89	6.95	6.77	6.78	7.26	7.22	6.89	Under	0	Equal	0.873	YES
1627876_at	CG5556-RA	CG5556	arm_2L	1351859-1352869	9.25	9.04	9.06	10.87	10.73	10.59	11.93	11.74	11.8	Over	0	Under	0	YES
1625533_at	CG5680-RB	bsk	arm_2L	10247484-10250479	11.26	11.38	11.23	10.58	10.66	10.57	9.99	9.84	9.71	Under	0	Over	0	YES
1636815_a_at	CG3779-RB	numb	arm_2L	9437512-9463293	8.45	8.37	8.3	8.62	8.56	8.66	8.83	8.57	8.66	Equal	0.735	Equal	0.858	YES
1635925_at	CG5182-RA	Pk34A	arm_2L	13158809-13160118	11.3	11.39	11.52	10.8	11.06	11.02	5.63	6.29	6.54	Under	0	Over	0	YES
1631139_a_at	CG10528-RA	fs(2)ltoPP43	arm_2L	19792901-19795829	10.54	10.48	10.48	10.26	10.28	10.26	8.85	8.82	8.61	Under	0.059	Over	0	YES
1626152_at	CG4926-RA	Ror	arm_2L	10251837-10254686	7.95	8.12	8.25	7.8	8.28	7.94	5.96	5.97	6.28	Equal	0.522	Over	0	YES
1637141_at	CG4705-RA	CG4705	arm_2L	11091445-11095005	10.17	10.18	10.07	10.41	10.67	10.44	10.7	10.43	10.46	Over	0.259	Equal	0.822	YES
1641423_at	CG6739-RA	CG6739	arm_2L	7608389-7616528	4.9	4.92	4.85	5.3	5.72	5.27	5.18	5.24	5.21	Over	0.003	Over	0.469	YES
1629500_at	CG31609-RA	CG31609	arm_2L	9097626-9098538	6.5	6.5	6.5	7.62	7.49	7.31	6.16	6.21	6.45	Over	0	Over	0	YES
1630273_at	CG15145-RA	CG15145	arm_2L	17529466-17531395	9.22	8.96	9.31	10.76	10.71	10.61	8.54	8.72	8.5	Over	0	Over	0	YES
1626264_at	CG9883-RA	CG9883	arm_2L	2577670-2579180	7.15	7.13	7.2	6.87	6.86	6.86	6.47	6.56	6.54	Under	0.012	Over	0.181	YES
1633660_at	CG7833-RA	Orc5	arm_2L	13829855-13831472	8.7	8.5	8.79	8.46	8.21	8.44	7.42	7.37	7.47	Under	0.011	Over	0	YES
1628402_a_at	CG3881-RA	GlcAT-S	arm_2L	9616468-9623115	9.14	9.44	9.24	8.98	9.26	9.19	9.01	9.05	8.97	Under	0.398	Equal	0.639	YES
1626273_at	CG6232-RA	CG6232	arm_2L	10442740-10450080	6.63	6.77	6.65	6.57	6.56	6.51	6.71	6.63	6.86	Under	0.308	Equal	0.875	YES
1628243_at	CG11371-RB	dbr	arm_2L	67043-71390	8.69	8.84	8.71	7.78	7.6	7.7	7.85	7.37	7.47	Under	0	Equal	0.668	YES
1641171_at	CG9306-RA	CG9306	arm_2L	13370218-13371083	12.12	12.09	12.26	12.08	11.88	12.02	11.43	11.34	11.41	Under	0.23	Over	0.002	YES
1636986_at	CG4152-RA	l(2)35Df	arm_2L	15752252-15755905	10.8	10.85	10.95	10.11	10.25	10.39	7.09	7.19	7.03	Under	0	Over	0	YES
1639794_at	CG31812-RA	CG31812	arm_2L	16729779-16730533	7.64	7.75	7.86	6.98	7.22	7.24	6.01	6.18	5.91	Under	0	Over	0	YES
1625722_at	CG2774-RA	CG2774	arm_2L	3449685-3452106	10.11	9.99	10.13	10.07	10.35	10.38	8.81	8.47	8.21	Equal	0.819	Over	0	YES
1627564_s_at	CG8954-RA	Smg5	arm_2L	13899352-13904659	10.6	10.61	10.62	11.24	11.39	11.24	10.28	10.03	9.99	Over	0	Over	0	YES
1639619_a_at	CG3994-RA	CG3994	arm_2L	15228728-15247832	10.46	10.22	10.26	11.22	11.3	11.16	9.85	10.05	9.7	Over	0	Over	0	YES
1636784_at	CG9334-RA	Spn3	arm_2L	20836607-20838179	4.12	4.07	4.21	4.05	3.96	4.11	3.76	3.93	4.03	Equal	0.531	Equal	0.659	YES
1636777_at	CG5968-RA	CG5968	arm_2L	16549322-16549959	11.47	11.34	11.38	12.71	12.71	12.58	12.4	12.5	12.46	Over	0	Over	0.482	YES
1640984_s_at	CG5353-RB	Aats-thr///DyakAats-thr	arm_2L	12103733-12106913	11.84	11.73	11.79	10.09	10.16	10.23	8.79	8.57	8.28	Under	0	Over	0	YES
1640567_at	CG7337-RA	CG7337	arm_2L	1909907-1943474	8.79	8.93	8.86	8.75	8.9	9.07	9.32	9.18	8.96	Equal	0.829	Equal	0.872	YES
1629518_at	CG2493-RA	CG2493	arm_2L	20461584-20463449	6.28	6.55	6.65	6.26	6.26	6.11	8.07	7.49	7.67	Under	0.014	Under	0	YES
1631328_s_at	CG9828-RB	DnaJ-H	arm_2L	13163290-13166072	11.73	11.48	11.71	12.02	12.15	12.08	12.75	12.75	12.75	Over	0.045	Under	0.347	YES
1628630_at	CG10756-RA	Taf13	arm_2L	20093084-20093846	10.75	10.51	10.54	10.14	10.05	10.07	9.91	9.8	9.85	Under	0	Over	0.424	YES
1630776_at	CG1421-RA	CG1421	arm_2L	21903061-21903739	8.31	8.47	8.61	10.11	10.04	9.86	9.44	9.47	9.42	Over	0	Over	0.006	YES
1632949_at	CG3240-RA	Rad1	arm_2L	2573423-2575051	8.59	8.31	8.46	7.01	7.38	7.4	6.18	6.43	6.78	Under	0	Over	0	YES
1626407_at	CG6523-RA	CG6523	arm_2L	13366465-13367410	11.89	11.87	11.92	10.83	10.77	10.87	9.38	9.21	9.02	Under	0	Over	0	YES
1626782_at	CG17331-RA	CG17331	arm_2L	16731212-16732129	12.82	12.89	12.93	11.63	11.74	11.79	9.16	8.86	8.75	Under	0	Over	0	YES
1624194_a_at	CG15632-RA	Taf12L	arm_2L	4700991-4701588	11.69	11.73	11.74	11.06	11.06	11.09	5.88	5.99	6.46	Under	0	Over	0	YES
1628556_s_at	CG8676-RC	Hr39	arm_2L	21237236-21256186	8.5	8.45	8.81	7.91	8.21	8.13	6.07	6.4	6.31	Under	0	Over	0	YES
1629923_at	CG7371-RA	CG7371	arm_2L	5521279-5523877	8.88	8.94	8.89	8.65	8.78	8.62	8.13	8.12	8.34	Under	0.07	Over	0.032	YES
1625630_at	HDC03055	---	arm_2L	18378904-18379620	9.27	9.23	9.16	9.96	10.2	9.82	6.69	6.74	6.82	Over	0	Over	0	YES
1637606_at	CG12795-RA	CG12795	arm_2L	3452487-3453305	10.66	10.5	10.59	10.51	10.48	10.48	8.75	8.77	8.66	Equal	0.537	Over	0	YES
1623203_at	CG7456-RA	CG7456	arm_2L	10485534-10488623	9.97	10.14	9.98	8.86	9.02	9	8.63	7.87	8.19	Under	0	Over	0	YES
1623206_a_at	CG9554-RB	eya	arm_2L	6527448-6546972	8.75	8.6	8.6	8.42	8.18	8.44	8.8	8.39	8.6	Under	0.009	Equal	0.876	YES
1633261_a_at	CG9107-RB	CG9107	arm_2L	6023558-6024535	9.23	9.35	9.25	8.53	8.77	8.64	7.04	7.07	6.8	Under	0	Over	0	YES
1628565_at	CG11454-RA	CG11454	arm_2L	143375-144227	9.39	9.33	9.47	8.76	8.61	8.77	7.96	7.8	7.84	Under	0	Over	0	YES
1625299_at	CG15275-RA	CG33515	arm_2L	14935872-14936596	4.27	4.11	4.14	4.34	4.3	4.33	4.35	4.38	4.19	Equal	0.846	Equal	0.801	YES
1632364_at	CG6743-RA	Nup170	arm_2L	10733293-10736053	9.41	9.51	9.68	7.95	8.09	8.15	7.5	7.69	7.53	Under	0	Over	0.024	YES
1625983_at	CG18666-RA	CG18666	arm_2L	11034851-11035235	8.78	8.83	8.9	10.38	10.2	10.08	9.36	9.22	9.3	Over	0	Over	0	YES
1624375_at	CG3227-RA	insv	arm_2L	2575279-2577006	9.98	9.82	9.81	9.67	9.67	9.62	6.97	6.58	6.28	Under	0.084	Over	0	YES
1636265_s_at	CG8049-RB	Btk29A	arm_2L	8259503-8301072	6.88	7.08	6.78	5.07	5.73	5.36	7.87	7.16	7.56	Under	0	Under	0	YES
1639148_at	CG5325-RA	CG5325	arm_2L	12093770-12095252	10.47	10.44	10.53	9.99	9.92	9.9	8.63	8.31	8.24	Under	0	Over	0	YES
1636364_a_at	CG17376-RA	CG17376	arm_2L	6799938-6800834	13.9	13.68	13.66	14.12	14.15	14.11	14.27	14.22	14.25	Over	0.227	Equal	0.874	YES
1632449_at	CR31930-RA	---	arm_2L	1789140-1790361	4.97	4.96	4.88	4.97	4.86	5.03	5.03	4.97	5.05	Equal	0.795	Equal	0.843	YES
1638905_s_at	CG4839-RB	CG4839	arm_2L	10144849-10155510	4.51	4.73	4.8	5.02	4.78	4.94	5.89	5.3	5.71	Equal	0.73	Under	0.212	YES
1627598_at	CG11490-RA	CG11490	arm_2L	207398-210506	9.45	9.48	9.4	9.4	9.21	9.17	8.58	8.76	8.84	Under	0.188	Over	0.012	YES
1625204_a_at	CG8475-RA	CG8475	arm_2L	8190953-8196893	9.7	9.76	9.79	9.09	9.24	9.24	7.39	7.49	7.47	Under	0	Over	0	YES
1628114_s_at	CG5671-RC	Pten	arm_2L	10256317-10259998	10.36	10.6	10.33	10.04	10.51	10.15	9.67	9.64	9.56	Under	0.124	Over	0.003	YES
1630463_at	CG10662-RA	CG10662	arm_2L	19954394-19957452	6.77	6.71	7.08	7.12	7.11	6.95	7.3	7.42	7.35	Equal	0.789	Equal	0.859	YES
1633629_at	CG11030-RA	CG11030	arm_2L	5724657-5759810	9.04	8.88	8.84	8.81	8.76	8.77	7.33	7.25	7.03	Under	0.327	Over	0	YES
1630746_at	CG31807-RA	CG31807	arm_2L	16681898-16682366	10.64	10.74	10.69	10.95	10.94	10.77	6.99	7.63	7.62	Equal	0.832	Over	0	YES
1632654_at	CG10685-RA	CG10685	arm_2L	19133051-19133426	9.45	9.38	9.38	8.38	8.4	8.38	7.15	7	7.01	Under	0	Over	0	YES
1624190_at	CG31637-RA	CG31637	arm_2L	6498641-6526996	5.93	6.25	6.05	4.77	5.02	4.95	7.45	6.95	7.63	Under	0	Under	0	YES
1638371_at	CG31849-RA	CG31849	arm_2L	13180396-13182593	7.5	7.88	7.73	7.03	6.98	7.21	7.56	7.41	7.39	Under	0	Equal	0.844	YES
1623609_at	CG15172-RA	CG15172	arm_2L	19023163-19023646	12.09	11.92	11.85	12.55	12.44	12.35	11.81	11.89	11.89	Over	0.018	Over	0.004	YES
1626379_a_at	CG17490-RD	CG17490	arm_2L	22430963-22440367	6.53	6.44	6.62	5.21	5.45	5.55	5.12	4.67	4.73	Under	0	Over	0.005	YES
1623436_a_at	CG5461-RC	bun	arm_2L	12457130-12461237	9.78	9.87	10.04	8.8	9.26	9.05	10.03	9.76	9.71	Under	0	Under	0.094	YES
1640520_at	CG13277-RA	CG13277	arm_2L	16742329-16743089	11.09	11.12	11.09	9.5	9.5	9.53	7.89	7.82	7.77	Under	0	Over	0	YES
1636542_at	CG15277-RA	CG15277	arm_2L	14908520-14909767	6.21	6.27	6.1	7.16	6.87	6.58	6.99	7.09	6.95	Over	0	Equal	0.867	YES
1627493_at	CG5958-RA	CG5958	arm_2L	7430528-7433480	7.93	7.85	7.81	8.07	7.82	7.9	11.01	10.65	10.66	Equal	0.827	Under	0	YES
1623663_a_at	CG18063-RA	CG18063	arm_2L	15957865-15961133	10.92	10.91	11	12.02	12.09	12	9.67	10.2	9.81	Over	0	Over	0	YES
1633961_s_at	CG5855-RA	cni	arm_2L	16309593-16310736	11.91	12.12	11.99	11.63	11.75	11.65	9.34	9.29	9.22	Under	0.002	Over	0	YES
1629423_at	CG9031-RA	Rsu-1	arm_2L	13639526-13641271	9.3	9.41	9.23	7.98	7.81	8.01	9.44	9.27	9.38	Under	0	Under	0	YES
1626651_at	CG15623-RA	CG15623	arm_2L	1831791-1832557	10.84	10.8	10.95	11.94	11.95	11.9	11.34	11.47	11.37	Over	0	Over	0.011	YES
1636149_at	CG31705-RA	CG31705	arm_2L	11523299-11528201	8.99	8.94	9.02	9.9	9.63	9.75	10.7	10.57	10.47	Over	0	Under	0.067	YES
1630660_at	CG14033-RA	CG14033	arm_2L	5242706-5244239	8.71	8.8	8.75	7	6.93	6.96	6.4	6.04	6.21	Under	0	Over	0.001	YES
1640795_at	CG13280-RA	CG13280	arm_2L	16802020-16821093	8.48	7.94	8.22	10.33	10.36	10.11	10.79	10.75	10.68	Over	0	Equal	0.754	YES
1639644_at	CG13391-RA	Aats-ala	arm_2L	8378255-8381756	10.69	10.69	10.78	8.92	9.02	9.02	7.84	7.62	7.65	Under	0	Over	0	YES
1623502_at	CG31910-RA	CG31910	arm_2L	6744655-6745609	10.17	9.9	10.13	12	11.83	11.77	11.99	12.1	12.11	Over	0	Equal	0.883	YES
1637643_at	CG4435-RA	FucTB	arm_2L	9428829-9431029	12.09	12.14	12.06	12.73	12.62	12.5	11.99	12.21	12.06	Over	0.009	Over	0.017	YES
1632928_at	CG9523-RA	CG9523	arm_2L	6424336-6426373	8.22	8.3	8.31	8.56	8.59	8.48	7.97	7.46	7.73	Equal	0.684	Over	0	YES
1636753_at	CG7094-RA	CG7094	arm_2L	17554352-17555765	10.17	9.99	10.14	11.61	11.56	11.6	11.85	11.75	11.82	Over	0	Equal	0.895	YES
1633918_s_at	CG7115-RA	CG7115	arm_2L	7821533-7825376	10.38	10.33	10.3	10.44	10.53	10.55	8.56	8.46	8.35	Equal	0.847	Over	0	YES
1640560_at	CG16825-RA	CG16825	arm_2L	13306587-13307807	10.74	10.7	10.61	11.73	11.64	11.55	11.41	11.59	11.36	Over	0	Equal	0.553	YES
1624802_at	CG31686-RA	CG31686	arm_2L	2244672-2245257	4.7	4.61	4.61	5.36	5.2	5.26	8.11	6.98	6.87	Over	0	Under	0	YES
1641490_s_at	CG11326-RD	Tsp	arm_2L	6689617-6709085	5.56	5.62	5.51	5.62	5.41	5.41	5.62	6.03	5.92	Equal	0.557	Equal	0.835	YES
1624191_at	CG6392-RA	cmet	arm_2L	11260827-11269179	9.86	9.95	9.89	10.58	10.78	10.58	8.2	8.59	8.48	Over	0	Over	0	YES
1625562_at	CG4959-RB	CG4959	arm_2L	16134706-16137513	12.87	12.77	12.93	13.59	13.58	13.59	13.77	13.8	13.84	Over	0	Equal	0.871	YES
1631452_at	CG8665-RA	CG8665	arm_2L	21371231-21377995	4.24	4.41	4.42	4.23	4.4	4.45	6.32	5.89	6.2	Equal	0.794	Under	0	YES
1629155_at	CG4764-RA	CG4764	arm_2L	1150782-1151764	10.51	10.56	10.47	9.88	9.9	9.84	9.85	9.7	9.49	Under	0	Equal	0.517	YES
1634080_at	CG14537-RA	CG14537	arm_2L	7840480-7841262	9.24	9.15	9.16	10.09	10.03	9.87	11.41	11.29	11.44	Over	0	Under	0	YES
1638937_at	CG3488-RA	CG3488	arm_2L	3163646-3168999	10.45	10.59	10.45	9.54	9.87	9.78	11.2	10.79	10.71	Under	0	Under	0	YES
1624150_at	CG4535-RA	FKBP59	arm_2L	9888033-9890120	12.62	12.53	12.4	11.99	11.92	11.89	8.99	8.69	8.6	Under	0	Over	0	YES
1633012_at	CG3662-RA	CG3662	arm_2L	821417-824341	12.01	11.82	11.54	11.91	12.03	11.84	12.5	12.21	12.28	Equal	0.838	Equal	0.81	YES
1630325_at	CG15262-RA	CG15262	arm_2L	15297352-15299263	12.03	12.02	12.19	11.2	11.4	11.41	9.66	9.65	9.6	Under	0	Over	0	YES
1631029_at	CG13776-RA	CG13776	arm_2L	7013495-7014645	8.91	8.66	8.8	10.33	10.19	10.09	8.44	8.7	8.15	Over	0	Over	0	YES
1624889_a_at	CG3920-RA	l(2)k16918	arm_2L	3803580-3809064	9.66	9.67	9.33	8.76	8.72	8.63	8.05	7.69	7.55	Under	0	Over	0	YES
1639217_s_at	CG10719-RA	brat	arm_2L	19133805-19172572	6.66	6.48	6.73	4.28	4.62	4.33	5.15	4.88	5.02	Under	0	Equal	0.53	YES
1641518_a_at	CG18497-RB	spen	arm_2L	159033-203251	8.39	8.59	8.19	5.76	5.93	6.47	7.19	7.31	7.26	Under	0	Under	0	YES
1640036_a_at	CG2615-RA	ik2	arm_2L	20676233-20679308	6.28	6.51	6.48	6.2	6.02	6.04	6.19	5.98	6.2	Under	0.001	Equal	0.834	YES
1634048_a_at	CG4501-RB	bgm	arm_2L	14013747-14019326	8.13	7.67	7.8	8.4	8.28	8.45	7.69	7.94	7.42	Over	0.007	Over	0	YES
1638236_at	CG9302-RA	CG9302	arm_2L	13376448-13378546	9.12	9.06	9.1	8.19	8.34	8.48	7.71	7.64	7.52	Under	0	Over	0	YES
1626473_a_at	CG15825-RB	CG15825	arm_2L	19383213-19386202	6.63	6.73	6.86	7.61	7.69	7.48	8.78	9.02	8.66	Over	0	Under	0	YES
1638006_at	CG10211-RA	CG10211	arm_2L	18517492-18531782	5.93	6.05	6.03	5.95	5.93	6.06	6.41	6.78	6.5	Equal	0.737	Equal	0.574	YES
1633335_at	CG7793-RA	Sos	arm_2L	13813827-13819826	9.43	9.27	9.32	8.13	8.38	8.45	6.84	6.38	6.28	Under	0	Over	0	YES
1627435_at	CG8681-RA	clumsy	arm_2L	21206519-21211818	6.27	6.38	6.62	7.18	7.35	7.15	7.85	7.94	7.74	Over	0	Under	0.475	YES
1634383_a_at	CG12317-RA	JhI-21	arm_2L	12051747-12055982	8.61	8.79	8.63	7.86	7.66	7.72	9.27	9.05	9.02	Under	0	Under	0	YES
1636352_at	CG15443-RA	CG15443	arm_2L	4461630-4463437	9.1	9.25	9.3	8.04	8.09	8.13	5.62	5.74	6.04	Under	0	Over	0	YES
1636207_at	CG15435-RA	CG15435	arm_2L	4459834-4461746	8.86	8.82	8.73	9.65	9.78	9.6	7.34	6.99	7.46	Over	0	Over	0	YES
1639779_at	CG17376-RA	CG17376	arm_2L	6799938-6800834	12.61	12.5	12.49	13.32	13.3	13.29	13.86	13.94	13.93	Over	0	Equal	0.536	YES
1634209_at	CG5052-RA	pim	arm_2L	10362976-10364105	10.59	10.72	10.59	11.22	11.3	11.22	7.32	8.06	7.79	Over	0	Over	0	YES
1631751_at	CG10834-RA	CG10834	arm_2L	22106950-22107244	8.44	8.21	8.31	10.9	10.6	10.54	11.36	11.57	11.43	Over	0	Under	0.129	YES
1632140_at	HDC03517	---	arm_2L	20928982-20929445	11.18	11.02	10.99	11.81	11.86	11.57	12.57	12.42	12.59	Over	0	Under	0.126	YES
1635670_at	CG11601-RA	CG11601	arm_2L	281969-283281	9.57	9.5	9.47	10.14	10.1	9.99	10.71	10.63	10.65	Over	0.003	Equal	0.551	YES
1636474_at	CG12602-RA	CG12602	arm_2L	11738951-11744161	5.87	6.01	5.99	6.47	6.53	6.53	6.71	6.5	6.59	Over	0.002	Equal	0.862	YES
1630645_at	CG3528-RA	CG3528	arm_2L	2517195-2518037	10.27	9.99	10.05	11.74	11.55	11.45	11.4	11.69	11.5	Over	0	Equal	0.788	YES
1627207_at	CG14352-RA	CG14352	arm_2L	1611420-1612579	7.61	7.81	7.87	6.82	6.93	7.01	4.7	4.69	4.68	Under	0	Over	0	YES
1623422_a_at	CG31908-RA	CG31908	arm_2L	7024828-7027295	10.19	10.29	10.14	10.04	10.07	10.03	11.16	11.06	11.04	Under	0.257	Under	0.004	YES
1630412_at	CG16873-RA	CG16873	arm_2L	13970558-13971685	6.62	6.44	6.48	7.05	6.84	6.86	7.51	7.39	7.6	Over	0.131	Equal	0.599	YES
1636939_at	CG18398-RA	CG18398	arm_2L	18969031-18972006	8.43	8.63	8.59	6.83	7.17	7.18	6.62	6.49	6.54	Under	0	Over	0.014	YES
1629497_at	CG11323-RA	CG11323	arm_2L	6736448-6740176	6.11	6.02	5.87	6.27	6.13	6.31	6.53	6.53	6.48	Equal	0.752	Equal	0.885	YES
1629559_s_at	CG2969-RA	Atet	arm_2L	4333925-4345411	5.3	5.23	5.22	5.49	5.27	5.24	9.08	8.6	8.26	Equal	0.838	Under	0	YES
1631725_at	CG4691-RA	CG4691	arm_2L	14760766-14761933	12.79	12.52	12.5	13.58	13.56	13.58	14.07	13.9	13.95	Over	0	Equal	0.819	YES
1626898_at	CG4751-RA	CG4751	arm_2L	11130740-11136003	10.06	10.15	10.05	8.22	8.14	8.49	6.68	6.48	6.51	Under	0	Over	0	YES
1623250_at	CG18591-RA	CG18591	arm_2L	7884931-7885425	12.02	11.93	11.86	10.6	10.46	10.65	8.39	8.04	8.12	Under	0	Over	0	YES
1634468_at	CG13397-RA	CG13397	arm_2L	8409045-8411868	6.68	6.45	6.34	6.85	6.75	6.99	6.25	6.24	6.15	Over	0.252	Over	0.002	YES
1638626_a_at	CG17377-RA	CG17377	arm_2L	6801362-6802830	13.12	12.96	12.83	13.46	13.47	13.43	13.68	13.66	13.73	Over	0.01	Equal	0.883	YES
1630997_at	CG7429-RA	CG7429	arm_2L	8041114-8041867	8.97	9.01	9.01	9.69	9.52	9.57	7.8	7.75	7.41	Over	0.002	Over	0	YES
1625904_at	CG3557-RA	CG3557	arm_2L	2384760-2385792	10.24	10.05	10.16	11.47	11.46	11.4	11.9	11.95	11.95	Over	0	Equal	0.709	YES
1625113_s_at	CG6509-RB	CG6509	arm_2L	11508398-11517057	7.64	7.53	7.61	6.68	6.7	6.75	7.66	7.29	7.39	Under	0	Under	0.216	YES
1635818_at	CG4713-RA	CG4713	arm_2L	11106951-11110852	8.1	8.23	8.13	6.77	6.8	7.16	7.19	7.12	6.82	Under	0	Equal	0.869	YES
1633207_at	CG31906-RA	CG31906	arm_2L	7224850-7225856	5.51	5.52	5.68	6.18	6.19	6.05	9.6	8.78	8.7	Over	0.003	Under	0	YES
1638868_at	CG9241-RA	Mcm10	arm_2L	21179940-21182793	7.67	7.67	7.74	8.02	8.02	8.01	7.84	7.87	7.58	Over	0.476	Over	0.388	YES
1640156_at	CG3544-RA	CG3544	arm_2L	784335-786161	8.46	8.04	8.32	10.08	10.15	9.88	11.73	11.59	11.53	Over	0	Under	0	YES
1638653_a_at	CG9932-RA	CG9932	arm_2L	13022670-13031333	6.77	7	6.82	5.82	6.37	5.81	9.1	8.97	9.18	Under	0	Under	0	YES
1629358_s_at	CG9496-RB	Tsp29Fb	arm_2L	8937389-8939746	5.78	5.65	5.81	5.84	5.98	5.95	8.73	8.49	8.16	Equal	0.83	Under	0	YES
1628290_s_at	CG17292-RB	CG17292	arm_2L	8370512-8374250	8.64	8.57	8.64	8.57	8.48	8.41	9.07	8.81	8.84	Under	0.41	Equal	0.823	YES
1623304_at	CG9107-RA	CG9107	arm_2L	6023375-6024535	8.27	8.1	8.19	8.17	8.02	8.26	6.83	6.87	7	Equal	0.724	Over	0	YES
1629158_at	CG4946-RA	CG4946	arm_2L	10265337-10266570	10.55	10.63	10.66	10.29	10.43	10.28	7.45	7.09	7.24	Under	0.016	Over	0	YES
1627268_at	CG13386-RA	CG13386	arm_2L	8399043-8399972	5.56	5.81	5.64	5.9	5.63	5.84	6.63	6.43	6.46	Equal	0.847	Under	0.242	YES
1638245_at	CG13766-RA	CG13766	arm_2L	6565169-6566117	7.78	7.78	7.84	7.99	8	7.93	6.24	6.22	6.29	Equal	0.832	Over	0	YES
1624589_a_at	CG31811-RB	cenG1A	arm_2L	13835566-13898715	6.17	6.27	6.19	4.42	4.62	4.64	8.08	7.37	8.05	Under	0	Under	0	YES
1624987_at	CG3345-RA	CG3345	arm_2L	269087-271626	11.49	11.27	11.32	12.28	12.32	12.23	12.65	12.67	12.62	Over	0	Equal	0.838	YES
1630856_at	CG8677-RA	CG8677	arm_2L	21221335-21234035	5.55	5.98	5.91	6.57	6.62	6.5	6.28	6.54	6.42	Over	0	Equal	0.611	YES
1623660_at	CG4892-RA	CG4892	arm_2L	16133507-16134412	9.83	9.79	9.77	10.96	10.77	10.61	10.6	10.74	10.62	Over	0	Equal	0.658	YES
1635056_at	CG18810-RA	CG18810	arm_2L	20649021-20649939	10.22	9.91	10	11.58	11.56	11.46	11.91	11.97	12.03	Over	0	Equal	0.778	YES
1622926_at	CG5776-RA	CG5776	arm_2L	12701425-12704423	7.07	7.07	7.17	5.78	5.99	6.06	4.79	5.33	5.02	Under	0	Over	0	YES
1624496_at	CG10203-RA	xl6	arm_2L	6914299-6920274	10.94	11.03	10.78	9.29	9.5	9.43	7.41	7.34	7.16	Under	0	Over	0	YES
1630634_s_at	CG6141-RA	RpL9	arm_2L	11002832-11004189	13.86	13.94	13.97	12.74	12.67	12.78	11.98	11.67	11.66	Under	0	Over	0	YES
1635365_at	CG5198-RA	CG5198	arm_2L	10435990-10437317	10.66	10.61	10.69	10.39	10.5	10.4	5.11	4.95	5.18	Under	0.058	Over	0	YES
1624468_a_at	CG10026-RC	CG10026	arm_2L	19455677-19457724	6.73	6.65	6.59	7.18	7.19	7.06	10.51	10.06	10.08	Over	0.012	Under	0	YES
1626888_at	CG9426-RA	CG9426	arm_2L	13216289-13219933	9.17	9.48	9.28	8.64	9.21	8.88	7.1	7.08	7.21	Under	0	Over	0	YES
1640523_at	CG3782-RA	mRpL28	arm_2L	4973977-4975283	10.69	10.62	10.83	10.79	10.76	10.69	9.6	9.44	9.42	Equal	0.822	Over	0	YES
1633667_at	CG17116-RA	Lip2	arm_2L	10702394-10706190	7.73	7.69	7.75	9.16	9	9	9.31	9.08	9	Over	0	Equal	0.867	YES
1626991_at	CG11374-RA	CG11374	arm_2L	76301-77639	7.37	7.42	7.58	8.97	8.92	8.78	7.17	6.88	7.38	Over	0	Over	0	YES
1637600_at	CG14926-RA	CG14926	arm_2L	11342312-11343263	12.89	12.81	12.85	13.72	13.68	13.63	13.89	13.93	14.04	Over	0	Equal	0.867	YES
1628908_at	CG5075-RA	CG5075	arm_2L	12978785-12981301	10.56	10.14	10.35	11.63	11.63	11.62	12.16	12.04	12.15	Over	0	Equal	0.732	YES
1631077_at	CG16957-RA	CG16957	arm_2L	13395522-13396101	8.37	8.31	8.33	10.28	10.18	10.17	11.03	10.82	10.83	Over	0	Under	0.312	YES
1627027_at	CG15168-RA	CG15168	arm_2L	18987726-18988290	11.65	11.69	11.69	11.13	11.19	11.16	10.67	10.69	10.67	Under	0	Over	0.018	YES
1632761_at	HDC02919	---	arm_2L	17171479-17171849	7.83	7.86	7.82	10.11	9.85	9.84	9.61	9.95	9.76	Over	0	Equal	0.608	YES
1633424_at	CG13112-RA	CG33298	arm_2L	9503791-9504817	5.69	5.75	5.67	6.05	6.04	5.96	6.04	5.86	5.99	Equal	0.501	Equal	0.776	YES
1636190_at	CG13392-RA	CG13392	arm_2L	8381970-8382707	8.61	8.55	8.67	8.19	8.29	8.26	6.69	7.11	6.72	Under	0.001	Over	0	YES
1637140_at	CG32830-RA	CG32830	arm_2L	11254573-11256577	5.61	5.11	5.47	5.87	6.16	5.68	5.76	5.87	5.57	Over	0.017	Equal	0.591	YES
1630732_at	CG2848-RA	Trn-SR	arm_2L	2759914-2763610	8.55	8.45	8.46	7.57	7.7	7.7	6.66	6.89	6.7	Under	0	Over	0	YES
1626362_at	CG7074-RA	mio	arm_2L	2217362-2220625	8.9	8.93	9.21	8.82	8.98	8.85	8.29	8.54	8.35	Under	0.387	Over	0.02	YES
1626079_a_at	CG2201-RA	CG2201	arm_2L	21614762-21623599	9.26	9.39	9.39	9.53	9.77	9.71	9.38	9.18	9.06	Over	0.472	Over	0.03	YES
1623789_at	CG31776-RA	CG31776	arm_2L	3470213-3472325	9.74	9.74	9.8	10.43	10.47	10.38	6.4	7.01	6.49	Over	0	Over	0	YES
1638375_at	CG15257-RA	Tim17b2	arm_2L	15484767-15485490	11.79	11.75	11.35	12.28	12.42	11.96	12.28	12.3	12.4	Over	0.001	Equal	0.864	YES
1638051_at	CG17323-RA	CG17323	arm_2L	18824299-18826554	7.87	7.93	8.04	7.81	7.68	7.68	8.27	8.29	8.31	Under	0.073	Equal	0.615	YES
1631837_at	CG10223-RA	Top2	arm_2L	19447361-19453507	12.37	12.51	12.48	10.36	10.65	10.86	8.11	7.99	7.94	Under	0	Over	0	YES
1640689_a_at	CG8409-RA	Su(var)205	arm_2L	8209639-8211133	12.3	12.33	12.38	11.37	11.46	11.52	9.77	9.61	9.67	Under	0	Over	0	YES
1638878_at	CG17302-RA	CG17302	arm_2L	2655393-2660830	5.25	5.34	5.01	6.24	6.48	6.13	6.21	6.2	6.24	Over	0	Equal	0.748	YES
1631670_at	CG8137-RA	Spn2	arm_2L	8240414-8242135	6.23	6.2	6.09	6.62	6.58	6.33	5.05	5.42	5.32	Over	0.39	Over	0	YES
1633731_at	CG4488-RA	wee	arm_2L	6911342-6914137	11.15	11.14	11.08	11.72	11.73	11.65	11.24	11.1	11.11	Over	0.001	Over	0.008	YES
1634681_a_at	CG18340-RB	Ucp4B	arm_2L	5969882-5970651	7.75	7.73	7.58	8.85	8.78	8.79	9.03	9.2	9.24	Over	0	Equal	0.847	YES
1634945_at	CG7830-RA	CG7830	arm_2L	8306695-8308188	11.27	11.17	11.14	10.59	10.57	10.46	9.93	9.8	9.84	Under	0	Over	0.001	YES
1629858_at	CG2528-RA	CG2528	arm_2L	21990830-21992933	9.76	9.52	9.55	11.02	11.12	10.92	12.14	12.1	12.04	Over	0	Under	0.001	YES
1639093_s_at	CG6756-RA	Tom70	arm_2L	12036002-12038543	12.02	11.81	11.74	12.41	12.36	12.42	12.03	12.21	11.99	Over	0.003	Over	0.195	YES
1632515_a_at	CG18619-RA	CG18619	arm_2L	10264130-10265229	7.6	7.94	7.76	5.79	6.13	5.93	7.83	7.29	7.39	Under	0	Under	0	YES
1636327_at	CG31852-RA	Tap42	arm_2L	13367615-13368936	9.85	9.78	9.9	9.18	9.19	9.19	9.34	9.31	9.12	Under	0	Equal	0.844	YES
1628228_at	CG4218-RA	CG4218	arm_2L	14547634-14549075	11.26	11	11.19	12.26	12.17	12.21	13.06	12.91	13.08	Over	0	Under	0.082	YES
1632633_at	CG6514-RA	TpnC25D	arm_2L	5218259-5219055	5.17	4.86	5.05	6.14	5.99	5.78	5.36	5.26	5.09	Over	0	Over	0	YES
1626441_at	CG5139-RA	CG5139	arm_2L	1198598-1199189	10.01	9.7	9.74	11.74	11.54	11.59	12.11	12.03	12.14	Over	0	Equal	0.769	YES
1636589_s_at	CG31960-RA	CG31960///CG31958	arm_2L	3784945-3785515	8.89	9.05	9.01	11.21	11.12	11.07	9.72	9.88	9.6	Over	0	Over	0	YES
1640988_at	CG14339-RA	CG14339	arm_2L	1108538-1112702	8.64	8.46	8.62	10.12	10.02	9.89	9.28	9.52	9.23	Over	0	Over	0.004	YES
1628991_at	CG3057-RA	colt	arm_2L	2768617-2770066	10.65	10.62	10.55	10.37	10.35	10.27	11.3	11.11	11.09	Under	0.015	Under	0.057	YES
1641295_s_at	CG5183-RA	KdelR	arm_2L	10426866-10428159	11.72	11.87	11.91	11.4	11.47	11.46	10.63	10.44	10.39	Under	0.001	Over	0	YES
1638781_at	CG31913-RA	CG31913	arm_2L	5784030-5784893	9.92	9.53	9.67	11.47	11.37	11.35	12.67	12.51	12.49	Over	0	Under	0	YES
1626807_a_at	CG11328-RA	Nhe3	arm_2L	6677842-6684357	6.16	6.31	5.9	4.77	4.83	4.83	6.47	6.57	6.42	Under	0	Under	0	YES
1630174_s_at	CG4908-RA	CG4908	arm_2L	10222657-10224442	8.34	8.31	8.27	7.78	7.88	7.92	7.46	7.53	7.56	Under	0	Over	0.169	YES
1633801_s_at	CG9171-RA	CG9171	arm_2L	5768244-5800204	7.66	7.84	7.67	6.55	6.97	6.68	7.84	7.58	7.36	Under	0	Under	0.047	YES
1633338_at	CG31842-RA	mRpS23	arm_2L	13834246-13835038	10.03	10.1	10.03	9.54	9.55	9.61	6.66	6.95	6.8	Under	0	Over	0	YES
1622962_a_at	CG17221-RB	CG17221	arm_2L	3039975-3041625	8.41	8.28	8.65	8.08	8.23	8.09	7.06	6.67	7.07	Under	0.006	Over	0	YES
1628296_at	CG31956-RA	pgant4	arm_2L	3472734-3475338	4.33	4.35	4.38	4.68	4.53	4.76	4.47	4.43	4.47	Equal	0.536	Equal	0.511	YES
1628276_s_at	CG31605-RB	Bsg	arm_2L	8083421-8109458	9.95	10.39	9.97	7.83	8.13	7.95	10.66	10.24	10.36	Under	0	Under	0	YES
1631756_at	CG10859-RA	CG10859	arm_2L	13396388-13398664	11.9	11.46	11.73	13.03	12.91	12.93	12.34	12.54	12.38	Over	0	Over	0.01	YES
1639732_s_at	CG4881-RA	salr	arm_2L	11365304-11373397	7.43	7.16	7.33	8.24	8.24	8.2	9.01	9.09	8.89	Over	0	Under	0.131	YES
1626815_a_at	CG9264-RB	CG9264	arm_2L	21071008-21081053	6.1	6.39	6.28	7.11	7.13	7.12	8.23	8.04	8.17	Over	0	Under	0.002	YES
1623620_a_at	CG17212-RB	rho-6	arm_2L	12130595-12133339	5.1	5.13	5.06	5.47	5.5	5.25	9.18	8.27	8.69	Equal	0.521	Under	0	YES
1631491_at	CG9335-RA	CG9335	arm_2L	20852580-20857113	7.05	7.15	6.87	7.35	7.26	7.34	7.7	8.07	8.14	Equal	0.602	Under	0.397	YES
1639273_s_at	CG14029-RC	vri	arm_2L	5299646-5310997	6.15	6.15	6.07	5.22	5.4	5.04	8.04	7.5	7.46	Under	0	Under	0	YES
1636930_at	CG9121-RA	CG9121	arm_2L	5048363-5050877	8.19	8.03	8.15	8.97	9.39	9.12	6.64	6.42	6.3	Over	0	Over	0	YES
1640134_a_at	CG6686-RA	CG6686	arm_2L	11984318-11988035	11.31	11.3	11.25	10.59	10.62	10.65	8.91	8.79	8.85	Under	0	Over	0	YES
1624331_at	CG8674-RA	l(2)k14505	arm_2L	21261158-21262287	10.7	10.65	10.73	9.97	9.86	10.03	7.63	7.68	7.71	Under	0	Over	0	YES
1630334_at	CG15406-RA	CG15406	arm_2L	3309222-3311651	6.54	6.5	6.58	6.9	7	6.95	7.15	7.3	7.42	Over	0.126	Equal	0.849	YES
1637307_at	CG31694-RA	CG31694	arm_2L	2868626-2874518	10.71	10.72	10.72	11.3	11.28	11.16	10.96	10.81	11.02	Over	0.004	Over	0.248	YES
1639955_at	CG3998-RA	zf30C	arm_2L	9758337-9762377	9.24	9.35	9.16	7.64	7.75	7.82	7.35	7.15	7.09	Under	0	Over	0.016	YES
1627446_at	CG11450-RA	net	arm_2L	82455-87382	3.56	3.83	3.77	4.35	4.37	4.32	5.24	5.21	5.05	Over	0	Under	0.072	YES
1634188_a_at	CG3234-RA	tim	arm_2L	3493975-3506741	6.48	6.2	6.46	6.2	6.36	6.51	7.96	8.08	7.65	Equal	0.745	Under	0	YES
1634849_at	CG9247-RA	CG9247	arm_2L	21160634-21163087	9.99	10.33	10.24	8.41	8.55	8.55	6.4	6.06	6.17	Under	0	Over	0	YES
1630738_s_at	CG5671-RA	Pten	arm_2L	10256317-10261017	7.3	7.12	7.1	7.06	6.96	7.08	6.71	6.49	6.27	Under	0.33	Over	0.007	YES
1627340_at	CG10739-RA	pigeon	arm_2L	19186040-19189938	9.15	9.16	9.17	9.65	9.6	9.55	8.6	8.57	8.31	Over	0.054	Over	0	YES
1625749_at	CG14937-RA	CG14937	arm_2L	11792401-11794083	7.16	7.05	7.16	7.03	7.08	6.95	6.81	6.97	6.68	Under	0.479	Over	0.496	YES
1625980_at	CG11835-RA	CG11835	arm_2L	560793-563181	7.89	8.06	8.31	8.47	8.38	8.47	8.92	9.17	8.98	Over	0.306	Equal	0.543	YES
1639320_a_at	CG10697-RB	Ddc	arm_2L	19116479-19120300	8.37	8.24	8.19	8.96	8.86	8.81	9.51	9.29	9.37	Over	0	Equal	0.706	YES
1640759_at	CG31709-RA	CG31709	arm_2L	9578535-9579638	12.54	12.43	12.36	13.15	13.25	13.01	12.97	12.9	12.92	Over	0	Equal	0.507	YES
1623020_at	CG31937-RA	CG31937	arm_2L	1729945-1731072	8.38	8.13	8.17	7.68	7.56	7.69	8.1	8.32	8.05	Under	0	Equal	0.693	YES
1640999_at	CG5813-RA	chif	arm_2L	16342427-16352600	10.45	10.55	10.45	9.58	9.67	9.86	8.5	8.35	8.23	Under	0	Over	0	YES
1633843_at	CG31672-RA	CG31672	arm_2L	2045524-2048054	9.26	9.42	9.3	9.97	9.97	9.98	7.41	8.1	7.86	Over	0	Over	0	YES
1624221_at	CG32987-RA	CG32987	arm_2L	8863841-8864628	6.71	6.69	6.65	7.88	7.85	7.79	7.95	8.2	8.12	Over	0	Equal	0.884	YES
1633440_a_at	CG10263-RA	CG10263	arm_2L	19580608-19582497	8.45	8.37	8.74	7.81	7.9	7.87	7.65	7.44	7.62	Under	0	Over	0.278	YES
1636547_at	CR_tc_HL03538	---	arm_2L	9959243-9959896	6.27	6.36	6.33	6.05	6.36	6.29	6.68	6.6	6.56	Equal	0.579	Equal	0.851	YES
1623993_at	CG4291-RA	CG4291	arm_2L	851244-852709	8.91	9.01	8.88	9.07	9.06	9.06	7.79	7.9	7.49	Equal	0.866	Over	0	YES
1639766_at	CG3127-RA	Pgk	arm_2L	2746879-2748522	9.42	9.53	9.3	8.01	8.13	8.08	8.66	8.36	8.28	Under	0	Equal	0.855	YES
1641463_at	CG6583-RA	CG6583	arm_2L	12171180-12172569	8.98	9.05	9.05	8.4	8.57	8.52	9.75	9.37	9.48	Under	0	Under	0.002	YES
1626442_at	CG7224-RA	---	arm_2L	7998933-7999743	9.12	9.25	9.14	8.55	8.65	8.62	10.13	9.17	9.57	Under	0	Under	0.001	YES
1627843_at	CG12253-RA	CG12253	arm_2L	10987816-10989241	9.12	9.13	9.2	9.06	9.01	8.92	7.38	7.56	7.43	Under	0.286	Over	0	YES
1641556_a_at	CG3054-RA	l(2)k05819	arm_2L	4394197-4400105	9.23	9.41	9.44	8.95	9.26	9.2	7.36	7.02	7.12	Under	0.073	Over	0	YES
1641153_a_at	CG2207-RA	Df31	arm_2L	21626856-21629928	11.44	11.71	11.45	7.47	7.4	7.45	9.08	8.98	9.03	Under	0	Under	0	YES
1626011_at	CG17834-RB	CG17834	arm_2L	8535800-8537932	7.02	6.93	6.99	7.51	7.44	7.33	8.58	7.94	8.17	Over	0.053	Under	0.093	YES
1633789_at	CG18144-RA	Hand	arm_2L	10292780-10295299	5.21	5.01	5.21	6.2	6.12	6.12	5.03	5.22	5.07	Over	0	Over	0	YES
1627515_at	CG10641-RA	CG10641	arm_2L	18977747-18987276	7.65	8.19	7.85	5.74	6.21	6.13	9.87	9.11	9.29	Under	0	Under	0	YES
1640729_s_at	CG8663-RA	nrv3	arm_2L	21379999-21390347	6.24	6.59	6.47	6.18	6.36	6.31	6.98	7.04	7.08	Under	0.299	Under	0.169	YES
1629710_at	CG7279-RA	Lip1	arm_2L	10699404-10701458	6.66	6.57	6.56	7.39	7.39	7.31	7.03	7.2	7	Over	0	Over	0.282	YES
1639905_at	CG10655-RA	l(2)37Bb	arm_2L	19049842-19051606	10.23	10.02	10.08	9.62	9.66	9.7	9.92	9.72	9.66	Under	0	Equal	0.86	YES
1623996_at	CG5001-RA	CG5001	arm_2L	1186255-1196806	5.6	5.91	5.67	5.62	5.39	5.68	7.39	7.1	7	Under	0.24	Under	0	YES
1625574_at	CG6713-RA	Nos	arm_2L	10804268-10837510	4.78	4.51	4.41	4.61	4.58	4.64	4.56	4.63	4.56	Equal	0.846	Equal	0.808	YES
1623231_at	CG10846-RA	dyn-p25	arm_2L	15005742-15006614	10.43	10.4	10.3	10.11	9.99	9.99	8.89	8.99	8.8	Under	0.002	Over	0	YES
1626899_at	CG5034-RA	GATAd	arm_2L	10333913-10338456	10.11	10.11	10.13	9.77	9.87	9.82	8.68	8.76	8.52	Under	0.005	Over	0	YES
1624622_at	CG17178-RA	ACXE	arm_2L	12925618-12929755	8.98	8.78	8.8	9.56	9.45	9.4	6.01	6.48	6.35	Over	0	Over	0	YES
1630995_at	CG5813-RB	chif	arm_2L	16343591-16352600	7.25	7.69	7.67	5.84	5.95	5.61	6.06	6.01	5.77	Under	0	Equal	0.885	YES
1631672_at	CG9867-RA	CG9867	arm_2L	2381139-2383073	7.93	8.11	7.97	6.84	6.89	6.92	6.7	6.77	6.74	Under	0	Equal	0.619	YES
1632099_s_at	CG11199-RA	Liprin-	arm_2L	6723906-6731346	9.82	9.67	9.65	9.47	9.56	9.47	9.29	8.92	8.6	Under	0.086	Over	0.006	YES
1639338_at	CG11912-RA	CG11912	arm_2L	318356-319254	5.73	5.89	5.9	6.21	6.25	6.18	6.22	6.63	6.44	Over	0.257	Equal	0.885	YES
1637847_at	CG5362-RA	CG5362	arm_2L	10393846-10396299	11.89	11.86	11.89	10.1	9.85	10.06	10.27	9.94	10	Under	0	Equal	0.865	YES
1630694_at	CG3304-RA	CG3304	arm_2L	3360717-3368598	8.6	8.56	8.67	8.74	8.83	8.7	8.94	8.78	8.65	Equal	0.844	Equal	0.836	YES
1641305_at	CG6122-RA	piwi	arm_2L	10982204-10987416	8.7	9.09	8.7	5.75	6.07	5.95	5.2	5.15	5.18	Under	0	Over	0	YES
1627867_at	CG12438-RA	CG12438	arm_2L	8752399-8753125	8.95	8.96	8.79	10.71	10.72	10.68	11.54	11.54	11.65	Over	0	Under	0.029	YES
1623291_at	CG31673-RA	CG31673	arm_2L	20829669-20831063	8.35	8.57	8.35	8	8.05	7.92	8.64	8.47	8.27	Under	0	Equal	0.751	YES
1631408_at	CG18024-RA	SoxN	arm_2L	8825624-8829670	3.64	3.62	3.69	3.66	3.59	3.67	5.02	4.51	4.25	Equal	0.782	Under	0.004	YES
1626602_at	CG7111-RA	Rack1	arm_2L	7825625-7827252	13.3	13.26	13.37	11.4	11.38	11.47	11.06	10.95	10.86	Under	0	Over	0.047	YES
1632945_at	CG31649-RA	Msp-300	arm_2L	5187675-5205389	9.54	9.34	9.67	10.88	11.24	10.97	11.65	11.76	11.59	Over	0	Under	0.442	YES
1628312_at	CG15425-RA	CG15425	arm_2L	4257570-4258326	10.08	9.96	10.1	11.67	11.58	11.53	12.1	12.08	12.2	Over	0	Equal	0.66	YES
1627453_s_at	CG10334-RF	spi	arm_2L	19567898-19577324	10.85	11.07	10.91	10.15	10.21	10.15	10	10.05	9.94	Under	0	Equal	0.561	YES
1624978_at	CG33309-RA	CG33309	arm_2L	14810872-14812585	10.23	10.25	10.35	11.74	11.8	11.73	9.12	9.59	9.29	Over	0	Over	0	YES
1627739_at	CG5442-RB	SC35	arm_2L	12431867-12434045	12.34	12.42	12.58	10.95	11.05	11.28	8.19	8.11	7.9	Under	0	Over	0	YES
1638958_at	CG31644-RA	CG31644	arm_2L	5817891-5818393	10.35	10.42	10.53	12.05	12.03	11.9	11.97	12.06	12.12	Over	0	Equal	0.845	YES
1624125_at	CG3352-RA	ft	arm_2L	4198401-4217852	4.15	4.18	4.07	4.16	4.34	4.25	4.32	4.33	4.33	Equal	0.867	Equal	0.876	YES
1639377_at	CG15442-RA	RpL27A	arm_2L	4457175-4458364	13.86	13.84	13.86	12.56	12.54	12.75	12.02	11.81	11.83	Under	0	Over	0.001	YES
1636572_at	CG3131-RA	CG3131	arm_2L	2816005-2821305	6.59	6.76	6.52	6.5	6.04	6.31	7.54	7.63	7.4	Under	0.002	Under	0	YES
1625543_s_at	CG5603-RA	CYLD	arm_2L	10296387-10299827	10.48	10.38	10.42	11.15	11.41	11.27	11.4	11.35	11.33	Over	0	Equal	0.867	YES
1633274_at	CG10158-RA	CG10158	arm_2L	6943729-6945284	11.8	11.72	11.72	11.91	11.89	11.93	12.1	11.92	12.03	Equal	0.83	Equal	0.865	YES
1631034_at	CG10800-RA	Rca1	arm_2L	6852323-6853876	10.19	10.2	10.14	10.63	10.62	10.56	7.08	7.26	7.14	Over	0.075	Over	0	YES
1637866_at	CG9246-RA	CG9246	arm_2L	21163610-21166101	9.23	8.99	9.13	6.8	7.03	7.1	6.32	6.19	6.08	Under	0	Over	0	YES
1625635_at	CG9316-RA	CG9316	arm_2L	20724204-20726551	8.1	7.84	7.78	9.61	9.49	9.49	10.46	10.35	10.41	Over	0	Under	0.034	YES
1624812_at	CG11070-RA	CG11070	arm_2L	6658543-6662035	10.64	10.54	10.65	10.75	10.73	10.86	7.97	7.97	8.23	Equal	0.843	Over	0	YES
1629372_a_at	CG7578-RB	CG7578	arm_2L	13793549-13799674	9.53	9.47	9.41	8.98	9.43	9.35	8.83	9.02	8.75	Under	0.085	Over	0.115	YES
1628224_a_at	CG3327-RA	E23	arm_2L	3334870-3355000	5.07	5.26	5.25	4.89	4.98	5.06	6.66	6.72	6.77	Under	0.088	Under	0	YES
1631149_s_at	CG10922-RB	La	arm_2L	20348390-20350328	11.25	11.19	11.16	9.73	9.8	9.86	7.82	7.59	7.35	Under	0	Over	0	YES
1639063_at	CG16969-RA	CG16969	arm_2L	11989963-11990837	10.25	10.28	10.12	9.44	9.37	9.34	7.6	7.42	7.37	Under	0	Over	0	YES
1623122_at	CG17294-RA	CG17294	arm_2L	8377050-8378208	8.79	8.79	8.55	7.6	7.63	7.57	6.22	6.37	6.19	Under	0	Over	0	YES
1633879_a_at	CG6716-RB	prd	arm_2L	12082996-12086456	6.41	6.52	6.5	7.54	7.55	7.55	6.92	6.67	6.91	Over	0	Over	0.001	YES
1639566_s_at	CG9239-RA	B4	arm_2L	13502655-13549323	5.77	6.07	5.93	4.41	4.8	4.56	7.89	7.53	7.77	Under	0	Under	0	YES
1635647_at	CG2617-RA	CG2617	arm_2L	20682369-20683632	9.86	9.92	9.94	9.35	9.65	9.53	7.63	7.66	7.48	Under	0.001	Over	0	YES
1627056_a_at	CG8886-RA	l(2)05714	arm_2L	4970134-4971453	9.99	10.09	10	9.03	9.16	9.16	7.31	7.09	6.81	Under	0	Over	0	YES
1639579_s_at	CG17257-RB	CG17257	arm_2L	3030544-3032305	9.77	9.84	9.85	9.24	9.52	9.38	9.1	9.02	8.84	Under	0	Over	0.098	YES
1633079_at	CG17472-RA	CG17472	arm_2L	20634556-20635163	5.36	5.44	5.41	5.43	5.43	5.38	5.46	5.54	5.51	Equal	0.82	Equal	0.86	YES
1630466_at	CG10805-RA	CG10805	arm_2L	6854169-6860864	8.82	8.85	8.75	7.76	7.93	7.86	6.62	6.42	6.93	Under	0	Over	0	YES
1630771_s_at	CG10691-RB	l(2)37Cc	arm_2L	19122039-19123852	11.97	12.06	12.05	12.03	11.93	11.89	11.58	11.82	11.61	Equal	0.614	Over	0.308	YES
1632477_s_at	CG31708-RB	CG31708	arm_2L	9051623-9071162	3.47	3.47	3.49	3.41	3.47	3.52	3.51	3.52	3.49	Equal	0.744	Equal	0.823	YES
1623519_at	CG14941-RA	esc	arm_2L	11827179-11829402	8.34	8.49	8.34	7.37	7.26	7.31	6.89	6.99	6.85	Under	0	Over	0.101	YES
1629318_at	CG17104-RA	CG17104	arm_2L	10677369-10679520	8.96	8.61	9.05	9.17	9.28	9.25	11.2	10.87	10.98	Over	0.315	Under	0	YES
1641506_at	CG12400-RA	CG12400	arm_2L	3145124-3145719	11.59	11.47	11.48	11.09	11.02	11.03	10.67	10.6	10.56	Under	0	Over	0.059	YES
1638104_a_at	CG32951-RA	---	arm_2L	2758426-2759710	8.87	9.01	9.02	8.41	8.45	8.45	6.91	6.91	7.08	Under	0	Over	0	YES
1638091_at	CG15143-RA	CG15143	arm_2L	17520888-17524549	8.35	8.4	8.35	8.84	9	8.94	9.07	9.07	9	Over	0.002	Equal	0.873	YES
1641038_at	CG10650-RA	CG10650	arm_2L	18993611-18995930	7.32	7.12	7.03	7.84	7.76	7.67	11.35	10.9	10.96	Over	0.004	Under	0	YES
1641600_at	CG9282-RA	RpL24	arm_2L	13394118-13395115	12.77	12.91	12.75	11.51	11.39	11.54	11.52	11.13	11.22	Under	0	Equal	0.566	YES
1628521_at	CG8890-RA	Gmd	arm_2L	4975299-4976989	7.89	7.96	7.82	6.2	6.72	6.6	8.4	7.78	7.69	Under	0	Under	0	YES
1638828_a_at	CG17378-RB	CG17378	arm_2L	6775711-6778275	11.11	10.93	10.99	12.1	12.1	12	11.72	11.82	11.72	Over	0	Over	0.217	YES
1623832_a_at	CG31722-RA	CG17139///CG17140	arm_2L	10843010-10845664	10.29	10.11	10.09	11.54	11.36	11.35	12.08	11.98	11.95	Over	0	Equal	0.565	YES
1631293_at	CG31600-RA	CG31600	arm_2L	21914439-21915302	10.14	10.36	10.52	11.19	11.5	11.35	6.3	6.65	6.87	Over	0	Over	0	YES
1637053_at	CG13281-RA	Cas	arm_2L	16821149-16825206	11.41	11.56	11.56	10.49	10.3	10.73	8.01	7.92	7.68	Under	0	Over	0	YES
1636862_at	CG11322-RA	CG11322	arm_2L	6757863-6759628	8.49	8.64	8.59	10.32	10.35	10.27	5.83	6.35	5.57	Over	0	Over	0	YES
1634315_a_at	CG32982-RA	CG32982	arm_2L	9125750-9163716	6.93	6.71	7.09	8.46	8.32	8.37	9.28	8.97	8.81	Over	0	Under	0.438	YES
1624860_at	CG31804-RA	CG31804	arm_2L	17363494-17364235	10.45	10.24	10.41	11.83	11.77	11.71	12.23	12.28	12.31	Over	0	Equal	0.711	YES
1632098_at	CG4364-RA	CG4364	arm_2L	9708919-9711269	9.99	9.93	10.22	8.31	8.46	8.3	8.27	8.15	7.99	Under	0	Over	0.449	YES
1634320_at	CG9548-RA	CG9548	arm_2L	6490187-6490828	11.43	11.31	11.48	10.96	10.86	10.92	8.92	8.94	8.86	Under	0	Over	0	YES
1636286_at	CG7382-RA	CG7382	arm_2L	5518892-5519889	10.74	10.68	10.58	10.59	10.43	10.54	11.02	10.78	10.77	Under	0.344	Equal	0.858	YES
1627670_at	CG18788-RA	CG18788	arm_2L	12034189-12036137	7.74	7.76	7.9	8.41	8.47	8.3	5.6	5.57	5.84	Over	0.001	Over	0	YES
1634683_at	CG12399-RA	Mad	arm_2L	3146483-3159630	9.56	9.83	9.69	8.6	9.01	8.9	8.1	7.79	8.08	Under	0	Over	0	YES
1629121_at	CG10337-RA	CG10337	arm_2L	19545273-19546914	5.84	6.25	6.07	5.22	5.63	5.28	7.39	6.21	6.43	Under	0	Under	0	YES
1637540_at	CG3123-RA	CG3123	arm_2L	2823544-2825506	8.07	8.07	8.3	9.13	9.22	9.09	6.47	6.09	6.28	Over	0	Over	0	YES
1632575_at	CT35481	---	arm_2L	4004130-4004382	8.47	8.7	8.76	8.83	9.03	8.88	9.95	9.98	10.13	Equal	0.678	Under	0	YES
1631380_s_at	CG7123-RA	LanB1	arm_2L	7811439-7820774	7.52	7.46	7.48	6.17	6.26	6.58	7.67	7.37	7.5	Under	0	Under	0	YES
1633384_at	CG9250-RA	Mpp6	arm_2L	21156873-21157685	9.68	9.5	9.49	9.63	9.32	9.33	8.24	8.4	8.47	Under	0.38	Over	0	YES
1635460_a_at	CG17927-RG	Mhc	arm_2L	16768578-16788766	8.63	8.46	8.09	5.93	5.32	6.52	11.22	11.03	11.33	Under	0	Under	0	YES
1624855_at	CG31988-RA	CG31988	arm_2L	21201528-21202742	13.32	13.13	13.06	13.72	13.75	13.71	13.85	13.88	13.84	Over	0.001	Equal	0.875	YES
1633055_at	CG10874-RA	CG10874	arm_2L	2189912-2192372	9.93	9.87	9.72	9.03	9.11	9.03	7.71	7.3	7.42	Under	0	Over	0	YES
1624856_at	CG4249-RA	c(2)M	arm_2L	16303259-16305941	7.42	7.94	7.68	6.9	7.66	7.55	4.55	4.3	4.4	Under	0.007	Over	0	YES
1625680_a_at	CG5792-RA	CG5792	arm_2L	12713274-12721838	11.49	11.71	11.6	10.84	10.96	10.93	8.6	8.68	8.61	Under	0	Over	0	YES
1630002_s_at	CG8676-RB	Hr39	arm_2L	21237236-21259675	6.79	7.18	6.66	4.96	5.22	5.13	6.54	6.52	6.72	Under	0	Under	0	YES
1633716_at	CG10747-RA	CG10747	arm_2L	20089633-20091220	8.62	8.79	8.66	8.72	8.7	8.73	8.72	8.25	8.26	Equal	0.815	Over	0.231	YES
1630340_at	CG11927-RA	CG11927	arm_2L	4847747-4849499	10.9	10.88	10.99	11.16	11.29	11.2	9.29	9.57	9.19	Equal	0.583	Over	0	YES
1632160_s_at	CG15279-RB	CG15279	arm_2L	14844995-14851749	5.7	5.47	5.45	6.45	6.26	6.07	7.58	7.77	7.77	Over	0	Under	0	YES
1631128_s_at	CG9016-RA	CG9016	arm_2L	5922903-5923646	13.28	13.07	13.02	14.04	13.97	14.04	14.22	14.19	14.21	Over	0	Equal	0.889	YES
1637791_at	CG31922-RA	CG31922	arm_2L	1170233-1170847	7.12	7.45	7.39	6.5	6.67	6.34	4.93	4.69	4.68	Under	0	Over	0	YES
1625526_at	CG17375-RA	CG17375	arm_2L	6804618-6805792	8.69	8.52	8.48	10.29	9.99	10.15	11.21	11.21	11.22	Over	0	Under	0	YES
1641168_s_at	CG1416-RA	CG1416	arm_2L	21758001-21760915	12.44	12.53	12.49	11.51	11.71	11.67	10.14	10.11	9.92	Under	0	Over	0	YES
1634172_at	CG5193-RA	TfIIB	arm_2L	10431343-10432999	12.04	12.07	12.13	11.78	11.92	11.93	8.97	8.99	8.87	Under	0.098	Over	0	YES
1623404_at	CG16890-RA	CG16890	arm_2L	13782609-13783457	9.72	9.59	9.48	9.55	9.36	9.51	7.57	6.94	7.2	Under	0.392	Over	0	YES
1625012_s_at	CG31764-RB	vir-1	arm_2L	12403261-12423421	6.2	6.45	6.21	6.15	5.89	5.98	9.06	8.94	8.78	Under	0.013	Under	0	YES
1639692_s_at	CG6667-RA	dl	arm_2L	17436832-17450360	6.64	6.46	6.62	7.33	6.95	6.99	8.23	7.86	7.71	Over	0.005	Under	0.067	YES
1641446_s_at	CG5171-RB	CG5171	arm_2L	7402854-7404526	6.61	6.65	6.56	6.02	6.14	6.14	8.06	7.75	7.84	Under	0	Under	0	YES
1630344_at	CG6724-RA	CG6724	arm_2L	10768202-10769964	9.85	10.02	10.01	8.29	8.32	8.33	6.93	6.8	6.87	Under	0	Over	0	YES
1628602_a_at	CG9248-RB	CG9248	arm_2L	21158877-21160783	10.24	10.23	10.24	10.48	10.51	10.44	9.11	8.78	8.55	Equal	0.744	Over	0	YES
1635796_a_at	CG1759-RB	cad	arm_2L	20770893-20783132	10.48	10.32	10.36	10.91	11.04	10.91	4.8	5.57	5.21	Over	0.001	Over	0	YES
1628132_at	CG7099-RA	CG7099	arm_2L	13387635-13393962	8.34	8.52	8.53	8.3	8.63	8.54	6.59	6.9	7.04	Equal	0.824	Over	0	YES
1638591_at	CG3278-RA	Tif-IA///DyakTif-IA	arm_2L	22249877-22258261	11.93	12.03	12.05	11.66	11.78	11.77	9.96	10.15	9.84	Under	0.016	Over	0	YES
1635188_at	CG6675-RA	CG6675	arm_2L	22108963-22110349	9.7	9.75	9.95	10.77	11.05	10.75	7.43	7.69	7.34	Over	0	Over	0	YES
1634884_s_at	GM03875	CG31635	arm_2L	6646748-6649035	7.1	7.28	7.22	7.14	7.3	7.27	6.71	6.9	6.69	Equal	0.832	Over	0.034	YES
1639932_at	CG4278-RA	CG4278	arm_2L	16327070-16328131	10.81	10.93	10.83	9.42	9.54	9.5	7.78	7.75	7.64	Under	0	Over	0	YES
1639313_at	CG17650-RA	CG17650	arm_2L	1758285-1759078	12.25	12.38	12.31	11.53	11.48	11.63	8.83	9.31	8.87	Under	0	Over	0	YES
1623573_s_at	CG11266-RA	CG11266	arm_2L	7032712-7037620	10.36	10.37	10.41	9.03	8.93	9.06	8.71	8.36	8.36	Under	0	Over	0.008	YES
1624326_at	CG9414-RA	Rep4	arm_2L	13283886-13286409	6.2	6.77	6.5	3.89	4.28	4.02	5.24	4.79	4.88	Under	0	Under	0.008	YES
1623134_at	CG12506-RA	CG12506	arm_2L	773574-774020	8.37	7.66	7.7	8.4	8.23	8.35	12.83	12.29	12.33	Over	0.115	Under	0	YES
1634381_a_at	CG2818-RA	CG2818	arm_2L	3713373-3716813	9.99	10.02	10.02	9.01	9.09	9.18	7.99	8.12	8.28	Under	0	Over	0	YES
1627834_a_at	CG31762-RD	aret	arm_2L	12287224-12311434	11.84	11.53	11.53	12.31	12.19	12.12	12.95	12.79	12.69	Over	0.002	Equal	0.506	YES
1629484_s_at	CG31666-RD	CG31666	arm_2L	1653260-1697851	10.99	10.78	10.63	10.81	10.91	10.82	8.35	7.9	7.79	Equal	0.832	Over	0	YES
1632251_s_at	CG6181-RA	CG6181	arm_2L	11095352-11100866	8.07	8.05	8.24	6.89	6.72	7.03	7.49	7.27	7.43	Under	0	Equal	0.667	YES
1630373_at	CG4935-RA	CG4935	arm_2L	16262122-16263483	9.02	8.97	8.92	10	9.87	9.74	9.63	10.03	9.64	Over	0	Equal	0.722	YES
1636932_at	CG9886-RA	CG9886	arm_2L	2420807-2422915	7.02	7.15	6.99	5.72	6.18	6.06	5.93	6.14	5.98	Under	0	Equal	0.829	YES
1637667_at	CG17295-RA	CG17295	arm_2L	8382814-8383657	9.53	9.89	9.85	8.53	8.6	8.71	6.87	6.76	6.76	Under	0	Over	0	YES
1635945_at	CG15394-RA	CG15394	arm_2L	2591975-2592698	9.22	9.23	9.19	10.36	10.39	10.19	8.69	9.07	8.78	Over	0	Over	0	YES
1638928_at	CG9880-RA	Or23a	arm_2L	2654124-2655461	5.74	5.88	5.88	6.1	6.53	6.46	5.38	5.62	5.56	Over	0.006	Over	0	YES
1630787_at	CG9879-RA	CG9879	arm_2L	2665109-2666195	9.83	9.77	9.79	10.88	10.85	10.7	10.02	10.16	10.06	Over	0	Over	0	YES
1630007_s_at	CG4574-RA	Plc21C	arm_2L	305940-346549	6.69	6.7	6.57	6.13	6.04	6.22	6.72	6.7	6.67	Under	0	Equal	0.578	YES
1625710_at	CG31717-RA	CG31717	arm_2L	10250736-10251595	10.51	10.52	10.6	11.01	11.05	10.94	9.22	9.06	9.06	Over	0.043	Over	0	YES
1624747_at	CG3181-RA	Ts	arm_2L	2968292-2969620	7.1	7.37	7.36	6.32	6.57	6.24	6.53	6.51	6.21	Under	0	Equal	0.825	YES
1623171_s_at	GM02019	lilli	arm_2L	2885951-2945194	6.58	6.64	6.76	6.69	6.6	6.61	6.7	7.07	6.54	Equal	0.741	Equal	0.873	YES
1623968_at	CG10631-RA	CG10631	arm_2L	19742813-19756867	9.14	9.15	9.16	8.56	8.65	8.79	7.52	7.26	7	Under	0	Over	0	YES
1624961_at	CG6380-RA	CG6380	arm_2L	17291169-17292207	10.82	10.7	10.83	12.45	12.36	12.32	12.26	12.4	12.4	Over	0	Equal	0.802	YES
1637226_at	CG11885-RA	CG11885	arm_2L	420894-421407	10.89	10.94	10.98	11.23	11.07	11.12	10.07	10.26	10.13	Equal	0.786	Over	0	YES
1638605_at	CG4495-RA	CG4495	arm_2L	7182235-7185530	8.69	9.02	8.8	8.76	8.97	8.82	7.99	8.09	8.22	Equal	0.809	Over	0	YES
1625846_at	CG12439-RA	CG12439	arm_2L	9077120-9077988	8.27	8.35	8.37	10.37	10.24	9.97	9.21	9.67	9.32	Over	0	Over	0	YES
1625530_at	CG10462-RA	CG10462	arm_2L	19732167-19735948	9.33	9.17	9.26	8.39	8.42	8.15	7.67	7.82	7.66	Under	0	Over	0.001	YES
1635831_at	CG14036-RA	CG14036	arm_2L	5054670-5054952	10.78	10.8	10.89	11.11	10.95	10.91	9.36	9.74	9.46	Equal	0.848	Over	0	YES
1640736_at	CG7811-RA	b	arm_2L	13821202-13823894	5.9	6.1	6.19	6.25	6.33	6.17	6.25	6.25	6.73	Equal	0.814	Equal	0.867	YES
1631757_at	CG31882-RA	CG31882	arm_2L	9624582-9625285	9.59	9.41	9.35	11.12	11.09	10.89	11.79	11.72	11.78	Over	0	Under	0.227	YES
1638783_at	CG17642-RA	mRpL48	arm_2L	1710465-1711466	10.07	9.99	9.99	9.2	9.22	9.21	7.5	7.79	8.02	Under	0	Over	0	YES
1640222_s_at	CG13124-RA	CG13124	arm_2L	9903385-9908608	6.93	7.27	6.58	5.36	5.55	5.44	10.74	10.2	10.43	Under	0	Under	0	YES
1634180_s_at	CG9664-RB	CG9664	arm_2L	3291244-3294690	5.28	5.19	5.22	5.48	5.55	5.37	8.49	8.46	8.24	Equal	0.737	Under	0	YES
1633300_at	CG13282-RA	CG13282	arm_2L	16832192-16833900	5.88	5.87	5.92	6.12	6.02	6.1	9.4	8.53	8.39	Equal	0.82	Under	0	YES
1637037_at	CG31628-RA	ade3	arm_2L	7014860-7023940	7.67	7.82	7.82	7.54	7.82	7.53	6.28	6.75	7.12	Under	0.363	Over	0	YES
1639224_at	CG9273-RA	CG9273	arm_2L	20924974-20926144	10.11	10.31	10.31	9.37	9.54	9.42	7.58	8.06	7.57	Under	0	Over	0	YES
1627461_at	CG10302-RA	bsf	arm_2L	18449513-18454587	10.55	10.62	10.83	9.08	9.11	9.16	7.84	7.59	7.48	Under	0	Over	0	YES
1632725_at	CG6691-RA	CG6691	arm_2L	22079671-22080719	9.75	9.57	9.62	10.98	11.03	10.99	12.03	11.84	11.98	Over	0	Under	0.009	YES
1633333_a_at	CG7231-RA	CG7231	arm_2L	7983918-7986780	7.14	7.37	7.24	7.28	6.96	7.04	7.28	7.45	7.57	Under	0.272	Equal	0.862	YES
1626910_at	CG15282-RA	CG15282	arm_2L	14712664-14713267	5.34	5.49	5.27	5.66	5.7	5.6	6.09	5.94	5.77	Equal	0.631	Equal	0.884	YES
1626818_at	CG13097-RA	CG13097	arm_2L	8512168-8514864	9.51	9.55	9.6	8.2	8.33	8.35	6.45	6.46	6.08	Under	0	Over	0	YES
1634014_at	CG31773-RA	CG31773	arm_2L	3911789-3914288	10.07	9.63	9.86	11.57	11.45	11.35	12.09	12.14	12.07	Over	0	Under	0.446	YES
1638884_at	CG4238-RA	CG4238	arm_2L	2024042-2029938	7.69	7.56	8.02	7.72	8.14	7.76	7.26	7.32	7.12	Equal	0.848	Over	0.001	YES
1637767_at	CG3305-RA	CG3305	arm_2L	21573377-21577114	12.09	12.18	11.94	11.26	11.37	11.21	12.58	12.29	12.4	Under	0	Under	0	YES
1632876_a_at	CG4896-RB	CG4896	arm_2L	1177705-1182454	10.02	10.01	10.05	10.41	10.55	10.38	8.78	8.74	8.32	Over	0.105	Over	0	YES
1628198_at	CG3736-RA	okr	arm_2L	2989591-2992761	8.38	8.74	8.68	7.38	7.79	7.81	6.45	6.57	6.77	Under	0	Over	0	YES
1640052_at	CG15434-RA	CG15434	arm_2L	4454664-4455160	7.45	7.52	7.44	8.35	8.38	8.21	9.11	8.84	9.01	Over	0	Under	0.336	YES
1637795_at	CG7778-RA	CG7778	arm_2L	8346620-8350197	5.95	5.87	5.86	5.55	5.59	5.7	11.15	10.96	10.95	Under	0.006	Under	0	YES
1633791_at	CG3561-RA	CG3561	arm_2L	811631-813389	8.19	8.32	8.41	6.81	7.03	7.07	6.6	6.59	6.37	Under	0	Over	0.053	YES
1626831_at	CG6579-RA	CG6579	arm_2L	12175447-12177886	6.16	5.91	5.88	6.16	5.7	6.03	8.62	7.91	8.08	Equal	0.753	Under	0	YES
1626247_at	CG4785-RA	CG4785	arm_2L	1164469-1166432	7.9	7.59	7.91	6.48	6.59	6.63	6	5.97	5.86	Under	0	Over	0.001	YES
1634296_s_at	CG17646-RB	CG17646	arm_2L	1732525-1750613	7.48	7.6	7.6	7.06	7.22	7.09	9.64	9.32	9.33	Under	0	Under	0	YES
1637923_at	CG31938-RA	CG31938	arm_2L	1728734-1729527	9.28	9.52	9.49	7.42	7.59	7.54	6.61	6.84	6.56	Under	0	Over	0	YES
1634084_at	CG4213-RA	CG4213	arm_2L	396594-402181	9.24	8.96	9.03	10.6	10.46	10.4	9	8.95	8.98	Over	0	Over	0	YES
1626892_at	CG9252-RA	CG9252	arm_2L	21145133-21148546	10.23	10.27	10.09	9.81	9.65	9.8	9.83	9.52	9.45	Under	0	Equal	0.634	YES
1634232_at	CG10603-RA	mRpL13	arm_2L	18858027-18859190	10.24	10.2	10.13	9.68	9.51	9.4	8.71	8.91	8.61	Under	0	Over	0	YES
1640289_a_at	CG40439-RB	CG40439	arm_2L	22690250-22690967	10.45	10.6	10.31	9.35	9.63	9.49	8.84	8.49	8.64	Under	0	Over	0	YES
1623807_a_at	CG13777-RA	milt	arm_2L	7037997-7054854	10.94	10.93	10.96	11.7	11.64	11.6	10.24	10.31	10.08	Over	0	Over	0	YES
1641334_at	CG5446-RA	CG5446	arm_2L	12426941-12427663	11.59	11.53	11.58	10.99	10.75	10.99	11.04	10.71	10.77	Under	0	Equal	0.749	YES
1629579_at	CG2478-RA	CG2478	arm_2L	20650754-20656176	9.93	9.9	9.86	8.75	8.86	8.93	8.54	8.31	8.33	Under	0	Over	0.042	YES
1637800_at	CG3347-RA	CG3347	arm_2L	3259801-3271696	10.72	10.6	10.71	10.33	10.44	10.44	6.45	6.54	6.27	Under	0.03	Over	0	YES
1629620_s_at	CG7269-RC	Hel25E	arm_2L	5539325-5542310	11.42	11.54	11.36	9.3	9.42	9.48	7.77	7.29	7.16	Under	0	Over	0	YES
1636650_at	CG10176-RA	CG10176	arm_2L	18485486-18487710	4.3	4.31	4.5	4.16	4.08	4.21	6.09	5.12	5.47	Under	0.077	Under	0	YES
1629207_at	CG6287-RA	CG6287	arm_2L	11151505-11155716	7.96	7.85	7.9	7.81	7.5	7.55	10.97	10.69	10.74	Under	0.012	Under	0	YES
1631691_at	CG16772-RA	CG16772	arm_2L	19962677-19963844	5.85	5.63	5.77	6.05	5.82	6	7.69	8.14	7.57	Equal	0.794	Under	0	YES
1632632_at	CG4140-RA	CG4140	arm_2L	15006582-15007404	10.14	10.13	10.14	9.96	9.87	9.95	7.57	7.73	7.27	Under	0.107	Over	0	YES
1632301_at	CG9536-RA	CG9536	arm_2L	6474437-6476972	10.14	10.24	10.23	9.91	10.09	10.08	8.92	8.72	8.88	Under	0.218	Over	0	YES
1640942_at	CG3251-RA	CG3251	arm_2L	4689059-4690703	10.73	10.75	11.06	8.7	8.87	8.96	5.19	5.52	5.81	Under	0	Over	0	YES
1623402_at	CG10954-RA	Arc-p34	arm_2L	20417060-20423027	9.96	10	9.98	8.87	9.02	9.03	8.96	8.29	8.5	Under	0	Over	0.091	YES
1627123_at	CG5828-RA	CG5828	arm_2L	5094020-5095439	9.93	9.94	10.02	9.43	9.56	9.6	8.61	8.87	8.75	Under	0	Over	0	YES
1625088_at	CG17996-RA	CG17996	arm_2L	16730454-16730960	9.52	9.53	9.46	10.2	9.91	9.92	9.08	9.33	9.18	Over	0.011	Over	0	YES
1641116_at	CG5655-RA	Rsf1	arm_2L	10262425-10263582	10.46	10.48	10.28	9.6	9.56	9.5	9.1	9.07	8.75	Under	0	Over	0.005	YES
1640034_at	CG13110-RA	CG13110	arm_2L	9350476-9351000	10.62	10.56	10.62	12.31	12.28	11.98	11.73	12.13	11.99	Over	0	Over	0.388	YES
1630496_a_at	CG4215-RB	spel1	arm_2L	14361921-14365699	9.07	9.39	9.33	7.03	7.87	7.71	5.15	5	4.87	Under	0	Over	0	YES
1625020_at	CG13989-RA	CG13989	arm_2L	6160443-6161082	9.92	9.66	9.88	11.07	11.05	11.02	11.06	11.28	11.26	Over	0	Equal	0.856	YES
1640488_a_at	CG33085-RA	CG9510	arm_2L	8939779-8943264	9.84	9.7	9.68	10.41	10.5	10.31	7.34	7.67	7.39	Over	0	Over	0	YES
1638140_at	CG14043-RA	CG14043	arm_2L	4971703-4973687	10.75	10.73	10.9	11.36	11.3	11.22	10.7	10.8	10.68	Over	0.01	Over	0.009	YES
1625528_at	CG17593-RA	CG17593	arm_2L	3514736-3517106	11.13	10.92	10.94	10.58	10.42	10.57	10.24	10.14	10.01	Under	0	Over	0.092	YES
1624542_at	CG31757-RA	CG31757	arm_2L	11830125-11928570	5.52	5.48	5.86	6.03	6.07	6.06	5.82	5.68	5.77	Over	0.069	Over	0.249	YES
1640202_at	CG4475-RA	Idgf2	arm_2L	16447337-16450500	7.05	7.08	7.03	6.94	6.46	6.61	10.11	9.52	9.53	Under	0.002	Under	0	YES
1624243_at	CG9265-RA	CG9265	arm_2L	21057701-21069891	7.82	8.05	8.07	8.85	9.02	9.03	6.96	7.43	7.12	Over	0	Over	0	YES
1625989_at	CG6144-RA	CG6144	arm_2L	10488744-10490463	9.75	9.83	9.79	8.86	9.2	9.08	7.98	7.83	7.79	Under	0	Over	0	YES
1637515_s_at	CG1512-RA	cul-2	arm_2L	21658751-21663218	11.57	11.56	11.44	11.17	11.46	11.24	11.4	11.42	11.39	Under	0.05	Equal	0.876	YES
1636689_at	CG4259-RA	CG4259	arm_2L	2128214-2129211	6.18	6.43	6.44	5.28	5.52	5.71	8.25	7.75	7.84	Under	0	Under	0	YES
1623979_at	CG15482-RA	CG15482	arm_2L	13210772-13211814	9.17	8.95	8.75	10.74	10.36	10.41	12.11	11.89	11.98	Over	0	Under	0	YES
1635874_at	CG2794-RA	CG2794	arm_2L	564169-566479	10.07	10.08	10.08	10.39	10.25	10.29	10.01	9.77	9.66	Equal	0.734	Over	0.013	YES
1634734_at	CG12636-RA	CG12636///CG33482	arm_2L	14724805-14728846	7.73	7.69	7.93	8.61	9.03	8.81	5.99	6.2	5.63	Over	0	Over	0	YES
1641047_at	CG16974-RA	CG16974	arm_2L	13184941-13191949	10.55	10.57	10.48	9.12	8.99	9.3	9.27	9.25	9.2	Under	0	Equal	0.879	YES
1627781_at	CG18340-RA	Ucp4B	arm_2L	5969882-5970984	9.11	8.9	8.79	10.48	10.24	10.13	10.42	10.6	10.42	Over	0	Equal	0.871	YES
1639937_at	CG5818-RA	mRpL4	arm_2L	16328058-16329128	10.71	10.86	10.81	9.67	9.69	9.73	7.48	7.37	7.11	Under	0	Over	0	YES
1632557_s_at	CG9100-RA	Rab30	arm_2L	7030479-7032603	6.41	6.81	6.61	5.6	6.09	5.73	7.36	6.69	6.79	Under	0	Under	0	YES
1632503_at	CG3792-RA	CG3792	arm_2L	4977323-4978568	10.07	10.07	10.1	9.38	9.39	9.42	8.25	7.75	7.7	Under	0	Over	0	YES
1635202_s_at	CG5640-RA	CG5640	arm_2L	10272651-10278811	10.55	10.56	10.57	10.03	10.14	10.1	7.97	8.22	7.99	Under	0	Over	0	YES
1638664_s_at	CG9075-RA	eIF-4a	arm_2L	5981758-5985559	13.36	13.29	13.32	12.56	12.64	12.59	12.51	12.55	12.43	Under	0	Equal	0.716	YES
1633234_at	CG2807-RA	CG2807	arm_2L	568345-572650	9.99	9.95	10.04	8.46	8.64	8.66	7.58	7.38	7.23	Under	0	Over	0	YES
1635631_a_at	CG7061-RA	rab3-GAP	arm_2L	12058286-12063171	12.62	12.52	12.53	13.53	13.56	13.56	13.19	13.37	13.29	Over	0	Over	0.357	YES
1635130_a_at	CG5029-RB	SamDC	arm_2L	10339459-10340736	10.5	10.59	10.65	10.23	10.48	10.25	8.58	8.58	8.41	Under	0.03	Over	0	YES
1625566_a_at	CG9293-RB	CG9293	arm_2L	13385846-13387299	10.14	10.21	10.21	10.84	10.84	10.85	9.2	9.51	9.34	Over	0	Over	0	YES
1637117_at	CG9483-RA	CG9483	arm_2L	8866766-8867687	9.18	9.18	9.05	10.86	10.86	10.55	11.47	11.6	11.49	Over	0	Under	0.152	YES
1630955_at	CG9870-RA	CG9870	arm_2L	2383298-2384731	7.54	7.55	7.79	7.23	7.35	7.47	6.84	6.83	6.47	Under	0.02	Over	0.002	YES
1638178_at	CG31949-RA	CG31949	arm_2L	2300118-2300717	10.76	10.74	10.7	12.35	12.24	12.29	12.27	12.39	12.4	Over	0	Equal	0.858	YES
1630755_at	CG9226-RA	CG9226	arm_2L	6125878-6127762	9.21	9.16	9.28	8.35	8.38	8.27	5.98	6.03	5.78	Under	0	Over	0	YES
1634606_a_at	CG9535-RA	CG9535	arm_2L	6468537-6473919	9.49	9.48	9.46	9.47	9.53	9.38	8.83	8.55	8.6	Equal	0.758	Over	0	YES
1637632_at	CG12194-RA	CG12194	arm_2L	4839302-4841445	8.7	9.05	8.71	9.94	9.65	9.61	10.11	10.28	10.14	Over	0	Equal	0.792	YES
1629792_at	CG17493-RA	CG17493	arm_2L	22442863-22444401	9.25	9.61	9.41	8.16	8.73	8.47	8.63	8.45	8.65	Under	0	Equal	0.873	YES
1632361_at	CG9528-RA	retm	arm_2L	6448800-6455934	5.96	6.44	5.98	5.18	5.1	5.24	5.75	5.26	5.43	Under	0	Equal	0.866	YES
1624913_s_at	CG9884-RC	oaf	arm_2L	2492954-2497357	10.7	10.68	10.78	9.96	9.83	10.24	7.77	7.6	7.76	Under	0	Over	0	YES
1640841_at	CG7109-RA	mts	arm_2L	7827742-7832745	11.7	11.53	11.45	10.08	9.96	9.92	9.85	9.61	9.32	Under	0	Over	0.094	YES
1628752_at	CG17085-RA	CG17085	arm_2L	10851331-10851898	5.74	5.73	5.53	5.83	5.71	5.58	5.97	5.91	5.98	Equal	0.838	Equal	0.885	YES
1639860_at	HDC02764	---	arm_2L	16003060-16003444	8.48	8.54	8.51	10.12	9.95	9.98	10.42	10.73	10.71	Over	0	Under	0.493	YES
1636826_at	CG14072-RA	CG14072	arm_2L	10937384-10937808	10.5	10.57	10.63	9.46	9.18	9.21	9.8	9.7	9.64	Under	0	Equal	0.805	YES
1641639_at	CG3758-RA	esg	arm_2L	15333863-15336150	7.48	7.75	7.51	8.31	8.46	8.35	4.61	5.2	4.89	Over	0	Over	0	YES
1634204_at	CG9881-RA	Dh///p16-ARC	arm_2L	2580290-2581114	10.52	10.44	10.45	10.4	10.23	10.27	10.36	10.21	10.14	Under	0.225	Equal	0.759	YES
1633794_a_at	CG4710-RB	smi21F	arm_2L	1114651-1128953	10.64	10.61	10.51	10.62	10.85	10.61	10.04	9.72	9.76	Equal	0.838	Over	0	YES
1625918_a_at	CG14346-RA	CG14346	arm_2L	1368101-1369047	11.56	11.31	11.38	11.4	11.17	11.29	11.34	11.17	11.28	Under	0.388	Equal	0.801	YES
1634065_s_at	CG17654-RB	Eno	arm_2L	1724970-1729629	11.83	11.72	11.71	12.14	12	12.1	12.52	12.49	12.4	Over	0.453	Equal	0.843	YES
1633111_at	CG17137-RA	Porin2	arm_2L	10845782-10847044	11.22	11.01	11.12	12.29	12.21	12.16	12.94	12.75	12.78	Over	0	Equal	0.512	YES
1635940_at	CG5367-RA	CG5367	arm_2L	10354809-10356276	6.51	6.65	6.68	5.9	5.94	5.94	6.39	6.28	6.29	Under	0	Equal	0.821	YES
1627459_at	CG9154-RA	CG9154	arm_2L	6069781-6070615	8.18	8.53	8.32	7.36	7.54	7.42	5.59	5.84	5.56	Under	0	Over	0	YES
1626995_at	CG4697-RA	CSN1a	arm_2L	14762860-14763955	9.07	8.8	8.79	10.69	10.57	10.55	11.47	11.47	11.39	Over	0	Under	0.059	YES
1636703_at	CG31817-RA	CG31817	arm_2L	16330622-16337807	9.07	8.89	8.98	10.43	10.42	10.6	10.31	10.79	10.55	Over	0	Equal	0.855	YES
1625519_at	CG6453-RA	CG6453	arm_2L	17481987-17484302	9.17	9.28	9.26	8.15	8.26	8.25	9.01	8.61	8.52	Under	0	Equal	0.746	YES
1639496_at	CG17349-RA	CG17349	arm_2L	19370477-19372712	11.41	11.1	11.11	12.54	12.37	12.46	12.46	12.46	12.41	Over	0	Equal	0.801	YES
1639502_at	CG8942-RA	CG8942	arm_2L	13974116-13976753	5.75	5.72	5.87	6	5.79	5.92	6.26	6.45	6.63	Equal	0.844	Equal	0.642	YES
1636123_at	CG7870-RA	CG7870	arm_2L	8301344-8302983	10.19	10.19	10.36	10.2	10.4	10.24	10.12	10.01	10.06	Equal	0.821	Over	0.463	YES
1625081_at	CG17260-RA	CG17260	arm_2L	3037410-3038795	8.54	8.52	8.8	9.59	9.56	9.56	8.42	8.88	8.56	Over	0	Over	0	YES
1633153_at	CG7134-RA	CG7134	arm_2L	7802486-7810697	9.43	9	9.34	10.41	10.4	10.13	11.3	11.14	11.09	Over	0	Under	0.044	YES
1641209_at	CG5421-RA	CG5421	arm_2L	12446402-12448113	8.7	8.51	8.64	9.87	9.81	9.83	4.91	5.04	5.57	Over	0	Over	0	YES
1635914_at	CG10413-RA	CG10413	arm_2L	18599748-18605021	9.74	9.78	9.46	9.42	9.5	9.28	10.37	10.32	10.22	Under	0.03	Under	0.024	YES
1637123_a_at	CG15407-RB	CG33281	arm_2L	3324242-3326633	9.3	9.27	9.29	6.86	6.34	6.61	10.63	10.49	10.74	Under	0	Under	0	YES
1631015_s_at	CG17489-RE	RpL5	arm_2L	22427514-22429419	13.57	13.66	13.71	11.61	11.73	12.01	12.07	11.9	11.83	Under	0	Equal	0.87	YES
1631889_at	CG31752-RA	CG31752	arm_2L	18839928-18841168	9.99	10.13	10.23	11.53	11.56	11.4	10.22	10.39	10.14	Over	0	Over	0	YES
1629517_at	CG5118-RA	CG5118	arm_2L	1170752-1172745	7.81	7.95	7.99	6.23	6.3	6.4	6	5.97	5.94	Under	0	Over	0.199	YES
1637119_at	CG16863-RA	CG16863	arm_2L	13790962-13793268	7.01	6.68	6.73	6.42	6.51	6.37	4.94	4.83	4.41	Under	0	Over	0	YES
1639460_a_at	CG17218-RA	CG17218	arm_2L	12172983-12174091	10.3	10.48	10.29	9.75	9.67	9.61	10.07	9.76	9.9	Under	0	Equal	0.883	YES
1626752_at	CG18124-RA	mTTF	arm_2L	14347237-14348818	9.22	9.25	9.24	8.21	8.21	8.21	6.95	6.72	6.81	Under	0	Over	0	YES
1624335_at	CG11188-RA	CG11188	arm_2L	6717626-6719389	9.11	9.01	9.04	7.96	7.88	7.94	6.26	6.15	6.17	Under	0	Over	0	YES
1632431_s_at	CG8827-RA	Ance///DsimAnce	arm_2L	13905644-13909176	8.87	8.44	8.64	10.26	10.28	10.1	11.09	10.79	10.74	Over	0	Under	0.362	YES
1632495_at	CG31867-RA	CG31867	arm_2L	11144578-11145417	8.84	8.86	8.72	10.35	10.21	10.14	11.75	11.76	11.76	Over	0	Under	0	YES
1641183_a_at	CG5547-RB	Pect///DyakPect	arm_2L	13203767-13210848	11.88	12.19	11.92	12.48	12.66	12.4	12.16	12.28	12.31	Over	0.01	Over	0.348	YES
1637357_at	CG9463-RA	CG9463	arm_2L	8765358-8768708	4.71	4.81	4.85	5.73	5.62	6	4.63	4.86	5.17	Over	0	Over	0	YES
1634299_at	CG7810-RA	CG7810	arm_2L	8309936-8311144	8.6	8.57	8.59	8.59	8.74	8.52	6.14	6.32	5.98	Equal	0.807	Over	0	YES
1628514_at	CG13688-RA	Ipk2	arm_2L	573032-574232	9.09	9.21	9.16	7.49	7.56	7.68	7.15	6.79	6.88	Under	0	Over	0.001	YES
1629189_at	CG8843-RA	sec5	arm_2L	3457328-3460371	9.18	9.18	9.23	8.06	8.35	8.36	7.64	7.57	7.44	Under	0	Over	0	YES
1640652_at	HDC00336	---	arm_2L	2214311-2215148	7.75	7.79	8.04	7.27	7.27	7.27	5.68	5.7	5.48	Under	0	Over	0	YES
1628782_at	CG4341-RA	CG4341	arm_2L	922794-958100	5.15	4.82	5.01	6.57	6.58	6.5	7.32	6.53	6.15	Over	0	Equal	0.883	YES
1626978_at	CG31873-RA	CG31873	arm_2L	10270090-10271527	10.03	10.06	10.07	9.8	9.79	9.76	9.58	9.38	9.5	Under	0.018	Over	0.285	YES
1624338_at	CG17301-RA	CG17301	arm_2L	2653111-2653931	10.15	10.13	10.21	11.66	11.61	11.57	9.43	9.74	9.53	Over	0	Over	0	YES
1630482_at	CG4161-RA	CG4161	arm_2L	15433361-15435250	10.68	10.32	10.26	11.94	11.87	11.77	12.77	12.81	12.81	Over	0	Under	0.01	YES
1633011_at	CG7664-RA	crp	arm_2L	16264060-16287728	8.06	8.21	7.91	5.49	5.93	5.34	8.19	7.55	7.34	Under	0	Under	0	YES
1636769_at	CG3651-RA	CG3651	arm_2L	22121855-22125120	10.5	10.78	10.59	9.28	9.51	9.57	8.71	8.9	8.78	Under	0	Over	0.001	YES
1626846_s_at	CG5973-RA	CG5973	arm_2L	7437505-7445269	6.07	6.32	6.5	6.06	6.09	6	6.36	5.79	5.94	Under	0.032	Equal	0.793	YES
1631637_a_at	CG11567-RA	Cpr	arm_2L	6338771-6346282	9.5	9.52	9.36	9.55	9.55	9.26	10.41	10.34	10.12	Equal	0.781	Under	0.059	YES
1632485_a_at	CG10637-RA	Nak	arm_2L	18957918-18968721	8.59	8.56	8.57	8.17	8.3	7.96	9.06	8.57	8.44	Under	0	Equal	0.621	YES
1631654_at	CG31693-RA	CG31693	arm_2L	22015240-22017334	9.02	8.81	8.83	10.88	10.78	10.68	12.14	12.08	12.05	Over	0	Under	0	YES
1626156_at	CG17347-RA	CG17347	arm_2L	19132328-19133024	10.47	10.59	10.56	10.36	10.28	10.32	9.95	9.92	9.94	Under	0.079	Over	0.099	YES
1626439_at	CG15353-RA	CG15353	arm_2L	2006753-2007193	5.42	5.66	5.69	5.27	5.32	5.17	6.52	6.09	6.27	Under	0.002	Under	0.002	YES
1628504_at	CG16852-RA	CG16852	arm_2L	13540750-13541647	9.43	9.26	9.33	10.57	10.44	10.45	9.53	9.95	9.77	Over	0	Over	0	YES
1640476_at	CG4709-RA	CG4709	arm_2L	9954448-9956179	8.35	8.4	8.36	7.01	7.17	7.16	6.02	6.03	6.03	Under	0	Over	0	YES
1623810_at	CG17265-RA	CG17265	arm_2L	3013500-3016069	6.59	6.67	6.65	6.31	7.09	6.51	5.54	5.56	5.55	Equal	0.784	Over	0	YES
1631270_at	CG15259-RA	nht	arm_2L	15318108-15319906	11.1	11.03	11.2	10.56	10.43	10.73	6.33	6.61	6.09	Under	0	Over	0	YES
1632694_at	CG31918-RA	CG31918	arm_2L	5055977-5058241	8.07	8.02	8.24	8.14	8.06	8.12	5.81	6.26	5.8	Equal	0.761	Over	0	YES
1635076_at	CG12674-RA	CG12674	arm_2L	2080076-2081170	11.73	11.68	11.9	11.61	11.67	11.77	9.22	8.9	8.92	Equal	0.571	Over	0	YES
1638189_s_at	CG4385-RB	S	arm_2L	1050876-1077811	7.01	7.13	7.12	4.67	4.78	5.01	6.08	5.72	5.88	Under	0	Under	0.001	YES
1623989_at	CG5734-RA	CG5734	arm_2L	10204756-10206962	10.4	10.61	10.34	8.61	8.84	8.96	8.3	7.92	7.93	Under	0	Over	0	YES
1637327_at	CG11376-RA	CG11376	arm_2L	94751-102086	9.3	9.58	9.53	7.65	8	8.04	7.48	7.27	7.04	Under	0	Over	0.002	YES
1635418_at	CG18558-RA	CG18558	arm_2L	2842577-2844276	8.03	7.94	8.05	8.88	8.87	8.7	5.99	6.24	6.2	Over	0	Over	0	YES
1627749_at	CG6412-RA	CG6412	arm_2L	17499263-17501109	12	11.89	11.77	12.48	12.26	12.3	12.92	12.8	12.77	Over	0.033	Equal	0.734	YES
1622983_a_at	CG4579-RB	Nup154	arm_2L	11004822-11009878	9.09	9.24	9.28	8.4	8.55	8.46	7.88	7.87	7.71	Under	0	Over	0.002	YES
1630519_at	CG8882-RA	Trip1	arm_2L	4966261-4967778	12.47	12.49	12.51	11.44	11.44	11.62	10.83	10.82	10.59	Under	0	Over	0	YES
1640111_s_at	CG18131-RE	CG18131	arm_2L	1498448-1500760	11.77	11.82	11.79	11.87	11.78	11.84	11.86	11.82	11.92	Equal	0.834	Equal	0.847	YES
1625111_at	CG13786-RA	CG13786	arm_2L	7250718-7252772	4.92	5.04	5.23	5.38	5.5	5.58	8.06	7.61	7.31	Over	0.088	Under	0	YES
1631134_at	CG9491-RA	Gef26	arm_2L	6325267-6330643	7.32	7.15	7.62	7.48	7.94	7.64	7.78	7.71	7.54	Over	0.477	Equal	0.813	YES
1639438_at	CG10385-RA	msl-1	arm_2L	18683719-18688796	5.91	5.76	5.74	4.69	4.52	4.7	5.23	5.4	5.11	Under	0	Equal	0.539	YES
1632998_at	CG13400-RA	D12	arm_2L	8434057-8437346	7.8	7.83	7.67	6.83	6.88	6.98	7.16	7.01	7.04	Under	0	Equal	0.883	YES
1632616_at	CG18094-RA	CG18094	arm_2L	19490701-19491684	6.97	6.84	6.69	8.54	8.22	8.28	6.55	6.65	6.56	Over	0	Over	0	YES
1629479_a_at	CG10746-RB	fok	arm_2L	20082303-20085526	8.4	8.49	8.4	6.11	6.14	6.55	9.82	9.76	9.73	Under	0	Under	0	YES
1638885_at	CG33318-RA	---	arm_2L	20923954-20924534	10.73	11	10.99	11.67	11.7	11.73	10.88	10.91	10.95	Over	0	Over	0	YES
1623535_at	CG7164-RA	CG7164	arm_2L	7781502-7782627	10.34	10.29	10.14	11.54	11.28	11.23	12.32	12.2	12.3	Over	0	Under	0.015	YES
1631956_at	Dm.2L.9560.0	CG15145	arm_2L	17531433-17542854	7.28	7.18	7.46	8.48	8.69	8.55	7.03	7.64	7.29	Over	0	Over	0	YES
1627212_at	CG10360-RA	ref(2)P	arm_2L	19542445-19545548	11.63	11.5	11.57	11.57	11.5	11.47	10.44	10.42	10.21	Equal	0.697	Over	0	YES
1636380_at	CG17559-RA	dnt	arm_2L	19338675-19363224	8.49	8.65	8.5	8.46	8.58	8.53	8.44	8.63	8.39	Equal	0.745	Equal	0.762	YES
1638350_at	CG6712-RA	CG6712	arm_2L	12095168-12096510	9.43	9.4	9.52	7.84	7.92	7.93	8.28	7.99	7.72	Under	0	Equal	0.884	YES
1641368_at	CG11628-RA	Grp1	arm_2L	21741250-21757461	10.3	10.33	10.28	9.97	9.96	9.88	9.84	9.85	9.73	Under	0.001	Equal	0.626	YES
1631861_at	CG5363-RA	cdc2	arm_2L	10384738-10386263	11.26	11.34	11.48	10.28	10.55	10.55	5.68	6.18	5.96	Under	0	Over	0	YES
1625949_at	CG9042-RB	Gpdh	arm_2L	5943681-5948313	9.06	8.87	8.75	8.49	8.12	8.45	8.37	8.25	8.31	Under	0	Equal	0.783	YES
1637468_at	CG7516-RA	CG7516	arm_2L	14352589-14355080	8.4	8.65	8.24	6.91	6.89	6.99	6.51	6.46	6.39	Under	0	Over	0.028	YES
1637221_at	CG5705-RA	CG5705	arm_2L	13219987-13221401	8.51	8.55	8.57	7.76	8.01	7.89	4.77	5.5	4.88	Under	0	Over	0	YES
1624835_at	CG10869-RA	CG10869	arm_2L	1584857-1587270	11.59	11.23	11.8	12.37	12.57	12.37	12.3	12.41	12.27	Over	0	Equal	0.721	YES
1626673_s_at	CG31716-RA	CG31716	arm_2L	10396710-10402885	10.98	10.97	10.98	11.21	11.16	11.16	10.9	11.04	10.78	Equal	0.811	Over	0.332	YES
1623853_at	CG3469-RA	ggt-I	arm_2L	4945597-4948321	8.18	8.35	8.34	7.06	7.09	7.22	8.57	8.18	8.28	Under	0	Under	0	YES
1628368_at	CG5216-RA	Sir2	arm_2L	13165550-13169551	7.75	7.99	7.7	6.03	6.15	6.37	7.34	7.46	7.62	Under	0	Under	0	YES
1629001_at	CG5787-RA	CG5787	arm_2L	12708784-12712468	11.38	11.29	11.28	11.16	11.26	11.26	9.02	9.37	9.08	Equal	0.565	Over	0	YES
1633301_at	CG3436-RA	CG3436	arm_2L	156028-157666	9.99	10.14	10.08	8.45	8.5	8.51	8	7.55	7.38	Under	0	Over	0	YES
1632646_at	CG13687-RA	Ptth	arm_2L	575776-576586	7.52	7.59	7.59	8.43	8.38	8.3	7.35	7.67	7.64	Over	0	Over	0	YES
1623540_at	CG31704-RA	CG31704	arm_2L	11840711-11840918	6.73	6.89	6.68	6.97	6.73	6.87	7.98	7.83	8.37	Equal	0.839	Under	0	YES
1627337_at	CG11555-RA	CG11555	arm_2L	273954-274766	9.57	9.74	9.87	8.4	8.57	8.58	6.03	5.89	5.81	Under	0	Over	0	YES
1640147_at	CG18518-RA	CG18518	arm_2L	15834609-15835608	11.66	11.55	11.59	11.32	11.35	11.45	5.83	5.94	5.51	Under	0.064	Over	0	YES
1630100_at	CG31607-RA	CG31607	arm_2L	8148949-8155607	4.46	4.6	4.42	4.52	4.42	4.51	6.59	6	6.29	Equal	0.773	Under	0	YES
1627866_at	CG10123-RA	Top3	arm_2L	19498178-19502268	8.6	8.75	8.86	8.04	8.09	8.09	6.9	6.49	6.29	Under	0	Over	0	YES
1639389_at	CG16964-RA	CG16964	arm_2L	11947964-11948634	10.17	9.87	10.19	11.96	11.7	11.72	11.61	11.72	11.69	Over	0	Equal	0.67	YES
1641560_at	CG3210-RA	Drp1	arm_2L	2581436-2585448	11.61	11.48	11.59	11.31	11.35	11.43	11.64	11.58	11.58	Under	0.114	Equal	0.882	YES
1627797_at	CG10019-RA	CG10019	arm_2L	3745691-3752190	5.82	5.69	5.79	5.85	5.73	5.8	5.98	6.15	6.41	Equal	0.809	Equal	0.826	YES
1625491_at	CG13969-RA	bwa	arm_2L	20066369-20073725	8.78	8.78	8.65	8.75	8.85	8.72	10.13	9.47	9.44	Equal	0.862	Under	0.025	YES
1630650_at	CG6605-RA	BicD	arm_2L	17460833-17473255	7.67	7.77	7.58	5.2	5.54	5.61	8.95	8.17	8.07	Under	0	Under	0	YES
1634189_at	CG10338-RA	CG10338	arm_2L	18695732-18698571	9.34	9.38	9.29	8.66	8.82	8.97	7.81	7.45	7.56	Under	0	Over	0	YES
1634510_at	CG17324-RA	CG17324	arm_2L	18819343-18822573	6.03	5.86	6.06	6.92	6.61	6.73	7.45	7.09	7.01	Over	0	Equal	0.773	YES
1633609_at	CG9207-RA	Gas41	arm_2L	6949309-6950135	9.7	9.7	9.72	8.93	8.94	8.94	6.91	7.03	7.1	Under	0	Over	0	YES
1625799_a_at	CG7196-RA	CG7196	arm_2L	7754190-7765716	10.55	10.33	10.35	11.57	11.61	11.53	11.58	11.61	11.49	Over	0	Equal	0.798	YES
1624292_a_at	CG9024-RA	Acp26Ab	arm_2L	5892353-5892862	4.07	4.1	4.07	4.11	4.07	3.96	4.24	4.3	4.14	Equal	0.747	Equal	0.876	YES
1633876_at	CG7110-RB	CG7110	arm_2L	13398988-13411047	8.25	8.1	7.98	7.09	7.41	7.38	6.26	5.96	6.06	Under	0	Over	0	YES
1641269_at	CG17328-RA	CG17328	arm_2L	16300292-16301761	8.2	8.04	8.1	8.04	8.09	7.89	5.61	5.7	5.27	Equal	0.506	Over	0	YES
1635400_at	CG31623-RA	dtr	arm_2L	21361417-21367199	10.25	10.13	10.27	11.86	11.82	11.79	11.34	11.54	11.3	Over	0	Over	0.046	YES
1640735_at	CG14023-RA	CG14023	arm_2L	5317209-5324927	8.32	8.26	8.45	7.61	8.13	7.79	6.34	6.11	5.81	Under	0	Over	0	YES
1623100_at	CG6582-RA	Aac11	arm_2L	17475494-17477886	11.48	11.27	11.15	10.68	10.68	10.65	7.71	7.63	7.34	Under	0	Over	0	YES
1625879_at	CG9324-RA	Pomp	arm_2L	20787648-20789100	10.4	10.73	10.34	9.72	10.13	9.97	9.55	9.47	9.27	Under	0	Over	0.013	YES
1626432_at	CG10839-RA	CG10839	arm_2L	15979559-15980120	9.88	9.87	9.76	11.47	11.17	11.21	10.97	11.13	11.01	Over	0	Over	0.392	YES
1627824_at	HDC00027	CG33635	arm_2L	157943-158603	8.47	8.52	8.54	7.81	8.13	7.97	7	6.97	6.5	Under	0	Over	0	YES
1628092_at	CG5041-RA	Tfb4	arm_2L	1149444-1150673	10.73	10.63	10.84	10.13	10.15	10.23	7.95	7.78	7.88	Under	0	Over	0	YES
1638395_at	CG31802-RA	CG31802	arm_2L	18208413-18209237	10.74	10.78	10.6	12.7	12.57	12.46	11.44	12.06	11.84	Over	0	Over	0	YES
1626492_s_at	CG8978-RB	Sop2	arm_2L	13827931-13829739	11.58	11.54	11.69	11	11.34	10.98	10.96	10.78	10.61	Under	0	Over	0.206	YES
1628942_at	CG15385-RA	CG15385	arm_2L	2209571-2212571	4.4	4.53	4.32	4.14	4.35	4.23	5.17	5.2	4.89	Under	0.174	Under	0.057	YES
1630026_s_at	CG9885-RA	dpp	arm_2L	2428453-2459609	6.33	6.65	6.39	4.98	5.66	4.99	9.5	8.96	8.96	Under	0	Under	0	YES
1641134_at	CG7277-RA	CG7277	arm_2L	5530616-5532195	9.89	10.05	10.1	9.65	9.71	9.6	10.03	9.93	10.01	Under	0	Equal	0.873	YES
1623557_at	CG31679-RA	CG31679	arm_2L	2237131-2238245	10.32	10.13	10.26	11.78	11.69	11.56	12	12.04	12.01	Over	0	Equal	0.854	YES
1630196_at	CG18642-RA	Bem46	arm_2L	2988134-2990094	9.14	9.26	9.23	8.26	8.39	8.36	8.25	8.24	8.19	Under	0	Equal	0.687	YES
1624117_at	CG18397-RA	CG18397	arm_2L	18916524-18943948	11.18	11.19	11.36	10.89	10.96	11.17	9.8	9.73	9.49	Under	0.036	Over	0	YES
1625669_at	CG4767-RA	Tektin-A	arm_2L	15854125-15856450	10.43	10.22	10.09	12.02	11.92	11.85	12.38	12.4	12.39	Over	0	Equal	0.752	YES
1626930_at	CG6230-RA	CG6230	arm_2L	11115635-11120314	10.31	10.38	10.37	9.96	10.16	10.33	10.51	10.62	10.5	Under	0.109	Equal	0.831	YES
1635303_at	CG13389-RA	RpS13	arm_2L	8363691-8364609	13.75	13.73	13.83	12.76	12.65	12.87	11.94	11.67	11.73	Under	0	Over	0	YES
1636639_at	CG11840-RA	Spp	arm_2L	542775-544627	10.57	10.71	10.81	10.32	10.46	10.55	9.81	9.46	9.64	Under	0.03	Over	0	YES
1633490_at	CG15638-RA	CG15638	arm_2L	13535294-13535782	8.51	8.12	8.15	9.92	9.65	9.71	10.87	10.82	10.84	Over	0	Under	0	YES
1625344_at	CG17608-RA	fu12	arm_2L	8449682-8463990	9.72	9.57	9.68	10.99	11.19	10.93	10.71	10.75	10.61	Over	0	Over	0.167	YES
1641456_at	CG10366-RA	CG10366	arm_2L	19584258-19586440	9.37	9.14	9.29	9.26	9.23	9.29	9.59	9.34	9.32	Equal	0.782	Equal	0.879	YES
1628147_at	CG13772-RA	neuroligin	arm_2L	6896829-6906661	5.62	5.72	5.48	7.23	7.58	7.33	5.34	5.38	5.62	Over	0	Over	0	YES
1625078_at	CG9124-RA	eIF-3p40	arm_2L	5051190-5053209	11.77	11.69	11.77	10.95	10.88	10.84	10.54	10.55	10.39	Under	0	Over	0.087	YES
1623691_at	CG3964-RA	CG3964	arm_2L	3862680-3867504	5.91	5.94	6	6.47	7.3	6.77	7.92	7.81	7.75	Over	0	Under	0.002	YES
1638705_at	CG14069-RA	CG14069	arm_2L	10910229-10910535	5.77	5.5	5.49	6.04	5.84	5.73	10.34	9.28	9.39	Equal	0.601	Under	0	YES
1630276_at	CG5149-RA	CG5149	arm_2L	7384485-7388248	9.9	10.3	10.11	8.49	8.58	8.57	7.32	7.41	6.97	Under	0	Over	0	YES
1624748_a_at	CG13778-RB	Mnn1	arm_2L	7056305-7059297	7.61	7.55	7.47	6.9	7.21	7.1	6.48	6.11	5.81	Under	0	Over	0	YES
1633448_at	CG11926-RA	CG11926	arm_2L	4850638-4852640	8.47	8.52	8.72	7.99	8.17	8.05	6.95	6.61	6.79	Under	0	Over	0	YES
1628599_at	CG18013-RA	CG18013	arm_2L	4386175-4387046	6.82	6.9	6.94	5.47	5.79	5.89	6.06	5.79	5.9	Under	0	Equal	0.89	YES
1633669_at	CG31798-RA	CG31798	arm_2L	19394159-19395822	9.24	8.83	9.24	10.99	10.88	10.85	11.07	11.12	10.96	Over	0	Equal	0.887	YES
1638156_at	CG13396-RA	fy	arm_2L	8401445-8403442	7.94	8.02	7.88	7.82	7.76	7.85	5.89	5.95	5.69	Under	0.359	Over	0	YES
1633757_s_at	CG10188-RB	CG10188	arm_2L	19502336-19508760	6.1	6.22	6.48	5.2	5.3	5.41	6.24	6.21	6.28	Under	0	Under	0.014	YES
1639298_at	CG3213-RA	CG3213	arm_2L	3517267-3519697	13.09	12.75	12.92	13.76	13.69	13.7	13.85	13.83	13.79	Over	0	Equal	0.873	YES
1625411_at	CG9227-RA	CG9227	arm_2L	6127871-6130659	9.82	9.65	9.79	9.83	9.81	9.82	7.57	7.47	7.56	Equal	0.828	Over	0	YES
1640031_at	CG10593-RA	Acer	arm_2L	8521898-8524991	10.28	10.07	10.2	11.36	11.26	11.26	12.3	12.17	12.14	Over	0	Under	0.018	YES
1631094_s_at	CG9339-RG	CG9339	arm_2L	20872773-20918912	7.76	7.95	7.5	5.74	6.14	6.13	7	6.88	6.71	Under	0	Under	0.049	YES
1635567_s_at	CG10084-RA	swm	arm_2L	19493257-19497987	9.85	9.73	9.72	8.2	8.59	8.44	8.1	7.72	7.86	Under	0	Over	0.016	YES
1639494_at	CG18042-RA	lmg	arm_2L	8526543-8528618	9.78	9.74	9.88	10.34	10.25	10.3	8.82	9.07	8.82	Over	0.01	Over	0	YES
1632624_at	CG11330-RA	cort	arm_2L	6674636-6676635	6.55	6.7	6.69	6.64	7.01	6.82	5.93	6.32	6.35	Equal	0.823	Over	0.002	YES
1640352_at	CG13779-RA	CG13779	arm_2L	7063984-7064470	12.31	12.36	12.39	11.8	11.72	11.73	10.63	10.71	10.49	Under	0	Over	0	YES
1633019_a_at	CG17540-RA	CG17540	arm_2L	22959605-22961179	10.16	10.26	10.17	9.42	9.45	9.47	7.97	7.38	7.3	Under	0	Over	0	YES
1626049_at	CG13089-RA	CG13089	arm_2L	8515097-8516756	10.97	11.08	11.13	10.84	11.02	10.86	9.13	9.1	9	Under	0.297	Over	0	YES
1635766_at	CG2637-RA	Fs(2)Ket	arm_2L	20734914-20739779	9.93	10.35	10.16	8.08	8.26	8.34	7.66	7.81	7.45	Under	0	Over	0.002	YES
1632308_at	CG10414-RA	CG10414	arm_2L	18609571-18612242	9.08	9.16	9.11	8.3	8.41	8.41	5.86	5.91	5.59	Under	0	Over	0	YES
1641683_at	CG6907-RA	CG6907	arm_2L	5524138-5525809	11.46	11.36	11.49	11.46	11.35	11.27	10.85	11.05	10.84	Equal	0.579	Over	0.032	YES
1627995_at	CG16840-RA	Art8	arm_2L	11009820-11011085	9.53	9.74	9.49	8.61	8.67	8.54	7.63	7.89	7.6	Under	0	Over	0	YES
1638857_at	CG3605-RA	CG3605	arm_2L	3026527-3029189	11.23	11.23	11.22	9.85	9.99	10.03	7.42	7.31	6.89	Under	0	Over	0	YES
1623737_a_at	CG4212-RA	Rab14	arm_2L	14355146-14358400	10.57	10.28	10.27	11.06	10.84	10.86	11.87	11.66	11.79	Over	0.004	Under	0.048	YES
1626496_at	CG10348-RA	CG10348	arm_2L	18714829-18716422	8.76	8.54	8.81	9.66	9.74	9.79	5.85	5.75	5.42	Over	0	Over	0	YES
1635590_a_at	CG12441-RB	CG12441	arm_2L	10124054-10125631	7.57	7.45	7.56	8.85	8.79	8.63	6.31	5.87	6.11	Over	0	Over	0	YES
1634729_at	CG10563-RA	CG10563	arm_2L	19127261-19129326	9.19	9.03	8.87	7.84	8.05	8.07	4.67	4.88	4.96	Under	0	Over	0	YES
1626853_a_at	CG14017-RB	CG14017	arm_2L	5553896-5554552	8.04	7.75	7.95	10.02	9.98	9.94	9.73	9.91	9.53	Over	0	Over	0.385	YES
1635744_at	CG9342-RA	CG9342	arm_2L	20919090-20922850	8.29	8.59	8.38	7.35	7.48	7.53	6.59	6.73	6.89	Under	0	Over	0.001	YES
1630967_at	CG13385-RA	CG13385	arm_2L	8396712-8397886	9.19	8.88	8.77	10.55	10.32	10.32	11.58	11.61	11.5	Over	0	Under	0.001	YES
1624505_at	CG6113-RA	CG6113	arm_2L	10529416-10531561	5.61	5.51	5.49	5.56	5.42	5.56	8.73	7.85	7.75	Equal	0.757	Under	0	YES
1627377_at	CG6176-RA	Grip75	arm_2L	10483298-10485863	9.95	10.05	10.12	9.88	9.94	9.94	7.67	7.8	7.68	Under	0.415	Over	0	YES
1630092_at	CG13088-RA	CG13088	arm_2L	8488984-8490548	11.4	11.34	11.31	11.98	12.11	11.99	12.19	12.16	12.22	Over	0	Equal	0.882	YES
1636977_at	CG9318-RA	CG9318	arm_2L	20730644-20734310	10.58	10.71	10.72	10.63	10.79	10.79	10.13	10.13	9.9	Equal	0.829	Over	0	YES
1641174_at	CG7361-RA	RFeSP///DyakRFeSP	arm_2L	1612685-1614182	4.51	4.74	4.41	4.43	4.4	4.53	4.59	4.57	4.77	Under	0.493	Equal	0.877	YES
1623715_at	CG4567-RA	CG4567	arm_2L	7220271-7223079	9.33	9.15	9.31	9.02	9.05	9.03	7.4	7.35	7.38	Under	0.059	Over	0	YES
1639481_at	CG11629-RA	CG11629	arm_2L	21896869-21898261	6.95	6.9	7.17	9.01	9	8.99	8.12	8.7	8.35	Over	0	Over	0.005	YES
1624665_at	CG9257-RA	CG9257	arm_2L	21102738-21104324	9.89	9.98	10.05	9.2	9.26	9.27	8.23	8.09	7.92	Under	0	Over	0	YES
1623147_at	CG31855-RA	CG31855	arm_2L	13369232-13369997	9.93	10	10	9.79	9.88	9.89	8.56	8.47	8.16	Under	0.425	Over	0	YES
1623606_at	CG4087-RA	RpLP1	arm_2L	419930-420706	13.49	13.49	13.64	12.07	12.04	12.22	12.01	11.78	11.81	Under	0	Over	0.406	YES
1632409_a_at	CG4379-RA	Pka-C1	arm_2L	9696282-9699293	7.58	7.54	7.64	7.1	6.73	6.81	7.99	7.78	7.67	Under	0	Under	0.019	YES
1624141_at	CG4901-RA	CG4901	arm_2L	10211182-10213723	8.58	8.65	8.79	7.57	7.8	7.71	5.94	5.97	5.75	Under	0	Over	0	YES
1625524_at	CG3165-RA	CG3165	arm_2L	2977126-2978501	10.09	9.99	9.95	10.59	10.53	10.36	8.83	8.77	8.6	Over	0.018	Over	0	YES
1624970_s_at	CG11861-RC	gft	arm_2L	15266026-15272011	12.45	12.22	12.33	12.81	12.77	12.87	13.25	13.16	13.1	Over	0.03	Equal	0.843	YES
1631374_at	CG5686-RA	chico	arm_2L	10242509-10247064	9.45	9.45	9.35	8.26	8.32	8.35	7.12	7.21	7.41	Under	0	Over	0	YES
1626720_at	HDC00353	CG34049	arm_2L	2264454-2265311	7.83	7.66	7.75	9.88	9.68	9.67	11.47	11.09	11.11	Over	0	Under	0	YES
1623787_at	CG7144-RA	CG7144	arm_2L	7791405-7795958	6.4	6.32	6.27	6.69	6.83	6.5	6.38	6.59	6.56	Over	0.347	Equal	0.556	YES
1639296_at	CG3862-RA	CG3862	arm_2L	824325-825810	8.26	8.26	8.18	6.67	6.73	6.81	6.18	5.84	5.89	Under	0	Over	0	YES
1635473_at	CG31713-RA	CG31713	arm_2L	9938232-9938732	9.67	9.76	9.83	9.35	9.2	9.25	8.75	8.83	8.7	Under	0	Over	0.017	YES
1640358_at	CG4968-RA	CG4968	arm_2L	10306902-10308050	12.35	12.36	12.45	12.48	12.62	12.59	11.98	12.07	12.07	Equal	0.822	Over	0.009	YES
1636559_s_at	CG12323-RB	Pros5	arm_2R	6707468-6708685	12.52	12.52	12.51	11.48	11.58	11.53	9.78	9.39	9.34	Under	0	Over	0	YES
1637852_at	CG12442-RA	CG12442	arm_2R	8587599-8588359	11.87	11.87	11.85	10.93	10.94	10.94	6.25	6.54	6.92	Under	0	Over	0	YES
1625199_s_at	CG1772-RA	dap	arm_2R	5599827-5603768	9.02	9.15	9.01	8.57	9.09	8.75	6.18	6.51	6.4	Under	0.025	Over	0	YES
1636871_at	CG12943-RA	CG12943	arm_2R	6791165-6792996	9.1	9.08	9.04	9.75	9.78	9.7	9.52	9.47	9.42	Over	0	Over	0.313	YES
1628629_at	CG30038-RA	CG30038	arm_2R	7783495-7784193	11.02	10.8	11.13	11.94	12.01	11.92	12.65	12.59	12.58	Over	0	Under	0.402	YES
1622969_at	CG30484-RA	CG30484	arm_2R	9734357-9736994	6.11	6.14	6.19	8.15	7.93	7.88	7.06	7.57	7.12	Over	0	Over	0	YES
1636591_at	CG8881-RA	skpB	arm_2R	8026888-8027567	11.3	11.23	11.3	11.99	11.86	11.83	11.36	11.27	11.28	Over	0	Over	0.002	YES
1633666_at	CG30037-RA	CG30037	arm_2R	7866669-7867990	8.24	8.09	8.3	9.61	9.53	9.46	7.94	8.12	7.97	Over	0	Over	0	YES
1636440_at	CG10939-RA	Sip1	arm_2R	13282100-13292678	7.08	7.12	7.08	6.71	6.77	6.81	7.21	6.85	6.9	Under	0.003	Equal	0.862	YES
1638059_at	CG8269-RA	Dmn	arm_2R	4779344-4780844	10.9	10.79	10.96	9.59	9.51	9.66	9.2	8.78	8.65	Under	0	Over	0	YES
1637223_s_at	CG8929-RC	CG8929	arm_2R	16214771-16218229	9.83	9.85	9.95	8.93	8.98	8.99	7.18	7.38	7.1	Under	0	Over	0	YES
1624407_s_at	CG1877-RC	lin19	arm_2R	3804360-3808482	9.74	9.69	9.78	9.07	9.1	9.05	9.87	9.78	9.77	Under	0	Under	0.19	YES
1641671_at	CG2183-RA	CG2183	arm_2R	4055451-4057596	9.36	9.67	9.51	8.81	9.05	9.05	6.45	6.88	6.42	Under	0	Over	0	YES
1622959_at	CG12928-RA	CG12928	arm_2R	5475510-5476716	7.58	7.57	7.37	7.73	7.73	7.71	9.55	8.93	9.31	Equal	0.781	Under	0	YES
1630229_at	CG9815-RA	CG9815	arm_2R	19309231-19310176	5.66	5.72	5.6	5.87	5.8	5.75	7.68	7.19	7.1	Equal	0.859	Under	0	YES
1636164_s_at	CG3107-RA	CG3107	arm_2R	978091-982595	11.08	11.35	11.3	10.42	10.64	10.59	10.77	10.77	10.77	Under	0	Equal	0.866	YES
1627847_s_at	CG13549-RA	yip3	arm_2R	19131555-19132809	11.33	11.35	11.42	11.02	11.24	11.14	6.59	7	6.85	Under	0.061	Over	0	YES
1633547_a_at	CG13211-RA	CG13211	arm_2R	7182048-7184980	12.34	12.28	12.2	12.37	12.34	12.21	12.46	12.25	12.38	Equal	0.818	Equal	0.827	YES
1633993_at	CG30126-RA	CG30126	arm_2R	14916539-14916761	4.63	4.31	4.48	4.74	4.66	4.67	5.06	4.7	4.66	Equal	0.778	Equal	0.865	YES
1624820_at	CG8800-RA	CG8800	arm_2R	5282900-5283585	6	6.21	6.25	7.64	7.61	7.4	6.93	7.12	6.9	Over	0	Over	0.01	YES
1637763_a_at	CG8298-RA	CG8298	arm_2R	7876637-7878946	11.35	11.3	11.31	11.46	11.48	11.38	10.54	10.56	10.29	Equal	0.868	Over	0	YES
1631817_a_at	CG8430-RB	Got1	arm_2R	12025856-12029439	11.97	11.85	11.92	12.11	12.08	12.04	12.68	12.61	12.52	Equal	0.845	Equal	0.668	YES
1638500_at	CG11132-RA	DMAP1	arm_2R	16531542-16533376	10.28	10.18	10.19	9.5	9.41	9.54	9.42	9.43	9.31	Under	0	Equal	0.728	YES
1627926_at	CG8315-RA	CG8315	arm_2R	11878871-11879856	7.95	8.19	8.03	6.72	6.77	6.75	8.07	7.84	7.89	Under	0	Under	0	YES
1635558_s_at	LD12453	CG17724///seq	arm_2R	9067169-9077579	8.93	9	8.86	8.04	8.21	8.19	7.33	7.36	7.46	Under	0	Over	0	YES
1629804_s_at	CG6329-RC	CG6329	arm_2R	9713914-9718880	5.82	6.22	6.17	5.71	5.92	5.92	6.72	6.62	7.08	Under	0.086	Under	0.006	YES
1637099_at	CG17049-RA	CG17049	arm_2R	9280034-9280723	5.99	6.12	6.31	7.9	7.82	7.76	7.09	7.63	7.34	Over	0	Over	0.033	YES
1635678_at	CG11299-RA	CG11299	arm_2R	19601443-19620709	5.26	5.53	5.43	4.85	4.93	4.91	7.81	7.7	7.41	Under	0	Under	0	YES
1628075_at	CG14489-RA	olf186-M	arm_2R	13734205-13735949	5.82	6.16	5.83	6.18	6.39	6.25	6.54	6.97	6.81	Over	0.4	Equal	0.727	YES
1629507_a_at	CG11680-RB	mle	arm_2R	1862242-1868277	8.88	9.24	9.08	7.45	8.03	7.9	5.91	5.72	5.32	Under	0	Over	0	YES
1623977_at	CG3385-RA	nvy	arm_2R	20163259-20178611	4.99	5.05	5.14	6.76	6.06	6.32	8.53	8.17	8.16	Over	0	Under	0	YES
1636759_at	CG8303-RA	CG8303	arm_2R	12482532-12491739	4.92	4.89	4.86	5.43	5.69	5.3	6.11	5.79	6.39	Over	0.002	Under	0.463	YES
1623294_at	CG17669-RA	CG17669	arm_2R	14340281-14341970	10.29	10.21	10.38	11.15	11.29	11.14	9.94	10.06	9.75	Over	0	Over	0	YES
1634055_at	CG7614-RA	Mat1	arm_2R	6626121-6627339	11.46	11.38	11.29	10.04	10.06	10.18	7.11	7.05	6.75	Under	0	Over	0	YES
1629753_at	CG3340-RA	Kr	arm_2R	21114137-21117053	4.06	4.15	4.11	4.16	4.14	4.29	4.09	4.24	4.25	Equal	0.859	Equal	0.824	YES
1628041_a_at	CG5935-RA	Dek	arm_2R	12743725-12747857	11.59	11.71	11.56	9.74	9.88	9.95	8.41	8.17	8.18	Under	0	Over	0	YES
1630559_at	CG13867-RA	MED8///DyakArc32	arm_2R	16213345-16214311	10.38	10.49	10.49	9.56	9.56	9.58	7.91	7.94	7.93	Under	0	Over	0	YES
1635973_at	CG11196-RA	CG11196	arm_2R	3881294-3882473	9.72	9.17	9.3	11.26	10.9	10.96	12.54	12.31	12.37	Over	0	Under	0	YES
1639637_a_at	CG3376-RB	CG3376	arm_2R	20145551-20152746	7.03	6.84	6.8	7.21	6.86	7.12	9.29	9.32	8.99	Equal	0.831	Under	0	YES
1628662_at	CG13531-RB	CG13531	arm_2R	18735354-18741220	9.14	9.17	9.21	8.89	8.99	8.98	9.06	8.89	8.62	Under	0.082	Equal	0.729	YES
1624134_a_at	CG10318-RA	NC2	arm_2R	17557672-17559098	9.99	10.01	10.05	10.51	10.32	10.31	8.77	8.79	8.59	Over	0.297	Over	0	YES
1623599_at	CG30498-RA	boca	arm_2R	3453374-3454240	9.32	9.38	9.15	7.52	7.64	7.74	7.81	7.31	7.39	Under	0	Equal	0.675	YES
1631347_at	CG30393-RA	CG30393	arm_2R	17153867-17155084	10.46	10.46	10.53	12.24	12.12	12.04	10.36	10.63	10.45	Over	0	Over	0	YES
1628503_at	CG30424-RA	CG30424	arm_2R	20853078-20854808	7.66	7.69	7.7	7.95	7.67	7.7	7.75	7.83	7.87	Equal	0.846	Equal	0.834	YES
1634019_at	CG2064-RA	CG2064	arm_2R	3553336-3554852	8.27	8.27	8.26	7.93	7.63	7.7	10.2	10.06	10.08	Under	0	Under	0	YES
1640213_at	CG18631-RA	CG18631	arm_2R	13429408-13431858	8.87	8.89	8.98	9.46	9.74	9.57	7.61	7.27	7.28	Over	0	Over	0	YES
1629659_s_at	CG5119-RC	pAbp	arm_2R	14027582-14033743	13.12	13.18	13	12.19	12.58	12.49	12.66	12.59	12.69	Under	0	Equal	0.871	YES
1634727_a_at	CG5785-RA	thr	arm_2R	13748982-13753504	9.21	9.19	9.2	9.47	9.48	9.55	6.05	6.01	6.33	Equal	0.569	Over	0	YES
1634207_at	CG16799-RA	CG16799///DpseGA14157	arm_2R	16540719-16542596	5.57	5.58	5.56	5.11	5.09	5.06	6.87	6.56	6.63	Under	0	Under	0	YES
1630539_at	CG15104-RA	Topors	arm_2R	14860448-14864767	10.06	9.8	9.68	9.75	9.74	9.83	7.4	6.99	6.49	Equal	0.596	Over	0	YES
1636731_at	CG30357-RA	CG30357	arm_2R	4607657-4609129	7.43	7.43	7.48	9.75	9.58	9.46	9.68	9.92	9.56	Over	0	Equal	0.854	YES
1625144_at	CG6758-RA	CG6758	arm_2R	18062410-18064933	9.43	9.26	9.65	9.19	9.22	9.17	9.22	8.96	8.82	Under	0.031	Equal	0.567	YES
1624891_at	CG13183-RA	CG13183	arm_2R	7791827-7800280	4.24	4.21	4.33	4.72	4.53	4.6	5.77	5.4	5.21	Over	0.32	Under	0.048	YES
1626126_at	CG18368-RA	CG18368	arm_2R	9555240-9558824	8.39	8.45	8.47	9.86	9.94	10.06	9.59	10.18	9.88	Over	0	Equal	0.779	YES
1640632_at	CG3283-RA	SdhB	arm_2R	2695115-2696678	9.79	9.84	9.92	8.1	8.08	8.13	8.88	8.75	8.68	Under	0	Under	0.367	YES
1640805_at	CG13162-RA	CG13162	arm_2R	8232590-8238583	10.48	10.6	10.75	9.85	10.06	10.05	7.09	7.19	7.2	Under	0	Over	0	YES
1638397_at	CG11388-RA	CG11388	arm_2R	19909895-19911507	8.41	8.5	8.66	7.72	7.99	7.99	7.43	7.3	7.25	Under	0	Over	0.009	YES
1638980_at	CG3611-RA	CG3611	arm_2R	20686320-20687085	7.84	7.61	7.7	10.02	9.6	9.57	9.96	9.97	9.87	Over	0	Equal	0.889	YES
1637735_at	CG13746-RA	MrgBP	arm_2R	4788067-4788877	10.61	10.57	10.7	10.02	9.99	9.98	9.08	8.78	8.76	Under	0	Over	0	YES
1634281_at	CG12343-RA	CG12343	arm_2R	6710087-6710768	9.75	9.75	9.75	11.08	10.92	10.85	9.3	9.47	9.25	Over	0	Over	0	YES
1641300_s_at	CG2944-RB	Dyakgus///gus	arm_2R	1004714-1015817	9.12	9.53	9.31	7.08	7.29	7.3	9.11	8.66	8.86	Under	0	Under	0	YES
1629576_at	CG1825-RA	Map60	arm_2R	5478330-5480256	9.56	9.66	9.84	7.51	8.07	8.07	7.05	6.98	6.64	Under	0	Over	0	YES
1630514_at	CG40129-RA	Gprk1	arm_2R	209931-266663	10.25	10.2	9.93	8.13	8.12	8.3	9.84	9.49	9.44	Under	0	Under	0	YES
1639059_s_at	CG8994-RA	exu	arm_2R	16555854-16558650	12.97	12.78	12.97	13.24	13.4	13.34	12.94	12.85	12.67	Over	0.122	Over	0.019	YES
1633916_at	CG18605-RA	CG18605	arm_2R	14865227-14866655	11.1	10.98	11.04	10.26	10.24	10.24	8.42	8.49	8.13	Under	0	Over	0	YES
1623924_at	CG12325-RA	CG12325	arm_2R	6711104-6715149	6.88	7.24	7.25	6.42	6.39	6.51	6.06	5.84	5.88	Under	0	Over	0.013	YES
1629128_at	CG8701-RA	CG8701	arm_2R	4258577-4259656	13.48	13.27	13.3	14.09	14.08	14.09	14.25	14.28	14.24	Over	0	Equal	0.872	YES
1631109_at	CG13550-RA	CG13550	arm_2R	19254411-19258984	8.39	8.45	8.43	7.9	7.98	7.88	7.64	7.27	7.54	Under	0	Over	0.055	YES
1629694_at	CG2163-RB	Pabp2	arm_2R	4018917-4020985	6.23	6.33	6.21	6.37	7.02	6.3	5.95	5.45	5.5	Equal	0.526	Over	0	YES
1635687_at	CG8490-RA	CG8490	arm_2R	8222853-8223710	9.89	9.86	9.95	8.98	8.91	8.96	6.56	6.7	6.94	Under	0	Over	0	YES
1623659_at	CG11218-RA	Obp56d	arm_2R	15590643-15591300	6.02	5.73	5.86	6.54	6.37	6.08	10.99	10.16	9.97	Over	0.035	Under	0	YES
1629803_a_at	CG8095-RB	scb	arm_2R	11136289-11146003	6.68	6.97	6.52	6.12	6.11	6.14	9.95	9.12	9.12	Under	0	Under	0	YES
1628588_at	CG1874-RA	CG1874	arm_2R	5463012-5465985	7.61	7.5	7.44	8.13	7.95	8.07	8.57	8.69	8	Over	0.003	Equal	0.832	YES
1629408_s_at	CG30387-RC	CG30387	arm_2R	17183177-17197910	7.87	8.01	8.11	7.27	7.29	7.5	7.81	8.04	7.86	Under	0	Equal	0.626	YES
1628723_at	CG4038-RA	CG4038	arm_2R	16983446-16984808	10.31	10.22	10.1	8.66	8.83	8.8	6.47	6.47	6.15	Under	0	Over	0	YES
1633447_at	CG33146-RA	Mctp	arm_2R	14658993-14662174	5.33	5.42	5.3	4.9	4.86	5.12	7.49	6.88	6.68	Under	0	Under	0	YES
1637069_at	CG4622-RA	CG4622	arm_2R	20420889-20422945	9.84	9.84	9.9	9.73	9.65	9.71	8.07	8.17	8.14	Under	0.239	Over	0	YES
1637833_at	CG8425-RA	Jhe///CG30095	arm_2R	12007951-12010280	5.04	5.06	5	5.02	5.05	5.08	5.09	5.2	5.08	Equal	0.794	Equal	0.842	YES
1623650_a_at	CG7865-RB	PNGase	arm_2R	1901326-1907654	10.47	10.54	10.32	9.06	9.26	9.17	9.81	9.58	9.4	Under	0	Equal	0.813	YES
1638754_s_at	CG8445-RA	CG8445	arm_2R	12081561-12083807	6.21	6.2	6.3	5.87	5.83	5.8	5.65	5.32	5.5	Under	0	Over	0.173	YES
1634981_at	CG9010-RA	CG9010	arm_2R	12846447-12847652	10.71	10.46	10.39	11.96	11.97	11.89	12.72	12.61	12.69	Over	0	Under	0.207	YES
1623992_at	CG7229-RA	CG7229	arm_2R	15147418-15149739	11.67	11.62	11.77	11.98	12.05	11.93	5.95	6.08	5.85	Equal	0.586	Over	0	YES
1631740_at	CG30487-RA	CG30487	arm_2R	8825170-8825848	10.68	10.69	10.59	12.16	12.01	12	12.08	12.06	12.01	Over	0	Equal	0.816	YES
1629034_at	CG10253-RA	CG10253	arm_2R	10817585-10820805	10.54	10.6	10.97	10.45	10.89	10.54	7.24	7.5	7.26	Equal	0.612	Over	0	YES
1641032_at	CG11416-RA	CG11416	arm_2R	20453081-20455584	8.57	8.51	8.55	7.51	7.52	7.56	6.47	6.77	6.63	Under	0	Over	0	YES
1630052_s_at	HDC06697	CG8446	arm_2R	12083975-12084308	10.42	10.37	10.49	10.1	9.84	10.04	10.36	10.08	10.12	Under	0	Equal	0.877	YES
1626433_at	CG8338-RA	mRpS16	arm_2R	10060484-10061041	11.03	11.04	11	10.5	10.37	10.42	8.96	8.94	8.79	Under	0	Over	0	YES
1639698_at	CG15909-RA	CG15909	arm_2R	2570743-2571862	7.62	7.76	7.83	9.9	9.89	9.65	8.21	8.81	8.2	Over	0	Over	0	YES
1626580_at	CG5032-RA	aft	arm_2R	13673641-13676072	10.75	10.77	10.76	10.09	10.08	10.09	9.41	8.98	9.07	Under	0	Over	0	YES
1623975_at	CG1605-RA	az2	arm_2R	3398115-3400229	7.47	7.57	7.67	6.63	6.84	6.87	5.33	5.94	6.02	Under	0	Over	0	YES
1624381_at	CG17658-RA	CG17658	arm_2R	19782600-19784526	8.28	8.23	8.34	7.95	7.93	8.06	4.89	4.8	5.01	Under	0.006	Over	0	YES
1634036_at	CG8788-RA	CG8788	arm_2R	5025978-5029486	7.41	7.54	7.3	7.5	7.35	7.33	9.48	9.08	9.04	Equal	0.754	Under	0	YES
1639611_at	CG8709-RA	CG8709	arm_2R	4025492-4033482	8.1	8	8.04	9.51	9.21	9.3	9.72	9.61	9.61	Over	0	Equal	0.862	YES
1634927_at	CG30177-RA	CG30177	arm_2R	19689064-19689790	7.83	7.7	8.07	9.83	10.11	9.81	10.11	10.06	9.81	Over	0	Equal	0.85	YES
1630224_at	CG6410-RA	CG6410	arm_2R	13612874-13614305	7.79	7.75	7.68	6.98	7.28	7.12	6.35	6.61	6.53	Under	0	Over	0.003	YES
1635713_at	CG13185-RA	CG13185	arm_2R	7755380-7772951	8.46	8.88	9.07	6.17	6.53	6.86	5.25	5.21	5.14	Under	0	Over	0	YES
1632777_at	CG8204-RA	CG8204	arm_2R	11460640-11461496	9.66	9.69	9.68	10.99	10.78	10.71	10.55	10.66	10.57	Over	0	Over	0.456	YES
1637056_s_at	CG11200-RB	CG11200	arm_2R	16192019-16196170	7.16	7.32	7.39	5.78	6.22	6.22	5.43	5.76	5.23	Under	0	Over	0.002	YES
1627152_at	CG12918-RA	CG12918	arm_2R	5938366-5939648	10.19	10.21	10.17	10.1	10.13	10.14	10.78	10.57	10.68	Equal	0.631	Equal	0.617	YES
1639759_s_at	CG8390-RA	vlc	arm_2R	1589611-1592947	11.49	11.32	11.32	11.7	11.72	11.67	11.95	11.91	12.05	Over	0.471	Equal	0.869	YES
1640767_s_at	CG14591-RA	CG14591	arm_2R	1924062-1927840	8.02	7.81	7.96	9.19	9	9.04	8.53	8.4	8.33	Over	0	Over	0.002	YES
1623241_s_at	CG30104-RB	CG30104	arm_2R	13372501-13380680	8.06	7.96	7.99	8.19	8	8.06	12.64	12.25	12.38	Equal	0.848	Under	0	YES
1637893_at	CG12770-RA	Vps28	arm_2R	3966722-3967540	11.61	11.49	11.42	12.26	12.07	12.09	12.16	12.12	12.17	Over	0	Equal	0.83	YES
1630172_at	CG10950-RA	CG10950	arm_2R	13082707-13084664	10.27	10.15	10.29	11.78	11.62	11.56	10.36	10.69	10.49	Over	0	Over	0	YES
1635115_at	CG30325-RA	CG30325	arm_2R	13765109-13767362	7.86	7.91	7.78	9.38	9.21	9.11	8.2	8.56	8.19	Over	0	Over	0	YES
1630237_a_at	CG3629-RB	Dll	arm_2R	20702352-20722125	4.29	4.15	4.31	4.43	4.28	4.38	5.33	5.48	4.97	Equal	0.86	Under	0.015	YES
1634277_at	CG1602-RA	CG1602	arm_2R	3404484-3406416	8.03	8.08	8.04	7.46	7.54	7.56	5.46	5.63	5.53	Under	0	Over	0	YES
1630431_s_at	CG10417-RA	CG10417	arm_2R	1247835-1250608	11.76	11.79	11.81	10.49	10.7	10.77	8.38	8.28	8.18	Under	0	Over	0	YES
1637364_at	CG13558-RA	CG13558	arm_2R	19387254-19387842	7.23	7.07	7.26	8.48	8.35	8.24	6.3	5.92	6.24	Over	0	Over	0	YES
1628871_at	CG11145-RA	CG11145	arm_2R	3315408-3316098	9.61	9.37	9.49	10.81	10.7	10.67	11.8	11.6	11.8	Over	0	Under	0.002	YES
1627312_at	CG3195-RC	DyakRpL12///RpL12	arm_2R	19947922-19949039	5.76	6.18	5.85	4.06	3.97	3.91	5.01	4.86	4.86	Under	0	Under	0.018	YES
1623682_a_at	CG8472-RA	Cam	arm_2R	8146912-8162130	12.75	12.78	12.71	12.77	12.93	12.77	12.47	12.4	12.4	Equal	0.854	Over	0.096	YES
1640992_at	CG2811-RA	CG2811	arm_2R	20827223-20827993	8.19	8.34	8.25	7.24	7.28	7.34	7.36	7.17	7.44	Under	0	Equal	0.82	YES
1625475_s_at	CG6033-RE	drk	arm_2R	9382726-9390342	8.27	8.4	8.27	6.24	6.39	6.43	9.27	9.18	9.1	Under	0	Under	0	YES
1636191_a_at	CG16742-RA	CG16742	arm_2R	16511120-16515815	8.85	8.82	8.87	8.44	8.53	8.52	6.33	6.45	6.54	Under	0	Over	0	YES
1630315_at	CG8214-RA	CG8214	arm_2R	11574880-11576490	7.55	7.53	7.53	8.36	8.41	8.22	8.32	7.9	7.65	Over	0	Over	0.117	YES
1623189_at	CG4527-RB	slik	arm_2R	20279651-20290211	9.4	9.43	9.3	8.72	8.59	8.61	9.17	8.84	8.76	Under	0	Equal	0.88	YES
1638804_a_at	CG40293-RB	Stlk	arm_2R	434208-448181	9.28	9.34	9.44	9.19	9.24	9.22	8.58	8.25	8.26	Under	0.356	Over	0	YES
1626478_at	CG12340-RA	CG12340	arm_2R	6687923-6696430	10.09	10.33	10.29	8.78	9.17	9.17	5.95	6.22	6	Under	0	Over	0	YES
1638795_at	CG5341-RA	sec6	arm_2R	14512771-14515249	8.35	8.4	8.5	7.82	7.99	7.84	6.89	6.39	6.62	Under	0	Over	0	YES
1634331_at	CG8325-RA	l(2)k14710	arm_2R	2097281-2101623	10.02	10.03	9.98	9.87	9.98	9.96	8.43	8.45	8.23	Equal	0.611	Over	0	YES
1635443_at	CG18539-RA	CG18539	arm_2R	14185939-14186386	7.4	7.32	7.35	8.73	8.61	8.74	7.87	7.95	7.82	Over	0	Over	0	YES
1634952_s_at	CG15094-RA	CG15094	arm_2R	14682122-14684181	8.92	8.9	8.97	8.67	8.89	8.72	9.02	8.53	8.55	Under	0.236	Equal	0.776	YES
1641580_at	CG4681-RA	CG4681	arm_2R	20465761-20467304	10.27	10.03	10.1	11.72	11.59	11.53	11.99	12.06	11.93	Over	0	Equal	0.811	YES
1635915_at	CG8427-RA	SmD3	arm_2R	8056230-8057514	11.34	11.14	11.24	10.4	10.22	10.32	9.21	9.07	8.76	Under	0	Over	0	YES
1625146_a_at	CG8085-RA	RN-tre	arm_2R	9874545-9878191	8.47	8.18	8.49	7.75	8.48	8.06	6.95	6.85	6.12	Under	0.008	Over	0	YES
1635758_s_at	CG10327-RD	TBPH	arm_2R	19746851-19750104	10.19	10.04	10.14	9.79	9.8	9.84	6.22	5.32	5.63	Under	0.006	Over	0	YES
1633144_at	CG30092-RD	jbug	arm_2R	18604825-18624346	7.36	7.39	7.26	6.23	6.19	5.83	7.64	7.15	7.02	Under	0	Under	0	YES
1636356_at	CG3927-RA	CG3927	arm_2R	18482192-18483853	12.96	12.88	12.91	13.26	13.15	13.31	8.71	8.91	8.83	Over	0.434	Over	0	YES
1630676_at	CG30116-RA	CG30116	arm_2R	14347179-14385516	6.43	6.23	6.23	6.59	6.33	6.41	8	7.65	7.38	Equal	0.856	Under	0	YES
1639253_at	CG11242-RA	CG11242	arm_2R	15372995-15374340	11.2	11.29	11.3	11.19	11.21	11.17	9.45	9.34	9.05	Equal	0.645	Over	0	YES
1632731_at	CG8613-RA	CG8613	arm_2R	10239743-10243180	8.88	8.99	9	8.8	8.69	8.97	7.69	8.24	8.2	Under	0.348	Over	0	YES
1632077_at	CG30268-RA	CG30268	arm_2R	18600280-18604752	9.44	9.21	9.46	10.45	10.52	10.47	9.82	9.87	9.54	Over	0	Over	0	YES
1635211_at	CG5580-RA	sbb	arm_2R	14166484-14176255	8.53	8.75	8.48	5.43	6.04	6.04	7.96	7.76	7.67	Under	0	Under	0	YES
1629487_at	CG5179-RA	Cdk9	arm_2R	18523567-18525228	11.08	11.17	11.27	9.9	10	10.1	8.08	7.85	7.89	Under	0	Over	0	YES
1624318_at	CG8340-RA	128up	arm_2R	7924830-7926358	11.24	11.31	11.34	10.78	10.82	10.89	8.63	8.31	8.35	Under	0	Over	0	YES
1631973_at	CG5581-RA	Ote	arm_2R	14163107-14164698	10.55	10.47	10.57	10.18	10.21	10.1	8.61	8.24	8.15	Under	0	Over	0	YES
1626560_at	CG12251-RA	blw///AQP	arm_2R	9099841-9101433	9.02	9.13	9.09	10.04	10.15	9.9	6.41	7.25	7	Over	0	Over	0	YES
1626585_s_at	CG4589-RA	CG4589	arm_2R	20397284-20402813	10.41	10.37	10.38	10.59	10.68	10.58	11.47	11.32	11.29	Equal	0.719	Under	0.184	YES
1638545_at	CG30409-RA	CG30409	arm_2R	19241997-19242755	7.3	7.35	7.31	8.23	8.36	8.14	6.89	6.86	6.91	Over	0	Over	0	YES
1623004_a_at	CG18449-RA	CG18449	arm_2R	4254663-4255432	12.81	12.63	12.63	13.59	13.52	13.52	13.83	13.86	13.81	Over	0	Equal	0.856	YES
1640915_at	CG3800-RA	CG3800	arm_2R	18822095-18824453	12.58	12.37	12.27	11.19	11.09	11.18	9.7	9.55	9.31	Under	0	Over	0	YES
1624086_at	CG8186-RA	Vha36	arm_2R	11428921-11430003	9.93	10.1	10.04	8.64	8.53	8.47	10.87	10.19	10.4	Under	0	Under	0	YES
1639877_at	CG2917-RA	Orc4	arm_2R	20683262-20684927	8.59	8.66	8.71	8.88	9.01	8.92	7.33	7.3	7.16	Equal	0.626	Over	0	YES
1632748_at	CG15084-RA	CG15084	arm_2R	14738365-14739469	9.54	9.44	9.52	8.95	8.93	8.95	6.18	5.72	6.01	Under	0	Over	0	YES
1633517_at	CG5726-RA	CG5726	arm_2R	14062782-14067674	7.75	7.64	7.56	6.86	6.69	6.9	7.36	6.6	6.64	Under	0	Equal	0.872	YES
1631513_at	CG30000-RA	CG30000	arm_2R	5493494-5494683	11.45	11.34	11.32	11.01	11.18	11.02	8.92	8.67	8.45	Under	0.01	Over	0	YES
1628154_at	HDC04644	CG33492	arm_2R	907857-908722	5.33	5.67	5.72	6.76	7.05	6.54	6.39	6.43	6.44	Over	0	Over	0.15	YES
1628550_a_at	CG8073-RB	Pmm45A	arm_2R	4994646-4997228	12.05	11.88	11.93	12.54	12.48	12.39	13.48	13.17	13.16	Over	0.006	Under	0.085	YES
1637332_at	CG5576-RA	imd	arm_2R	14297295-14301077	6.94	7	7.08	7.92	8.14	7.68	7.61	7.62	7.31	Over	0	Over	0.084	YES
1637233_at	CG13229-RA	CG13229	arm_2R	7027373-7031176	6.81	6.88	6.74	7.31	7.29	7.3	8.61	8.24	8.3	Over	0.017	Under	0	YES
1638890_at	CG9035-RA	Tap	arm_2R	7257790-7258675	12.19	12.14	12.15	11.57	11.62	11.55	10.18	9.97	9.98	Under	0	Over	0	YES
1634919_at	CG11123-RA	CG11123	arm_2R	3328197-3330390	10.31	10.27	10.59	9.18	9.32	9.31	6.66	7.13	6.67	Under	0	Over	0	YES
1624206_at	CG11300-RA	CG11300	arm_2R	19639466-19640020	5.59	5.78	5.83	5.87	5.78	5.89	8.15	7.7	7.58	Equal	0.843	Under	0	YES
1629081_at	CG3134-RA	ord	arm_2R	19158777-19161798	9.47	9.59	9.67	8.8	8.82	8.8	6.12	6.5	5.97	Under	0	Over	0	YES
1634264_at	CG13202-RA	CG13202	arm_2R	7243618-7243998	9.55	9.37	9.35	10.56	10.49	10.36	10.23	10.23	10.15	Over	0	Over	0.342	YES
1639761_s_at	CG8261-RB	G1	arm_2R	4788907-4790635	12.7	12.74	12.75	12.12	12.11	12.23	12.46	12.17	12.41	Under	0	Equal	0.88	YES
1629839_a_at	CG8261-RE	G1	arm_2R	4788907-4791117	4.83	5.27	4.86	4.25	4	4.26	5.96	5.81	5.41	Under	0	Under	0	YES
1639947_s_at	CG11166-RC	CG11166	arm_2R	3285728-3295326	10.82	10.49	10.67	9.94	9.94	10.02	7.37	7.3	7.03	Under	0	Over	0	YES
1630313_a_at	CG15086-RA	CG15086	arm_2R	14566184-14574121	10.23	9.93	10.2	11.71	11.66	11.89	11.46	11.65	11.48	Over	0	Over	0.447	YES
1624637_at	CG5124-RA	adp	arm_2R	14039208-14041351	9.44	9.27	9.44	10.2	10.23	10.2	9.22	9.05	9.01	Over	0	Over	0	YES
1634713_at	CG5532-RA	CG5532	arm_2R	19640286-19640934	10.39	10.57	10.53	9.92	9.72	9.68	10.08	9.94	9.99	Under	0	Equal	0.888	YES
1640069_at	CG4866-RA	CG4866	arm_2R	13405770-13406525	10.18	10.22	10.05	9.16	9.14	9.23	7.38	7.39	7.22	Under	0	Over	0	YES
1630050_at	CG8569-RA	CG8569	arm_2R	8406653-8409131	8.8	8.91	8.94	8.29	8.21	8.1	8.16	8.05	7.91	Under	0	Equal	0.608	YES
1639613_at	CG3722-RA	shg	arm_2R	16938106-16944664	7.4	7.4	7.48	7.38	7.63	7.38	7.42	6.87	6.91	Equal	0.843	Over	0.1	YES
1639968_at	CG12797-RA	CG12797	arm_2R	10741365-10742573	9.73	9.75	9.71	8.98	8.88	8.95	8.82	8.74	8.49	Under	0	Over	0.374	YES
1624760_at	CG8306-RA	CG8306	arm_2R	12477023-12482218	6.9	6.94	7.03	6.21	6.37	6	7.14	6.72	6.61	Under	0	Under	0.447	YES
1638647_at	CG10143-RA	Adgf-E	arm_2R	10544302-10546260	8.09	7.66	7.81	9.44	9.4	9.25	11.77	11.34	11.55	Over	0	Under	0	YES
1638510_at	CG7744-RA	CG7744	arm_2R	15340013-15343039	8.32	8.55	8.63	7.59	7.63	7.7	6.39	6.17	6.14	Under	0	Over	0	YES
1640121_a_at	CG8069-RA	Phax	arm_2R	5001767-5003542	9.22	9.4	9.34	9.36	9.21	9.15	6.41	6.82	6.49	Equal	0.581	Over	0	YES
1627952_a_at	CG8102-RB	CG8102	arm_2R	11184268-11185834	8.03	7.98	8.03	10.17	10	9.79	10.15	10.44	10.21	Over	0	Equal	0.878	YES
1636861_at	CG8617-RA	CG8617	arm_2R	10243272-10244789	9.75	9.86	9.81	9.88	9.94	9.94	8.67	8.79	8.48	Equal	0.827	Over	0	YES
1628397_at	CG8707-RA	CG8707	arm_2R	4049183-4051018	10.58	10.89	10.77	9.5	9.51	9.52	7.98	8.01	7.81	Under	0	Over	0	YES
1640233_at	CG5174-RB	CG5174	arm_2R	14310438-14313433	9.9	10.07	9.96	8.89	8.96	8.83	9.53	8.99	9.24	Under	0	Equal	0.848	YES
1627164_at	CG4616-RA	CG4616	arm_2R	9094260-9097981	7.21	7.2	7.17	8.15	7.76	7.88	8.14	8.47	8.02	Over	0	Equal	0.866	YES
1627665_at	CG17486-RA	CG17486	arm_2R	506536-508340	10.27	10.28	10.42	9.52	9.58	9.54	8.99	8.9	8.96	Under	0	Over	0.004	YES
1629692_at	CG15653-RA	CG15653	arm_2R	16947403-16947973	9.25	9.13	8.99	9.5	9.46	9.38	6.2	5.57	5.5	Over	0.489	Over	0	YES
1639051_at	CG12938-RA	CG12938	arm_2R	6708689-6709115	7.66	7.68	7.65	7.4	7.5	7.4	6.03	6.1	6.21	Under	0.041	Over	0	YES
1639136_s_at	CG2368-RB	psq	arm_2R	6445408-6503760	8.02	7.77	7.73	6.32	6.45	6.55	6.1	5.9	6.29	Under	0	Over	0.167	YES
1640231_a_at	CG8908-RB	CG8908	arm_2R	16152436-16158290	6.87	6.85	6.69	7.82	7.82	7.77	7.45	7.71	7.3	Over	0	Over	0.226	YES
1627271_at	CG13422-RA	CG13422	arm_2R	16413831-16414331	6.41	6.06	6.26	7.32	7.36	7.05	6.35	6.27	6	Over	0	Over	0	YES
1640628_at	CG13326-RA	CG13326	arm_2R	9017015-9019960	9.58	9.27	9.54	10.83	10.73	10.66	10.84	10.92	10.72	Over	0	Equal	0.848	YES
1624527_at	CG11194-RA	Hey	arm_2R	3882940-3886078	7.53	7.39	7.46	8.64	8.34	8.18	6.83	6.75	6.57	Over	0	Over	0	YES
1630835_a_at	CG8079-RB	CG8079	arm_2R	11105885-11111329	8.1	8.28	8.29	7.43	7.47	7.52	6.32	6.19	6.42	Under	0	Over	0	YES
1626436_at	CG3570-RA	CG3570	arm_2R	20491134-20492194	10.02	10.09	9.92	9.23	9.2	9.19	8.04	8.04	7.98	Under	0	Over	0	YES
1629788_at	CG33182-RA	CG33182	arm_2R	9073720-9085781	9.87	9.75	9.86	10.4	10.6	10.49	9.28	9.05	8.86	Over	0	Over	0	YES
1623364_at	CG4250-RA	CG4250	arm_2R	18551192-18552009	9.57	9.59	9.74	9	8.76	8.8	9.1	9.17	9.16	Under	0	Equal	0.879	YES
1632135_a_at	CG6315-RA	fl(2)d	arm_2R	9707128-9712059	8.96	9.27	9.01	7.49	7.67	7.73	7.05	6.64	6.5	Under	0	Over	0	YES
1641312_at	CG7765-RA	Khc	arm_2R	12154469-12159483	10.04	9.97	10.09	9.3	9.28	9.34	8.76	8.6	8.45	Under	0	Over	0	YES
1624073_at	CG15800-RA	CG15800	arm_2R	19678240-19678715	9.08	8.93	8.77	10.21	10.03	9.98	11.56	11.31	11.34	Over	0	Under	0	YES
1637841_at	CG17985-RA	CG17985	arm_2R	3539123-3542816	8.24	8.35	8.36	7.45	7.37	7.51	7.48	7.32	7.48	Under	0	Equal	0.803	YES
1641699_at	CG2072-RA	TXBP181-like	arm_2R	5176451-5179059	10.02	10.06	9.93	8.51	8.58	8.72	6.42	6.65	6.41	Under	0	Over	0	YES
1632281_at	CG4266-RA	CG4266	arm_2R	17049217-17056163	8.64	8.09	7.8	6.71	6.92	6.94	6.61	6.01	5.92	Under	0	Over	0.002	YES
1627329_at	CG33352-RA	CG33558	arm_2R	2813985-2823728	7	7.04	7.17	6.79	6.92	6.93	6.75	6.76	6.81	Under	0.156	Equal	0.691	YES
1635978_at	CG8229-RC	CG8229	arm_2R	4835611-4838609	11.83	11.79	11.67	11.37	11.44	11.41	11.04	10.99	10.88	Under	0	Over	0.056	YES
1639878_at	CG12848-RA	CG12848	arm_2R	20650132-20650495	11.29	11.18	11.05	10.61	10.43	10.54	8.05	8.27	7.93	Under	0	Over	0	YES
1636789_s_at	CG30404-RA	CG30404	arm_2R	17604279-17607466	11.16	11.26	11.2	10.38	11.15	10.98	11.6	11.34	11.44	Under	0.002	Under	0.473	YES
1636758_s_at	CG11205-RA	CG18853///phr	arm_2R	3712996-3714825	9.55	9.69	9.58	8.69	8.73	8.69	7.19	6.72	7.14	Under	0	Over	0	YES
1637587_at	CG16716-RB	CG16716	arm_2R	15481324-15484248	10.38	9.84	9.57	11.62	11.68	11.59	12.69	12.72	12.65	Over	0	Under	0.001	YES
1627646_at	CG5134-RC	MED9	arm_2R	14054781-14055885	9.93	9.88	9.73	9.93	9.93	9.77	10.3	9.85	9.83	Equal	0.822	Equal	0.873	YES
1641508_s_at	CG12844-RA	Tsp42Eh	arm_2R	2921067-2922424	6.11	6.65	6.23	5.18	5.34	5.2	8.04	7.98	7.98	Under	0	Under	0	YES
1627838_at	CG3533-RA	uzip	arm_2R	20899572-20917609	4.88	5.45	5.04	3.75	4.13	3.85	8.04	7.14	7.04	Under	0	Under	0	YES
1623376_s_at	CG3798-RF	Nmda1	arm_2R	8764595-8767328	10.72	10.77	10.58	10.54	10.67	10.37	10.32	10.14	10.1	Under	0.233	Over	0.186	YES
1639419_at	CG8860-RA	CG8860	arm_2R	8066979-8067343	11.96	12.06	11.97	11.05	10.92	11.02	10.96	10.82	10.92	Under	0	Equal	0.707	YES
1636050_at	CG13493-RA	comr	arm_2R	17752371-17754364	9.22	9.14	9.27	8.54	8.58	8.64	5.58	5.5	5.7	Under	0	Over	0	YES
1634904_s_at	CG9635-RA	RhoGEF2	arm_2R	12914752-12932165	8.52	8.69	8.59	6.6	6.78	6.89	8.33	8.37	8.17	Under	0	Under	0	YES
1629838_at	CG15925-RA	CG15925	arm_2R	12333490-12335019	8.62	8.53	8.54	10.62	10.39	10.46	9.84	10.43	10.18	Over	0	Over	0.186	YES
1629053_at	CG8370-RA	CG8370	arm_2R	11888627-11894413	9.53	9.54	9.55	8.09	8.16	8.16	6.88	6.91	6.79	Under	0	Over	0	YES
1632771_at	CG3633-RA	mRpS29	arm_2R	18306441-18307876	10.3	10.41	10.48	9.19	9.24	9.31	6.65	6.32	6.39	Under	0	Over	0	YES
1631112_at	CG3427-RA	Epac	arm_2R	2649416-2676511	6.87	6.96	6.75	8.32	8.08	8.07	8.7	8.39	8.08	Over	0	Equal	0.879	YES
1630156_at	CG12859-RA	CG12859	arm_2R	10644025-10644578	10.64	10.62	10.63	10.59	10.44	10.44	9.95	9.98	10.02	Under	0.377	Over	0.027	YES
1637507_at	CG32835-RA	CG32835	arm_2R	18839253-18841323	10.55	10.65	10.7	12.19	12.43	12.24	9.8	10.03	9.92	Over	0	Over	0	YES
1641123_at	HDC06513	---	arm_2R	11032572-11032945	11.34	11.42	11.17	10.75	10.72	10.67	9.73	9.97	9.79	Under	0	Over	0	YES
1632151_at	CG9882-RA	Art7	arm_2R	18964206-18966551	8.64	8.53	8.62	7.54	7.61	7.67	6.85	6.63	6.55	Under	0	Over	0	YES
1638676_at	CG6727-RA	gom	arm_2R	18027439-18028842	8.84	8.67	8.74	10.52	10.54	10.26	10.42	10.54	10.22	Over	0	Equal	0.782	YES
1633836_a_at	CG9847-RB	Fkbp13	arm_2R	17374677-17385431	7.63	7.82	7.68	7.1	6.73	6.79	9.46	8.98	9.03	Under	0	Under	0	YES
1639858_s_at	CG15667-RA	Sara	arm_2R	17369423-17374618	8.79	8.97	9.05	8.2	8.37	8.38	7.33	7.47	7.53	Under	0	Over	0	YES
1635668_at	CG2980-RA	thoc5	arm_2R	19841615-19843930	10.3	10.37	10.48	9.25	9.34	9.36	5.52	5.69	5.19	Under	0	Over	0	YES
1628914_at	CG3194-RA	CG3194	arm_2R	2558536-2560850	8.25	8.33	8.37	7.1	7.62	7.36	6.45	5.95	5.87	Under	0	Over	0	YES
1636153_at	CG6984-RA	CG6984	arm_2R	12979514-12980575	6.48	6.59	6.33	6.01	5.95	6.04	6.21	6.11	6.34	Under	0	Equal	0.887	YES
1627826_s_at	CG12744-RA	CG12744	arm_2R	5762788-5763750	9.43	9.46	9.52	8.65	8.55	8.78	6.79	6.82	6.7	Under	0	Over	0	YES
1625714_a_at	CG30423-RB	CG30423	arm_2R	20762492-20763378	10.51	10.61	10.52	10.03	9.92	10.07	11.02	10.65	10.83	Under	0	Under	0.064	YES
1639995_a_at	CG1868-RB	CG1868	arm_2R	5469260-5472050	9.79	9.74	9.7	9.57	9.49	9.41	8.37	8.33	8.05	Under	0.041	Over	0	YES
1639586_at	CG12042-RA	CG12042	arm_2R	3554745-3556534	8.16	8.22	8.39	6.46	6.48	6.51	6.84	6.68	6.83	Under	0	Equal	0.863	YES
1634495_s_at	CG12052-RM	lola	arm_2R	6419508-6421862	9.27	9.16	9.39	8.22	8.37	8.18	8.44	8.14	7.79	Under	0	Equal	0.64	YES
1632465_s_at	CG6424-RA	CG6424	arm_2R	13590841-13606832	7.14	7.08	7.03	6.32	6.69	6.73	9.83	9.36	9.58	Under	0	Under	0	YES
1629887_at	CG8180-RA	CG8180	arm_2R	11359969-11370338	7.75	7.68	7.67	8.26	7.99	7.86	9.14	9	8.78	Over	0.401	Under	0.012	YES
1630717_s_at	CG8367-RD	cg	arm_2R	10061182-10067994	7.69	8.03	7.89	6.91	7.17	7.22	6.51	6.49	6.41	Under	0	Over	0.003	YES
1637558_at	CG8594-RA	CG8594	arm_2R	8459616-8462813	8.99	9.04	9.01	7.52	7.45	7.61	9.34	9.05	8.98	Under	0	Under	0	YES
[truncated: 16,082 more rows]
[truncated: 1 more columns]
