# Supplementary material for: Stage-Specific Expression Profiling of Drosophila Spermatogenesis Suggests that Meiotic Sex Chromosome Inactivation Drives Genomic Relocation of Testis-Expressed Genes
Source: PLoS Genet. 2009 Nov 20;5(11):e1000731. doi: 10.1371/journal.pgen.1000731 (PMC2770318; doi:10.1371/journal.pgen.1000731)
Supplement: Table S2 — Gene product intensities during mitosis and meiosis for 91 parental-retrogene pairs and their respective posterior probability of having complementary expression. (0.12 MB XLS) [file pgen.1000731.s007.xls]

## Sheet: Parental-retrogene pairs
	Movement X->
Pair_no	Pair_name	Movement	Parental_Pb	Mit1	Mit2	Mit3	Mit_mean	Mei1	Mei2	Mei3	Mei_mean	Mei:Mit_BC	Mei:Mit_BPP	Retrogene_Pb	Mit1	Mit2	Mit3	Mit_mean	Mei1	Mei2	Mei3	Mei_mean	Mei:Mit_BC	Mei:Mit_BPP	Comp_BPP
1	Dntf-2_Dntf-2r	X->A	1627046_at	10.3213	10.4785	10.4215	10.4071	9.18886	9.00293	9.20592	9.13257	Under	0	1625502_at	9.85958	9.95677	9.92003	9.91213	10.9804	10.722	10.7968	10.8331	Over	0	1
2	CG14213_CG9573	X->A	1631578_s_at	11.4839	11.3731	11.2808	11.3793	10.7537	10.6833	10.6635	10.7002	Under	0	1632805_at	11.6549	11.7769	11.7598	11.7305	9.31105	9.29524	9.555	9.3871	Under	0	0
3	CG8931_CG5755	X->A	1629592_at	9.89618	9.85217	9.9419	9.89675	9.62047	9.67072	9.713	9.66806	Under	0.083	1641138_at	10.4103	10.3025	10.4149	10.3759	12.0351	12.0433	11.9442	12.0075	Over	0	0.9936
4	Atg8a_Atg8b	X->A	1639467_at	12.1985	12.2877	12.1755	12.2206	11.5346	11.704	11.615	11.6179	Under	0	1630629_at	11.6159	11.3388	11.2936	11.4161	12.7608	12.5923	12.7183	12.6904	Over	0	1
5	CG3560_CG17856	X->A	1635023_at	11.3336	11.3429	11.5113	11.3959	10.0684	9.91964	10.1809	10.0563	Under	0	1638403_at	9.5645	9.44548	9.55983	9.52327	10.9168	10.8393	10.8335	10.8632	Over	0	1
6	Ctp_Cdlc2	X->A	1623073_s_at	13.3228	13.4908	13.4309	13.4148	12.4184	12.6576	12.6832	12.5864	Under	0	1636466_s_at	12.4528	12.3393	12.4335	12.4085	13.0879	12.9823	12.9744	13.0149	Over	0	1
7	Roc1a_Roc1b	X->A	1624478_at	6.89131	7.24169	7.12247	7.08516	5.5578	5.62732	5.67652	5.62055	Under	0	1639817_at	8.87611	8.63583	8.52487	8.67894	10.9786	10.7081	10.6854	10.7907	Over	0	1
8	Wds_CG10931	X->A	1640099_at	8.68149	8.62191	8.55432	8.61924	8.07469	8.10478	7.96365	8.04771	Under	0	1626909_at	10.691	10.7874	10.8055	10.7613	10.555	10.596	10.555	10.5687	Under	0.132	0.019
9	CG8310_Vha36	X->A	1635610_at	5.77705	5.6325	5.65109	5.68688	7.26497	7.05503	6.8332	7.05107	Over	0	1624086_at	9.92613	10.1039	10.0364	10.0221	8.64442	8.52706	8.47227	8.54792	Under	0	0
10	Sun_CG31477	X->A	1624845_a_at	5.44798	5.61359	5.40444	5.48867	4.62676	4.53915	4.67142	4.61244	Under	0	1636925_at	12.2654	12.3428	12.3184	12.3089	10.9372	10.8586	10.9219	10.9059	Under	0	0
11	CG5254_CG9582	X->A	1624971_at	8.00239	8.22354	8.22066	8.14886	6.331	5.87407	6.45963	6.22157	Under	0	1627022_at	8.13387	7.90582	7.7531	7.93093	9.88021	9.63536	9.61112	9.70889	Over	0	1
12	Trxr1_Trxr2	X->A	1641487_a_at	11.1843	10.9042	11.2689	11.1191	10.8127	10.8724	10.792	10.8257	Under	0.016	1631152_at	9.84132	9.45883	9.81261	9.70425	10.9175	10.8861	10.669	10.8242	Over	0	0.999
13	CG2076_CG1287	X->A	1640185_at	11.0966	11.1304	11.1646	11.1305	10.8588	10.8278	10.9217	10.8694	Under	0.033	1635535_at	10.6958	10.391	10.3349	10.4739	11.8777	11.7639	11.6832	11.7749	Over	0	0.9974
14	Ran_Ran-like	X->A	1637015_s_at	11.8868	11.875	11.4658	11.7425	10.5161	10.58	10.177	10.4244	Under	0	1638085_at	9.95221	10.0225	9.87336	9.94937	11.7521	11.9408	11.6919	11.795	Over	0	1
15	U2af50_CG3162	X->A	1633213_at	11.6676	11.585	11.605	11.6192	11.264	11.1961	11.2037	11.2213	Under	0	1628034_at	10.6934	10.7455	10.8143	10.7511	10.5892	10.5816	10.5936	10.5882	Under	0.255	0.0382
16	CG8918_CG32238	X->A	1634482_at	7.99238	7.88419	7.79123	7.88926	9.62874	9.50431	9.46506	9.5327	Over	0	1627981_at	10.0491	10.1932	10.3214	10.1879	11.3287	11.4703	11.4202	11.4064	Over	0	0
17	CG32675_CG32087	X->A	1634561_s_at	9.08949	8.89079	9.31765	9.09931	9.29509	9.75713	9.39844	9.48355	Over	0.126	1637985_at	9.08402	9.24369	9.23743	9.18838	10.9833	10.9222	10.8009	10.9021	Over	0	0
18	Tom40_Tomboy40	X->A	1624205_at	11.7715	11.9207	11.6552	11.7825	10.4069	10.4128	10.5269	10.4489	Under	0	1624369_at	10.6528	10.5188	10.5188	10.5635	12.1484	12.1873	12.0202	12.1186	Over	0	1
19	alpha-Man-I_CG31202	X->A	1629744_a_at	6.8799	6.97289	6.95858	6.93712	4.80164	5.11632	4.85025	4.92274	Under	0	1628126_at	5.86317	5.86399	5.81409	5.84708	6.26618	6.19646	6.24232	6.23499	Over	0.194	1
20	Gs2_Gs1	X->A	1630653_a_at	6.76427	6.6472	6.83872	6.75006	6.81624	6.65818	7.03332	6.83591	Equal	0.871	1632852_s_at	4.07499	4.1638	4.19741	4.1454	3.87729	4.06903	4.00329	3.9832	Under	0.266	0.0076
21	Ari-1_CG12362	X->A	1628016_s_at	9.28759	9.20918	9.17862	9.22513	8.64969	9.01753	8.86777	8.845	Under	0	1635753_s_at	11.8793	11.7919	11.8001	11.8237	12.0844	12.1144	12.0401	12.0796	Equal	0.708	0.9962
22	Cervantes_Quijote	X->A	1641733_a_at	8.56813	8.46278	8.46319	8.49803	8.52434	8.54533	8.52065	8.53011	Equal	0.866	1624015_at	11.2865	11.2685	11.1192	11.2247	10.4434	10.4234	10.4245	10.4304	Under	0	0
23	Pros28.1_Pros28.1A	X->A	1641485_at	11.8734	11.9423	12.016	11.9439	10.0854	10.2952	10.216	10.1988	Under	0	1626747_at	8.16671	8.03985	8.28652	8.16436	10.3429	10.1969	10.1384	10.2261	Over	0	1
24	CkIalpha_CG7094	X->A	1623403_s_at	11.3313	11.2212	11.0134	11.1887	10.7042	10.7486	10.8833	10.7787	Under	0	1636753_at	10.1739	9.98547	10.1394	10.0996	11.6128	11.5612	11.5954	11.5898	Over	0	1
25	Cyp1_CG7768	X->A	1638036_at	12.7552	12.8143	12.7598	12.7765	11.4479	11.4682	11.4944	11.4702	Under	0	1639564_a_at	13.2157	13.244	13.2833	13.2477	13.9642	14.003	13.995	13.9874	Over	0	1
26	Hsp60_Hsp60B	X->A	1641286_s_at	12.6982	12.666	12.6494	12.6712	12.3439	12.3047	12.2693	12.306	Under	0	1631238_at	11.2238	10.9335	11.1638	11.107	12.4392	12.4567	12.3067	12.4009	Over	0	1
27	CkIalpha_CG2577	X->X	1623403_s_at	11.3313	11.2212	11.0134	11.1887	10.7042	10.7486	10.8833	10.7787	Under	0	1640211_at	8.3549	8.12814	8.20973	8.23092	9.95127	9.86689	9.86633	9.89483	Over	0	1
28	CG9503_CG9518	X->X	1637182_at	5.51628	5.76242	5.45202	5.57691	5.46969	5.2455	5.42448	5.37989	Under	0.188	1626695_at	4.78501	5.07469	5.0752	4.9783	6.75935	6.62176	6.55873	6.64661	Over	0	0.9876
29	Sgg_Gskt	X->A	1623084_at	6.16239	6.23137	6.1242	6.17266	5.52826	5.59419	5.70905	5.6105	Under	0	1632217_at	10.4272	10.0976	10.1565	10.2271	11.6749	11.6036	11.4919	11.5901	Over	0	1
	Movement A->
Pair_no	Pair_name	Movement	Parental_Pb	Mit1	Mit2	Mit3	Mit_mean	Mei1	Mei2	Mei3	Mei_mean	Mei:Mit_BC	Mei:Mit_BPP	Retrogene_Pb	Mit1	Mit2	Mit3	Mit_mean	Mei1	Mei2	Mei3	Mei_mean	Mei:Mit_BC	Mei:Mit_BPP	Comp_BPP
1	CG8331_CG4960	A->A	1633559_at	12.2814	12.3518	12.3732	12.3355	11.8822	11.9991	11.9256	11.9356	Under	0	1626010_at	8.9619	8.61754	8.765	8.78148	10.5651	10.3557	10.3557	10.4255	Over	0	1
2	CG1041_CG5265	A->A	1624185_at	8.43595	8.46634	8.61998	8.50742	7.73137	7.84875	7.87212	7.81742	Under	0	1625527_at	9.11537	9.09017	8.96237	9.05597	10.4722	10.463	10.2876	10.4076	Over	0	1
3	Scsalpha_CG6255	A->A	1638529_at	10.0915	10.1775	10.0816	10.1169	8.26362	8.0036	8.16107	8.14276	Under	0	1638094_at	10.9274	10.6151	10.786	10.7762	11.8386	11.7782	11.7786	11.7985	Over	0	1
4	Pglym78_Pglym87	A->A	1627227_at	9.58872	9.61623	9.60176	9.60224	9.30675	9.06193	9.22526	9.19798	Under	0.001	1636536_at	9.29344	9.21168	9.2673	9.25747	10.0749	10.0376	10.012	10.0415	Over	0	1
5	CG10444_CG32669	A->X	1629271_at	9.65479	9.59797	9.5229	9.59188	9.16257	9.21806	9.41499	9.26521	Under	0.006	1623556_at	5.42743	5.47732	5.59001	5.49825	5.62081	5.59001	5.60981	5.60688	Equal	0.844	0.855
6	Pros29_Prosalpha3T	A->A	1634820_at	12.2782	12.1484	12.2703	12.2323	11.6535	11.7969	11.7343	11.7282	Under	0	1636270_at	8.16399	8.48069	8.38447	8.34305	10.6093	10.683	10.3841	10.5588	Over	0	1
7	Pros35_Prosalpha6T	A->A	1631376_at	12.6559	12.6365	12.8595	12.7173	11.2041	11.2656	11.5252	11.3317	Under	0	1641553_at	10.2412	10.0428	10.1811	10.155	11.8696	11.7347	11.7066	11.7703	Over	0	1
8	CG2915_CG4408	A->A	1641215_s_at	9.47728	9.43841	9.57077	9.49549	8.725	8.82946	8.98535	8.8466	Under	0	1626857_at	6.04792	6.00341	5.91937	5.99024	5.9969	6.03587	5.8828	5.97186	Equal	0.764	0.4298
9	CG5355_CG2528	A->A	1633718_at	10.8848	10.8937	11.0754	10.9513	10.2636	10.3119	10.3357	10.3037	Under	0	1629858_at	9.76345	9.5178	9.54902	9.61009	11.0238	11.1194	10.923	11.0221	Over	0	1
10	Sep2_Sep5	A->A	1626425_at	10.9395	11.0739	11.1817	11.065	9.19985	9.16317	9.27611	9.21304	Under	0	1624997_s_at	7.81944	7.94975	8.01721	7.9288	6.68928	6.71751	6.57658	6.66112	Under	0	0
11	CG6852_Grx-1	A->A	1635075_at	9.81557	9.97735	9.73628	9.84307	9.1443	9.19027	9.16341	9.16599	Under	0	1623175_at	10.4529	10.2104	10.1456	10.2696	11.5973	11.491	11.3064	11.4649	Over	0	1
12	Acon_CG4706	A->A	1634989_at	10.6184	10.6529	10.6823	10.6512	9.17957	9.02413	9.21644	9.14005	Under	0	1630300_at	9.50596	9.03512	9.24275	9.26128	11.1078	10.9185	10.9896	11.0053	Over	0	1
13	CG31954_Try29F	A->A	1638098_at	5.44055	5.37074	5.49097	5.43409	5.6452	5.60026	5.57141	5.60562	Equal	0.805	1636611_at	7.4109	7.36548	7.45241	7.4096	7.36839	7.61638	7.33138	7.43872	Equal	0.822	0.0294
14	CG10827_CG5150	A->A	1637485_at	4.61146	4.25611	4.60609	4.49122	4.78645	4.50455	4.56427	4.61843	Equal	0.852	1637660_at	4.12034	4.15618	4.06944	4.11532	4.55098	4.25921	4.26846	4.35955	Equal	0.723	0.1072
15	Nmd_CG4701	A->A	1635448_at	11.1758	11.2546	11.2487	11.2264	10.9982	11.0105	10.9504	10.9863	Under	0.06	1640373_at	11.1524	11.0764	11.2351	11.1546	11.853	11.9694	11.7166	11.8463	Over	0	0.9926
16	CG14534_CG8986	A->A	1628835_at	3.80341	3.96354	3.92627	3.89774	3.95722	3.9559	3.92627	3.94646	Equal	0.855	1641005_at	5.02968	5.11096	4.87464	5.00509	5.21999	4.95235	5.19386	5.12207	Equal	0.835	0.2856
17	CanA1_Pp2B-14D	A->X	1632216_at	6.06355	6.36036	6.44931	6.29107	5.82721	6.18407	6.22362	6.0783	Under	0.078	1626781_at	8.51974	8.54098	8.39446	8.48506	6.7165	6.96692	6.94932	6.87758	Under	0	0
18	Uch-L3_CG1950	A->X	1635466_at	12.4706	12.4919	12.4634	12.4753	12.6467	12.5947	12.5226	12.588	Equal	0.862	1634407_at	9.46589	9.14289	9.36431	9.32436	10.7992	10.5115	10.5592	10.6233	Over	0	0.1238
19	CG1906_CG6036	A->A	1623708_at	9.77934	9.62272	9.72306	9.70837	10.1266	9.99287	9.95217	10.0239	Over	0.49	1640124_at	10.2737	10.1788	10.0854	10.1793	11.6692	11.6653	11.4778	11.6041	Over	0	0.001
20	CG8757_CG9150	A->A	1625156_at	5.79644	5.63963	5.73746	5.72451	5.96825	5.71482	5.87513	5.85273	Equal	0.854	1623971_at	5.283	5.29919	5.18585	5.25601	5.54549	5.44555	5.3436	5.44488	Equal	0.81	0.0942
21	Robl_Robl22E	A->A	1625632_at	12.0878	12.0978	12.0185	12.068	11.407	11.2321	11.3083	11.3158	Under	0	1631862_at	9.45427	9.2075	9.32401	9.32859	10.9554	10.6453	10.6576	10.7528	Over	0	1
22	CG12194_CG8602	A->A	1637632_at	8.69551	9.05493	8.714	8.82148	9.94176	9.65343	9.60649	9.73389	Over	0	1632481_at	9.35316	9.57924	9.34477	9.42572	8.62369	8.73253	8.55482	8.63701	Under	0	0
23	CG13077_CG13078	A->A	1634939_at	5.19719	5.16897	5.17253	5.17956	5.02176	5.25488	5.17253	5.14972	Equal	0.747	1630822_at	5.34667	5.43717	5.26873	5.35086	5.48096	5.63528	5.78838	5.63488	Equal	0.621	0.6172
24	CG8800_CG10839	A->A	1624820_at	6.00459	6.20712	6.24621	6.15264	7.64072	7.61219	7.39981	7.5509	Over	0	1626432_at	9.88441	9.87232	9.75829	9.83834	11.4679	11.1744	11.2127	11.285	Over	0	0
25	Tsr_CG6873	A->X	1623463_at	13.6938	13.7676	13.7917	13.751	12.7364	12.8059	13.0098	12.8507	Under	0	1637848_at	9.4254	9.10787	9.22499	9.25275	10.5008	10.2781	10.231	10.3366	Over	0	1
26	Genel(2)01810_CG9254	A->A	1640405_at	4.82908	5.51059	5.32194	5.22054	5.29356	5.4451	5.47928	5.40598	Equal	0.814	1623055_at	11.9326	11.7491	11.8693	11.8503	13.0471	13.0165	12.9417	13.0018	Over	0	0.0342
27	CG3967_CG17003	A->X	1624429_at	10.0754	9.81237	9.7812	9.88965	9.87412	9.56973	9.41986	9.62123	Under	0.021	1632703_at	9.10329	8.78979	8.8011	8.89806	10.2519	9.98029	9.9545	10.0622	Over	0	0.9964
28	CG31715_CG7423	A->X	1633260_at	11.7343	11.8868	11.6599	11.7603	11.1949	11.2458	11.2123	11.2177	Under	0	1624966_at	7.51655	7.34084	7.42941	7.42893	9.03541	8.8979	8.70299	8.87877	Over	0	1
29	CG4386_CG18735	A->A	1638473_at	4.41759	4.42425	4.38806	4.40997	4.54299	4.64003	4.69883	4.62728	Equal	0.776	1637495_at	4.86232	4.83352	4.73665	4.81083	5.23731	5.06808	4.79439	5.03326	Equal	0.795	0.0156
30	CG10472_CG7542	A->A	1629726_at	5.98968	5.84717	6.15719	5.99802	6.14628	5.86612	6.04959	6.02066	Equal	0.825	1629476_at	5.89241	5.88559	5.89697	5.89166	6.21775	6.17731	6.15789	6.18432	Equal	0.594	0.4058
31	Blp_CG1409	A->X	1623934_at	10.4911	10.517	10.3303	10.4461	10.455	10.3478	10.323	10.3753	Equal	0.634	1632250_at	8.32899	8.26997	8.27127	8.29007	9.97606	9.75914	9.85915	9.86478	Over	0	0.747
32	Cnx99A_CG1924	A->X	1627261_s_at	12.5861	12.5789	12.6644	12.6098	12.5686	12.7051	12.6849	12.6529	Equal	0.815	1626923_at	8.16268	8.11644	8.10703	8.12872	8.79756	8.89339	8.64981	8.78025	Over	0	0.3156
33	CG8628_CG8629	A->A	1630109_at	5.34834	5.05189	5.31775	5.23932	5.45032	5.16418	5.14723	5.25391	Equal	0.801	1626601_at	5.43661	5.23605	5.47583	5.38283	5.4212	5.31684	5.51184	5.41662	Equal	0.823	0.2876
34	alphaTub84B_alphaTub84D	A->A	1623580_at	13.5442	13.6173	13.5188	13.5601	13.3667	13.6121	13.4573	13.4787	Equal	0.59	1633624_s_at	4.48943	4.67963	4.77042	4.6465	4.74948	4.81434	4.70419	4.75601	Equal	0.86	0.6748
35	Act57B_Act87E	A->A	1634250_at	8.66743	8.64361	8.27431	8.52845	6.62676	6.45828	7.29924	6.79476	Under	0	1636348_s_at	10.5719	10.0129	9.99844	10.1944	11.917	11.6814	11.623	11.7405	Over	0	1
36	Hsc70-1_Hsc70-4	A->A	1627963_s_at	9.45298	8.88441	9.20156	9.17965	10.6794	10.7453	10.451	10.6252	Over	0	1630637_s_at	13.7944	13.8267	13.9378	13.853	13.4989	13.6306	13.5825	13.5707	Under	0.014	0
37	CG13067_CG13069	A->A	1628261_at	6.08796	6.19967	6.17049	6.15271	5.79371	5.75529	5.7841	5.7777	Under	0	1639851_at	7.93723	8.09995	8.11413	8.05044	8.39633	8.29173	8.43733	8.37513	Over	0.469	0.9988
38	CathD_CG10104	A->A	1631493_at	11.7158	11.6727	11.6487	11.6791	10.6689	10.5983	10.678	10.6484	Under	0	1639073_at	7.87309	7.89771	7.9986	7.92313	9.52216	9.84127	9.67601	9.67981	Over	0	1
39	Cnx99A_CG9906	A->X	1627261_s_at	12.5861	12.5789	12.6644	12.6098	12.5686	12.7051	12.6849	12.6529	Equal	0.815	1631000_at	8.48478	8.37374	8.22622	8.36158	9.14019	9.13782	8.89589	9.05797	Over	0	0.3124
40	Arf79F_CG7197	A->A	1624231_s_at	12.4018	12.3063	12.1244	12.2775	11.1434	11.0628	11.1188	11.1083	Under	0	1637106_at	9.04846	8.92564	8.79422	8.92277	8.34753	8.28776	8.30149	8.31226	Under	0	0
41	Nmda1_CG9722	A->A	1623376_s_at	10.716	10.7749	10.5836	10.6915	10.5417	10.6672	10.3661	10.525	Under	0.233	1640450_at	8.60802	8.82778	8.7225	8.71943	10.8024	10.7444	10.6074	10.7181	Over	0	0.9478
42	Vha16_CG9013	A->A	1632117_s_at	12.217	12.4617	12.4245	12.3677	10.9875	11.0735	11.0449	11.0353	Under	0	1641684_at	8.51984	8.42643	8.53201	8.49276	10.5526	10.3004	10.2084	10.3538	Over	0	1
43	Prosbeta5R1_CG31742	A->A	1631025_at	9.70026	9.29678	9.43342	9.47682	11.4815	11.4528	11.2191	11.3844	Over	0	1635607_at	8.38112	8.60472	8.53488	8.50691	10.4543	10.4111	10.1004	10.322	Over	0	0
44	Desat1_Fad2	A->A	1628213_s_at	10.9276	11.0601	10.9499	10.9792	10.4165	11.045	10.6631	10.7082	Under	0.02	1633820_at	5.22372	5.15214	5.06194	5.14593	5.32639	5.47184	5.20125	5.33316	Equal	0.804	0.9622
45	CG17919_CG6180	A->A	1628252_at	6.50192	6.62132	6.47883	6.53402	7.0736	7.03607	6.91665	7.00877	Over	0.029	1626278_at	12.3907	12.4076	12.4313	12.4098	11.8595	11.764	11.7021	11.7752	Under	0	0
46	CG10638_CG9436	A->A	1626801_at	11.3623	11.3831	11.3131	11.3528	9.89368	10.0923	10.0511	10.0124	Under	0	1633870_at	7.37279	7.47262	7.48756	7.44432	7.04464	6.66946	6.74677	6.82029	Under	0	0
47	Actin88F_Arp53D	A->A	1626700_at	5.05791	4.78634	4.89341	4.91256	5.18475	5.02069	5.08513	5.09686	Equal	0.8	1636039_at	11.4431	11.404	11.4249	11.424	12.3254	12.3651	12.2982	12.3296	Over	0	0.0348
48	CG17734_CG11825	A->A	1624488_a_at	11.1333	11.2152	11.2881	11.2122	10.1337	9.99888	10.2151	10.1159	Under	0	1635263_at	6.06899	6.4211	6.14874	6.21295	6.28752	6.27951	6.23824	6.26842	Equal	0.839	0.7058
49	CG11267_CG9920	A->A	1629790_at	12.1908	12.2887	12.2737	12.2511	11.4974	11.4937	11.4783	11.4898	Under	0	1634719_at	13.4738	13.3181	13.4095	13.4005	13.9644	14.1093	14.0253	14.033	Over	0	1
50	Ef1alpha100E_Ef1_48D	A->A	1624989_s_at	10.6458	10.7201	10.6716	10.6791	10.0487	10.0511	10.3829	10.1609	Under	0	1638351_s_at	14.1533	14.1193	14.1387	14.1371	13.3133	13.5097	13.5357	13.4529	Under	0	0
51	Pp1alpha-96A_Pp1-87B	A->A	1625806_at	10.4037	10.3912	10.2204	10.3385	9.2114	9.37709	9.49786	9.36212	Under	0	1624023_at	12.35	12.4001	12.2731	12.341	10.9023	10.9502	11.1034	10.9853	Under	0	0
52	CanB2_CanB	A->X	1627067_at	10.0121	10.1533	10.0568	10.074	9.51681	9.73143	9.76792	9.67205	Under	0	1641460_at	3.99664	4.077	4.22265	4.09876	4.17489	3.93124	4.00678	4.03764	Equal	0.711	0.2732
53	CG17746_CG12169	A->A	1631724_s_at	10.8602	10.614	10.7073	10.7272	10.6512	10.5974	10.6845	10.6444	Equal	0.581	1634694_at	11.4328	11.3843	11.3753	11.3975	12.1703	12.1076	12.0915	12.1231	Over	0	0.7754
54	CG12736_EfTuM	A->A	1634444_at	10.3238	10.1168	10.1769	10.2059	11.1289	10.8977	10.8449	10.9572	Over	0	1623588_at	11.0408	10.8954	11.0668	11.001	9.1451	9.38686	9.3935	9.30848	Under	0	0
55	Snap_CG6208	A->A	1632291_at	5.41025	5.6507	5.41604	5.49233	5.08888	4.8855	5.19856	5.05765	Under	0	1629003_at	8.11929	8.02896	8.10119	8.08314	8.1548	8.3659	8.22792	8.24954	Equal	0.822	0.952
56	CG4769_CG14508	A->A	1625412_at	10.2464	10.563	10.2506	10.3533	8.42716	8.20878	8.27156	8.3025	Under	0	1624296_at	12.2368	12.1885	12.3977	12.2743	12.0297	12.439	12.3393	12.2694	Equal	0.791	0.4722
57	CG1970_CG11913	A->A	1630695_at	11.8133	11.7334	11.9042	11.8169	9.98787	10.0519	10.0824	10.0407	Under	0	1636334_at	10.5025	10.3103	10.6674	10.4934	11.5455	11.5802	11.6168	11.5808	Over	0	1
58	CG11537_CG5078	A->A	1641635_s_at	9.11287	9.33323	9.3075	9.2512	8.37991	8.6122	8.60723	8.53311	Under	0	1629112_at	5.25489	5.2019	5.39386	5.28355	5.17325	5.39681	5.3907	5.32025	Equal	0.803	0.6428
59	Scs-fp_CG5718	A->A	1629086_s_at	11.5058	11.5833	11.6014	11.5635	11.3576	11.4802	11.3718	11.4032	Under	0.242	1641313_at	8.72709	8.41203	8.68963	8.60958	10.6742	10.7449	10.4308	10.6166	Over	0	0.945
60	Vha16_Vha16-2	A->A	1632117_s_at	12.217	12.4617	12.4245	12.3677	10.9875	11.0735	11.0449	11.0353	Under	0	1630016_at	8.23007	8.32716	8.43295	8.33006	10.1141	10.0181	9.90759	10.0133	Over	0	1
61	CG7998_CG10748	A->A	1640928_at	10.6874	10.7886	10.9549	10.8103	9.16072	8.87765	9.08685	9.04174	Under	0	1634045_at	11.2216	11.1541	11.2263	11.2007	11.6168	11.593	11.6762	11.6287	Over	0.102	1
62	CG1907_CG18418	A->A	1630575_at	8.41525	8.60746	8.40112	8.47461	7.20883	7.04055	6.91982	7.0564	Under	0	1627208_at	11.2055	11.2649	11.0266	11.1657	12.5058	12.4878	12.369	12.4542	Over	0	1
