# Supplementary material for: Stage-Specific Expression Profiling of Drosophila Spermatogenesis Suggests that Meiotic Sex Chromosome Inactivation Drives Genomic Relocation of Testis-Expressed Genes
Source: PLoS Genet. 2009 Nov 20;5(11):e1000731. doi: 10.1371/journal.pgen.1000731 (PMC2770318; doi:10.1371/journal.pgen.1000731)
Supplement: Table S3 — Gene product intensities during mitosis and meiosis for 2,599 testis biased gene products and their respective classification as over-, under-, or equally expressed in meiosis. (0.63 MB XLS) [file pgen.1000731.s008.xls]

## Sheet: SuppTable3.txt
Probe_Set_ID	Representative_Public_ID	Gene_Symbol	Alignments_Chr	Alignments_pos	Mit1	Mit2	Mit3	Mei1	Mei2	Mei3	Mei:Mit_BC	Mei:Mit_BPP
1640768_at	CG13965-RA	CG13965	arm_2L	19961836-19962298	4.73	4.72	4.75	4.99	4.91	4.8	Equal	0.831
1641341_at	CG4552-RA	CG4552	arm_2L	1129234-1132413	10.33	10.23	10.22	10.52	10.55	10.47	Equal	0.735
1636095_at	CG4619-RA	CG4619	arm_2L	9938889-9941311	6.74	6.77	6.83	6.81	6.84	6.86	Equal	0.838
1625892_a_at	CG17097-RB	CG17097	arm_2L	10646434-10650044	4.96	4.68	4.79	5.05	4.91	4.88	Equal	0.809
1638067_a_at	CG5261-RB	CG5261	arm_2L	7426865-7430329	12.02	11.9	11.91	12.2	12.14	12.2	Equal	0.722
1635051_a_at	CG14536-RA	CG14536	arm_2L	7796307-7799846	11.11	11.19	11.14	11	11.34	11.16	Equal	0.814
1625208_at	CG15393-RA	Slh///CG15393	arm_2L	2489753-2490119	6.32	6.22	6.15	6.22	6.21	6.25	Equal	0.781
1635114_a_at	CG3022-RA	GABA-B-R3	arm_2L	753118-762142	7.31	7.4	7.44	7.7	7.62	7.73	Equal	0.543
1626836_at	CG15489-RA	CG15489	arm_2L	12593787-12594690	5.09	4.89	5.03	5.04	4.96	5.01	Equal	0.771
1631794_at	CG6201-RA	CG6201	arm_2L	11110556-11113063	5.95	5.97	6.1	5.94	6.3	6.01	Equal	0.825
1624840_at	CG17797-RA	Acp29AB	arm_2L	8392474-8393239	4.22	4.04	4.22	4.28	4.25	4.38	Equal	0.844
1636622_at	CG17814-RA	Peritrophin-15a	arm_2L	8395660-8396084	5.96	5.92	6.09	6.05	6.13	6	Equal	0.844
1627225_at	CG9093-RA	Tsp26A	arm_2L	6000228-6001320	6.31	6.41	6.31	6.38	6.31	6.2	Equal	0.723
1636913_at	CG13120-RA	CG13120	arm_2L	9765774-9766912	4.75	4.98	4.88	5.18	4.92	4.95	Equal	0.841
1625857_at	CG8451-RA	CG8451	arm_2L	8200464-8205128	7.04	7.03	7.16	7.21	7.27	7.33	Equal	0.823
1629702_a_at	CG4807-RB	ab	arm_2L	11210680-11261081	6.22	6.23	6.27	6.52	6.6	6.5	Equal	0.548
1629029_at	CG5160-RA	CG5160	arm_2L	7390983-7398403	5.56	5.55	5.43	5.46	5.46	5.43	Equal	0.639
1626733_at	CG15481-RA	Ski6	arm_2L	13221393-13222315	9.76	9.73	9.89	10.02	10.12	9.87	Equal	0.792
1630822_at	CG13078-RA	CG13078	arm_2L	19564337-19565006	5.35	5.44	5.27	5.48	5.64	5.79	Equal	0.621
1624003_at	CG10639-RA	CG10639	arm_2L	18971990-18974448	11.17	11.06	11.01	11.3	11.3	11.32	Equal	0.738
1626086_at	CG10621-RA	CG10621	arm_2L	18952205-18954421	6.05	5.8	5.91	6.19	6.07	6.23	Equal	0.733
1626301_at	CG4559-RA	Idgf3	arm_2L	16451070-16453176	4.29	4.07	4.13	4.49	4.33	4.13	Equal	0.833
1623434_at	CG3702-RA	CG3702	arm_2L	4224649-4227097	11.33	11.26	11.4	11.56	11.56	11.41	Equal	0.811
1627437_at	CG17031-RA	ref2	arm_2L	12610718-12611381	10.5	10.7	10.64	10.76	11	10.89	Equal	0.66
1637095_at	CG15818-RA	CG15818	arm_2L	7410933-7412184	4.45	4.21	4.36	4.53	4.57	4.54	Equal	0.769
1640237_a_at	CG3647-RB	stc	arm_2L	15113481-15118070	10.98	10.89	10.86	11.02	11.11	11.09	Equal	0.837
1640130_at	CG31678-RA	CG31678	arm_2L	20659129-20675941	8.93	9.04	9.04	8.91	9.07	9.16	Equal	0.824
1628538_at	CG15867-RA	CG15867	arm_2L	8915834-8916065	4.63	4.36	4.47	4.88	4.58	4.54	Equal	0.825
1635522_a_at	CG12789-RA	CG12789	arm_2L	7445353-7451165	7.6	7.7	7.67	8.01	7.78	7.89	Equal	0.728
1640855_at	CG11864-RA	CG11864	arm_2L	15612493-15613335	4.72	4.69	4.69	4.73	4.62	4.68	Equal	0.758
1629698_at	CG3515-RA	CG3515	arm_2L	2551143-2552844	10.44	10.36	10.35	10.69	10.52	10.55	Equal	0.795
1632421_at	CG9531-RA	CG9531	arm_2L	6466364-6467700	11.09	11.06	10.96	11.17	11.02	11.01	Equal	0.821
1625654_at	CG7234-RI	GluRIIB	arm_2L	5559341-5563502	5.22	4.97	5.18	5.38	5.21	5.28	Equal	0.827
1632214_at	CG6138-RB	CG6138	arm_2L	10567289-10575623	4.21	4.27	4.33	4.53	4.36	4.54	Equal	0.798
1628699_at	CG4178-RA	Lsp1	arm_2L	898646-901316	5.58	5.5	5.57	5.57	5.76	5.77	Equal	0.843
1639915_at	CG3675-RA	Art2	arm_2L	4278038-4279290	9.03	8.83	9.06	9.1	9.44	9.26	Equal	0.553
1627881_at	CG6464-RA	salm	arm_2L	11434310-11445603	3.93	3.87	4.06	4.13	4.22	4.24	Equal	0.729
1630256_at	CG2958-RA	lectin-24Db	arm_2L	4188122-4189285	5.55	5.35	5.56	5.7	5.74	5.75	Equal	0.727
1631182_at	CG2983-RA	CG2983	arm_2L	2847631-2848734	5.72	5.36	5.72	5.82	5.86	5.93	Equal	0.664
1632455_at	CG8680-RA	CG8680	arm_2L	5099493-5100178	12.67	12.51	12.54	12.77	12.56	12.7	Equal	0.85
1635406_at	CG3324-RA	Pkg21D	arm_2L	786152-790795	5.26	5.18	5.12	5.16	5.31	5.34	Equal	0.861
1640497_at	CG17492-RA	mib2	arm_2L	19034443-19041541	12.25	12.15	12.22	12.44	12.35	12.43	Equal	0.782
1633170_at	CG17011-RA	lectin-30A	arm_2L	9254159-9255619	4.83	4.67	4.81	4.79	4.73	4.93	Equal	0.832
1641469_at	CG9320-RA	CG9320	arm_2L	20752399-20754558	9.21	9.21	9.4	9.28	9.42	9.37	Equal	0.858
1634372_at	CG9490-RA	Ddr	arm_2L	6320227-6322135	5.72	5.91	5.77	6.14	6.06	6.05	Equal	0.604
1630537_a_at	CG1099-RA	Dap160	arm_2L	21137128-21142352	10.41	10.28	10.31	10.24	10.3	10.34	Equal	0.712
1626302_at	CG33179-RA	beat-IIIb	arm_2L	16984654-16993042	5.61	5.56	5.53	5.72	5.52	5.65	Equal	0.857
1641596_at	CG17343-RA	CG17343	arm_2L	19064992-19065247	8.54	8.46	8.53	8.91	8.59	8.62	Equal	0.798
1624240_at	CG4265-RA	Uch	arm_2L	2212737-2214179	12.31	12.21	12.32	12.35	12.35	12.43	Equal	0.841
1640196_at	CG11929-RA	CG11929	arm_2L	4682676-4687235	11.77	11.61	11.73	11.94	12.03	11.93	Equal	0.67
1638636_at	CG12512-RA	CG12512	arm_2L	5339224-5342349	6.55	6.39	6.31	6.54	6.34	6.43	Equal	0.818
1637822_at	CG17904-RA	CG17904	arm_2L	16732560-16734040	6.07	5.71	5.79	5.79	5.77	5.74	Equal	0.596
1640405_at	CG5304-RA	l(2)01810	arm_2L	12027439-12034123	4.83	5.51	5.32	5.29	5.45	5.48	Equal	0.814
1623211_at	CG17234-RA	CG17234	arm_2L	2253078-2253834	4.94	4.88	5.05	5.04	5.34	5.28	Equal	0.683
1626739_s_at	CG4226-RB	GluRIIC	arm_2L	913479-917805	6.64	6.17	6.22	6.66	6.71	6.57	Equal	0.535
1635968_at	CG3604-RA	CG3604	arm_2L	3697237-3697777	4.83	5.08	5.02	5.17	5.14	5.13	Equal	0.821
1635013_s_at	CG10722-RB	CG10722	arm_2L	20093963-20096253	9	9.2	9.21	9.15	9.43	9.41	Equal	0.828
1627620_at	CG14034-RA	CG14034	arm_2L	5215699-5216423	5.1	5.05	5.07	5.17	5.07	5.09	Equal	0.83
1637679_s_at	CG6720-RA	UbcD2	arm_2L	10765561-10768005	11.64	11.62	11.39	11.49	11.54	11.45	Equal	0.678
1627069_at	CG7191-RA	CG7191	arm_2L	7767648-7775033	6.14	6.21	6.13	6.22	6.25	6.32	Equal	0.851
1630844_at	CG15293-RA	CG15293	arm_2L	14108087-14109290	5.37	5.08	5.22	5.45	4.96	5.03	Equal	0.607
1634686_at	CG9109-RA	CG9109	arm_2L	6025869-6034423	6.96	6.9	6.95	7.15	6.95	6.97	Equal	0.864
1628927_at	CG17914-RA	yellow-b	arm_2L	16754335-16758283	6.48	6.51	6.35	6.69	6.42	6.6	Equal	0.86
1641097_at	CG7289-RA	CG7289	arm_2L	1982233-1984512	10.59	10.51	10.55	10.6	10.59	10.51	Equal	0.809
1635453_at	CG13095-RA	CG13095	arm_2L	8495107-8496304	5.9	5.72	5.74	5.98	6.02	5.95	Equal	0.811
1629498_at	CG33114-RA	Gyc32E	arm_2L	11138800-11148875	5.88	5.78	5.92	5.94	6.02	5.97	Equal	0.857
1638714_at	CG8982-RA	Acp26Aa	arm_2L	5892882-5893896	4.03	4.03	3.99	4.19	4.11	4.09	Equal	0.842
1627801_at	CG9497-RA	CG9497	arm_2L	6346541-6348151	6.19	5.95	5.99	6.09	6.04	6.01	Equal	0.775
1627138_at	CG4271-RA	CG4271	arm_2L	2285173-2285902	5.22	5.36	5.47	5.64	5.67	5.64	Equal	0.568
1627140_at	CG31883-RA	CG31883	arm_2L	9528522-9529648	4.28	4.18	4.18	4.35	4.26	4.28	Equal	0.847
1641384_a_at	CG11327-RB	CG11327	arm_2L	6684904-6686995	12.57	12.41	12.52	12.81	12.77	12.74	Equal	0.646
1625626_at	CG4438-RA	CG4438	arm_2L	9397176-9397764	11.72	11.56	11.75	11.81	11.88	11.81	Equal	0.845
1634584_at	CG31875-RA	CG31875	arm_2L	9995560-9996572	9.63	9.95	9.57	9.7	10.04	9.9	Equal	0.825
1631200_at	CG4605-RA	Acp32CD	arm_2L	11015641-11016573	6.13	6.12	6.18	6.29	6.08	6.15	Equal	0.815
1623953_at	CG11592-RA	CG11592	arm_2L	287251-288919	6.06	6.13	5.88	6.35	6.13	6.05	Equal	0.837
1633410_at	CG2975-RA	CG2975	arm_2L	2840996-2842438	5.73	5.69	5.75	5.72	5.48	5.71	Equal	0.529
1636147_at	CG17799-RA	lectin-29Ca	arm_2L	8393559-8394270	4.78	4.82	4.9	5.02	4.78	4.77	Equal	0.817
1628578_at	CG10651-RA	CG10651	arm_2L	20133842-20134901	4.82	4.7	4.68	4.99	4.89	4.98	Equal	0.768
1636784_at	CG9334-RA	Spn3	arm_2L	20836607-20838179	4.12	4.07	4.21	4.05	3.96	4.11	Equal	0.531
1640567_at	CG7337-RA	CG7337	arm_2L	1909907-1943474	8.79	8.93	8.86	8.75	8.9	9.07	Equal	0.829
1624641_at	CG9337-RA	---	arm_2L	20862546-20863910	3.89	3.81	3.79	3.88	3.84	3.77	Equal	0.81
1637626_at	CG15412-RA	CG15412	arm_2L	3373780-3375408	5.17	5.07	5.24	5.26	5.23	5.15	Equal	0.861
1628020_at	CG15358-RA	CG15358	arm_2L	1882414-1884056	4.81	4.81	4.86	5.07	4.81	4.98	Equal	0.86
1641490_s_at	CG11326-RD	Tsp	arm_2L	6689617-6709085	5.56	5.62	5.51	5.62	5.41	5.41	Equal	0.557
1631452_at	CG8665-RA	CG8665	arm_2L	21371231-21377995	4.24	4.41	4.42	4.23	4.4	4.45	Equal	0.794
1633012_at	CG3662-RA	CG3662	arm_2L	821417-824341	12.01	11.82	11.54	11.91	12.03	11.84	Equal	0.838
1623862_at	CG3966-RA	ninaA	arm_2L	877292-878270	5	4.97	4.87	5.1	5.06	5.03	Equal	0.848
1629358_s_at	CG9496-RB	Tsp29Fb	arm_2L	8937389-8939746	5.78	5.65	5.81	5.84	5.98	5.95	Equal	0.83
1631795_at	CG2657-RA	CG2657	arm_2L	21918-23888	4.99	4.93	5.11	5.07	4.96	5.08	Equal	0.815
1637857_at	CG3410-RA	lectin-24A	arm_2L	3716879-3717728	4.81	4.88	4.7	4.89	5.02	4.72	Equal	0.847
1628235_at	CG7203-RA	CG7203	arm_2L	7752167-7753160	6.14	6.42	6.46	6.62	6.43	6.58	Equal	0.79
1623620_a_at	CG17212-RB	rho-6	arm_2L	12130595-12133339	5.1	5.13	5.06	5.47	5.5	5.25	Equal	0.521
1635488_at	CG31660-RB	CG31660	arm_2L	4852864-4875233	5.53	5.91	5.88	5.91	5.86	5.96	Equal	0.855
1632333_at	CG6108-RA	CG6108	arm_2L	13277375-13281617	5.67	5.73	5.82	5.78	6.06	6.01	Equal	0.775
1629520_at	CG8997-RA	CG8997	arm_2L	13844415-13845305	4.71	4.62	4.81	4.83	4.58	4.57	Equal	0.693
1624125_at	CG3352-RA	ft	arm_2L	4198401-4217852	4.15	4.18	4.07	4.16	4.34	4.25	Equal	0.867
1633274_at	CG10158-RA	CG10158	arm_2L	6943729-6945284	11.8	11.72	11.72	11.91	11.89	11.93	Equal	0.83
1633079_at	CG17472-RA	CG17472	arm_2L	20634556-20635163	5.36	5.44	5.41	5.43	5.43	5.38	Equal	0.82
1623706_at	CG9498-RA	CG9498	arm_2L	6349392-6351028	5.76	5.57	5.75	5.8	5.74	5.69	Equal	0.831
1626324_at	CG9964-RA	Cyp309a1	arm_2L	2562904-2564848	5.02	5.05	5.09	5.4	5.22	5.27	Equal	0.701
1637226_at	CG11885-RA	CG11885	arm_2L	420894-421407	10.89	10.94	10.98	11.23	11.07	11.12	Equal	0.786
1631382_at	CG13085-RA	CG13085	arm_2L	19426321-19430270	6.06	6.35	6.3	6.3	6.32	6.25	Equal	0.826
1635874_at	CG2794-RA	CG2794	arm_2L	564169-566479	10.07	10.08	10.08	10.39	10.25	10.29	Equal	0.734
1633492_at	CG4779-RA	hgo	arm_2L	11136394-11138567	5.2	5.25	5.22	5.38	5.32	5.48	Equal	0.841
1640674_at	CG15627-RA	CG15627	arm_2L	4830967-4834317	4.97	4.9	5.03	5.31	5.2	5.14	Equal	0.681
1629637_at	CG13794-RA	CG13794	arm_2L	7719907-7722227	4.16	4	4.13	4.25	4.3	4.13	Equal	0.854
1635076_at	CG12674-RA	CG12674	arm_2L	2080076-2081170	11.73	11.68	11.9	11.61	11.67	11.77	Equal	0.571
1628474_at	CG16712-RA	CG16712	arm_2L	3696237-3696661	6.73	6.23	6.34	6.7	6.16	6.25	Equal	0.65
1640111_s_at	CG18131-RE	CG18131	arm_2L	1498448-1500760	11.77	11.82	11.79	11.87	11.78	11.84	Equal	0.834
1636829_at	CG31902-RA	CG31902	arm_2L	7887790-7889043	5.15	5.07	5.18	5.46	5.42	5.46	Equal	0.525
1627797_at	CG10019-RA	CG10019	arm_2L	3745691-3752190	5.82	5.69	5.79	5.85	5.73	5.8	Equal	0.809
1624292_a_at	CG9024-RA	Acp26Ab	arm_2L	5892353-5892862	4.07	4.1	4.07	4.11	4.07	3.96	Equal	0.747
1623474_at	CG15479-RA	CG15479	arm_2L	13233974-13234595	5.85	5.68	5.68	5.86	5.9	5.86	Equal	0.871
1641456_at	CG10366-RA	CG10366	arm_2L	19584258-19586440	9.37	9.14	9.29	9.26	9.23	9.29	Equal	0.782
1638908_at	CG15635-RA	CG15635	arm_2L	4643115-4646472	4.58	4.34	4.37	4.49	4.4	4.38	Equal	0.776
1636977_at	CG9318-RA	CG9318	arm_2L	20730644-20734310	10.58	10.71	10.72	10.63	10.79	10.79	Equal	0.829
1627393_at	CG9029-RA	CG9029	arm_2L	5886019-5886616	4.87	4.88	4.73	5.35	5.01	4.94	Equal	0.642
1640358_at	CG4968-RA	CG4968	arm_2L	10306902-10308050	12.35	12.36	12.45	12.48	12.62	12.59	Equal	0.822
1637522_at	CG5043-RA	CG5043	arm_2L	17433861-17435654	10.65	10.66	10.62	12.23	12.22	12.09	Over	0
1625184_at	CG15403-RA	CG15403	arm_2L	3128959-3129367	9.6	9.36	9.5	11.35	11.24	11.15	Over	0
1628838_at	CG15286-RA	CG15286	arm_2L	14338239-14340080	10.51	10.38	10.34	11.91	11.84	11.83	Over	0
1631204_at	CG31893-RA	Peritrophin-15b	arm_2L	8394532-8394881	5.93	5.95	5.84	6.3	6.33	6.15	Over	0.311
1623604_at	CG7742-RA	CG7742	arm_2L	5212392-5214677	11.5	11.27	11.43	12.04	12.18	12.04	Over	0
1623055_at	CG9254-RA	CG9254	arm_2L	13595501-13597186	11.93	11.75	11.87	13.05	13.02	12.94	Over	0
1632727_at	CG14006-RA	CG14006	arm_2L	5727462-5728811	7.84	7.94	7.75	10.15	10.05	10.01	Over	0
1631238_at	CG2830-RA	Hsp60B	arm_2L	728411-730566	11.22	10.93	11.16	12.44	12.46	12.31	Over	0
1633306_at	CG31733-RB	ms(2)35Ci	arm_2L	15292544-15293543	9.7	9.28	9.55	10.71	10.66	10.53	Over	0
1631998_at	CG3473-RA	CG3473	arm_2L	14563071-14563726	9.8	9.7	9.79	11.42	11.17	11.13	Over	0
1625108_a_at	CG10699-RB	Lim3	arm_2L	19079233-19108108	10.07	10.01	9.86	10.67	10.8	10.48	Over	0
1636453_at	CG4988-RA	CG4988	arm_2L	11694855-11696072	10.98	10.72	10.71	11.69	11.59	11.57	Over	0
1626622_at	CG10750-RA	CG10750	arm_2L	19300305-19301600	10.79	10.81	10.79	12.24	12.08	12	Over	0
1638464_a_at	CG14039-RA	qtc	arm_2L	5060831-5070755	9.55	9.38	9.47	10.81	10.71	10.74	Over	0
1624366_at	CG17098-RA	CG17098	arm_2L	10651977-10654510	11.9	11.72	11.84	12.43	12.34	12.29	Over	0.008
1626241_at	CG13263-RA	Cyt-c-d	arm_2L	16715857-16719642	12.4	12.14	12.13	12.99	12.94	12.93	Over	0
1635897_at	CG15399-RA	CG15399	arm_2L	2770937-2771735	9.8	9.85	9.96	10.5	10.57	10.33	Over	0.001
1624550_at	CG7562-RA	Trf	arm_2L	8072896-8073949	8.46	8.49	8.52	9.15	9.28	9.12	Over	0
1631211_at	CG13245-RA	CG13245	arm_2L	16004571-16005467	12.84	12.61	12.59	13.58	13.53	13.53	Over	0
1629022_at	CG13991-RA	CG13991	arm_2L	6139460-6145011	9.39	9.12	9.23	10.64	10.55	10.48	Over	0
1630870_s_at	CG9188-RA	sip2///Dyaksip2	arm_2L	6961515-6964073	12.55	12.42	12.43	13.15	13.1	13.17	Over	0
1638121_at	CG9961-RA	CG9961	arm_2L	2743365-2744934	10.59	10.35	10.38	11.39	11.28	11.24	Over	0
1632413_at	CG5343-RA	CG5343	arm_2L	10429919-10430914	11.67	11.6	11.6	12.01	11.94	12.02	Over	0.272
1633000_a_at	CG7100-RA	CadN	arm_2L	17649865-17739521	7.6	7.72	7.5	8.85	8.58	8.46	Over	0
1627831_at	CG4891-RA	CG4891	arm_2L	16095008-16095944	9.6	9.58	9.78	11.62	11.46	11.28	Over	0
1628711_at	CG12307-RA	CG12307	arm_2L	11651390-11652001	10.86	10.52	10.67	12.23	12.04	12.09	Over	0
1637709_at	CG31797-RA	CG31797	arm_2L	19259526-19262133	6.96	7.01	7.26	9.04	8.88	8.96	Over	0
1632400_at	CG3841-RA	nmo///CG3841	arm_2L	9589665-9591547	7.17	7.21	7.34	8.86	9.02	8.7	Over	0
1628644_at	CG17350-RA	CG17350	arm_2L	19380929-19383272	6.07	6.01	6.1	6.32	6.58	6.53	Over	0.112
1637351_at	CG15631-RA	CG15631	arm_2L	4732412-4734458	10.65	10.53	10.61	11.61	11.63	11.63	Over	0
1626191_at	CG10600-RA	CG10600	arm_2L	18834497-18839667	8.99	8.89	9.02	9.9	10.07	9.95	Over	0
1631812_at	CG7295-RA	CG7295	arm_2L	1869866-1870956	9.22	9.12	9.27	11.12	11	11.04	Over	0
1630207_at	CG16972-RA	CG16972	arm_2L	13197091-13203269	11.61	11.42	11.53	12.45	12.32	12.46	Over	0
1637975_at	CG5526-RA	Dhc36C	arm_2L	17501466-17525517	8.82	8.64	8.74	10.52	10.36	10.19	Over	0
1628600_at	CG12448-RB	CG12448	arm_2L	15941505-15944648	7.91	7.93	7.99	9.11	9.11	8.84	Over	0
1627807_at	CG7363-RA	CG7363	arm_2L	10575855-10577792	12.87	12.78	12.74	13.59	13.65	13.63	Over	0
1639745_at	CG16870-RA	Acyp	arm_2L	13912200-13912563	9.12	8.45	8.84	11	10.47	10.7	Over	0
1623834_at	CG18641-RA	CG18641	arm_2L	2410883-2412129	8.12	7.56	7.8	9.21	9.1	8.9	Over	0
1633194_at	CG16848-RA	CG16848	arm_2L	13412518-13413718	8.66	8.64	8.68	10.83	10.72	10.69	Over	0
1636466_s_at	CG5450-RA	Cdlc2	arm_2L	1344479-1345144	12.45	12.34	12.43	13.09	12.98	12.97	Over	0
1636233_at	CG16995-RA	CG16995	arm_2L	2308026-2308671	5.56	5.28	5.35	5.9	5.73	5.8	Over	0.127
1630972_at	CG4270-RA	CG4270	arm_2L	2263463-2264239	10.09	9.73	9.58	11.11	10.9	10.9	Over	0
1631862_at	CG10838-RA	robl22E	arm_2L	2290328-2290622	9.45	9.21	9.32	10.96	10.65	10.66	Over	0
1641042_at	CG16820-RA	CG16820	arm_2L	13246230-13250189	5.06	5.26	4.94	5.51	5.62	5.48	Over	0.051
1630023_at	CG9537-RA	DLP	arm_2L	6480955-6487585	10.1	10.24	10.26	10.42	10.75	10.71	Over	0.089
1633242_a_at	CG3964-RB	CG3964	arm_2L	3862680-3867507	11.87	11.34	11.73	12.58	12.53	12.48	Over	0
1634494_at	CG17648-RA	CG17648	arm_2L	1752348-1752851	7.7	7.56	7.6	9.39	9.24	9.28	Over	0
1623746_a_at	CG6167-RA	PICK1	arm_2L	12695037-12698917	10.37	10.34	10.48	10.71	10.68	10.81	Over	0.448
1641418_at	CG2955-RA	CG2955	arm_2L	4149278-4151203	12.13	12.15	11.92	12.96	13.2	13.03	Over	0
1630529_at	CG11562-RA	CG11562	arm_2L	292465-293222	11.24	11.04	11.02	11.88	11.76	11.81	Over	0
1634371_at	CG14020-RA	CG14020	arm_2L	5517841-5518822	9.69	9.66	9.75	10.27	10.3	10.2	Over	0.002
1632969_at	CG17176-RA	ACXA	arm_2L	12921090-12925453	10.13	10.32	10.41	11.64	11.74	11.59	Over	0
1637276_at	CG4799-RA	Pen	arm_2L	10056905-10060097	13.49	13.43	13.43	13.85	14.02	13.9	Over	0.024
1626081_at	CG8837-RA	CG8837	arm_2L	3320589-3323037	6.86	6.93	6.92	8.56	8.95	8.43	Over	0
1640349_at	CG31851-RA	CG31851	arm_2L	13257476-13258294	7.46	7.42	7.5	9.58	9.55	9.32	Over	0
1641237_a_at	CG14041-RA	SP555	arm_2L	5038052-5040818	9.97	10.05	9.68	11.15	11.49	11.12	Over	0
1631076_at	CG13771-RA	CG13771	arm_2L	6662059-6663614	8.53	8.51	8.55	9.48	9.39	9.29	Over	0
1633639_at	CG10833-RA	Cyp28d1	arm_2L	5210478-5212450	5.68	5.69	5.85	6.23	5.94	5.99	Over	0.5
1624562_s_at	CG6541-RA	Mst33A	arm_2L	11585429-11586833	12.23	12.07	12.06	13.42	13.25	13.29	Over	0
1639436_at	CG8822-RA	PpD6	arm_2L	3109671-3110730	7.24	7.34	7.45	9.21	9.3	9.24	Over	0
1628274_a_at	CG31924-RA	CG31924	arm_2L	1354097-1354919	9.18	8.85	8.81	10.38	10.29	10.28	Over	0
1627658_s_at	CG4995-RB	CG4995	arm_2L	10322475-10324993	11.3	10.99	10.95	12.18	12.06	12.06	Over	0
1626064_at	CG4648-RA	CG4648	arm_2L	144232-149208	7.65	7.64	7.77	8.98	8.96	8.79	Over	0
1641187_at	CG16854-RA	CG16854	arm_2L	11088330-11090782	9.94	9.85	10.02	10.7	10.74	10.72	Over	0
1638220_at	CG16888-RA	CG16888	arm_2L	13812701-13813234	7.9	7.82	7.6	9.87	9.51	9.5	Over	0
1636724_at	CG8292-RA	CG8292	arm_2L	8216853-8218017	10.35	10.13	10.17	11.68	11.5	11.45	Over	0
1624007_at	CG6304-RA	CG6304	arm_2L	17011546-17013054	12.2	12.21	12.2	13	12.99	12.91	Over	0
1633150_a_at	CG12677-RA	CG12677	arm_2L	4433907-4435060	11.24	11.09	11.2	12.14	12.19	12.1	Over	0
1638821_a_at	CG31732-RA	---	arm_2L	15261205-15264690	8.84	8.84	8.67	9.6	9.83	9.55	Over	0
1638739_at	CG14031-RA	Cyp4ac3	arm_2L	5268516-5270329	6.67	6.7	6.65	7.31	7.42	7.27	Over	0.001
1637518_at	CG9314-RA	CG9314	arm_2L	8705571-8707442	11.42	11.34	11.63	12.4	12.51	12.38	Over	0
1627641_s_at	CG17494-RA	CG17494	arm_2L	22471795-22478851	11.01	11.19	11.1	11.31	11.56	11.45	Over	0.384
1630378_at	CG17657-RA	CG17657///frtz	arm_2L	1711298-1715861	7.56	7.34	7.45	7.8	8.05	7.81	Over	0.07
1632730_at	CG14013-RA	CG14013	arm_2L	5552936-5553848	9.97	9.68	9.74	11.56	11.37	11.38	Over	0
1626849_at	CG7251-RA	CG7251	arm_2L	5587142-5588414	10.56	10.35	10.5	12.17	12.05	12.05	Over	0
1633457_at	CG15144-RA	CG15144	arm_2L	17525702-17528995	9.7	9.59	9.61	10.49	10.5	10.35	Over	0
1626873_a_at	CG12448-RA	CG12448	arm_2L	15941559-15942440	9.84	9.77	9.78	11.76	11.72	11.58	Over	0
1623115_at	CG14071-RA	CG14071	arm_2L	10888367-10888778	8.13	7.84	7.85	10.42	10.12	10.08	Over	0
1639008_at	CG15260-RA	CG15260	arm_2L	15290688-15292239	9.51	9.12	9.08	10.66	10.27	10.38	Over	0
1635422_s_at	CG9147-RB	CG9147	arm_2L	6066185-6067628	9.16	9.18	9.13	9.89	9.8	9.76	Over	0
1625915_at	CG4375-RA	CG4375	arm_2L	1026106-1026897	12.3	12.09	11.94	13.46	13.33	13.3	Over	0
1623061_at	CG10561-RA	CG10561	arm_2L	19114400-19116571	10.36	10.09	10.03	11.2	11.07	10.94	Over	0
1640123_at	CG11043-RA	CG11043	arm_2L	6559430-6560141	11.46	11.2	11.17	12.74	12.38	12.44	Over	0
1640044_at	CG7329-RA	CG7329	arm_2L	10629351-10631053	7.74	7.82	8.02	9.69	9.71	9.43	Over	0
1632829_at	CG10730-RA	CG10730	arm_2L	20070080-20072209	6.94	6.88	7.23	8.17	8.43	8.45	Over	0
1632800_at	CG15278-RA	CG15278	arm_2L	14875412-14876068	8.08	7.8	8.14	9.8	9.91	9.78	Over	0
1624420_at	CG17118-RA	CG17118	arm_2L	10730254-10731364	10.63	10.63	10.66	12.41	12.28	12.12	Over	0
1630087_at	CG14936-RA	Tsp33B	arm_2L	11791024-11792365	10.4	10.38	10.35	11.61	11.54	11.46	Over	0
1641553_at	CG5648-RA	Pros6T	arm_2L	13232038-13233059	10.24	10.04	10.18	11.87	11.73	11.71	Over	0
1630577_at	CG17378-RA	CG17378	arm_2L	6774038-6778456	6.03	6.26	5.91	6.84	7.34	6.91	Over	0
1626067_a_at	CG7311-RC	CG7311	arm_2L	13708214-13709168	8.93	8.79	9.1	10.1	10.39	10.22	Over	0
1640914_at	CG8838-RA	CG8838	arm_2L	3357683-3358618	11.22	11.04	11.1	12.92	12.61	12.65	Over	0
1635585_at	CG9264-RB	CG9264	arm_2L	21071008-21081053	5.28	5.13	5.2	5.83	5.91	5.98	Over	0
1634301_at	CG14017-RA	CG14017	arm_2L	5553896-5555140	8.72	8.61	8.5	10.64	10.43	10.28	Over	0
1625175_s_at	CG7082-RA	CG7082	arm_2L	2220766-2225555	10.28	10.32	10.13	10.94	10.83	10.78	Over	0
1641706_at	CG17258-RA	CG17258	arm_2L	3032335-3035348	8.15	8.09	8.15	10.12	9.96	9.85	Over	0
1635268_at	CG31806-RA	CG31806	arm_2L	16985053-16985617	9.82	9.63	9.69	11.18	11.05	11	Over	0
1623465_at	CG6138-RA	CG6138	arm_2L	10567289-10568013	10.26	9.7	9.53	11.17	11.07	10.94	Over	0
1635498_at	CG9259-RA	CG9259	arm_2L	21089566-21090835	7.01	6.97	7.14	7.87	8.22	8.19	Over	0
1632324_at	CG11201-RA	CG11201	arm_2L	6732865-6735480	10.56	10.32	10.6	11.52	11.68	11.47	Over	0
1629603_at	CG13127-RA	CG13127	arm_2L	10026739-10029299	8.13	8.22	8.32	9.35	9.28	9.34	Over	0
1635201_at	CG15824-RA	CG15824	arm_2L	878174-885052	8.89	8.46	8.8	10.18	10.21	10.08	Over	0
1636962_at	CG8349-RA	CG8349	arm_2L	8215914-8216906	10.13	9.81	9.8	11.35	11.19	11.13	Over	0
1640621_at	CG17174-RA	ACXB	arm_2L	12916813-12921014	8.51	8.38	8.55	10.6	10.41	10.3	Over	0
1628376_x_at	CG13947-RA	CG13947	arm_2L	779203-779563	8.49	7.89	7.92	9.1	8.75	8.82	Over	0
1632843_at	CG9064-RA	Ucp4C	arm_2L	5968596-5969761	8.65	8.66	8.62	10.67	10.55	10.49	Over	0
1632325_at	CG12630-RA	tio	arm_2L	22020037-22024313	7.77	7.45	7.79	8.94	8.99	8.91	Over	0
1641690_a_at	CG32953-RB	CG14929	arm_2L	11518453-11521446	5.7	6.18	6.18	7.46	7.41	7.32	Over	0
1636288_at	CG31732-RB	---	arm_2L	15257336-15264690	9.29	8.99	9.02	10.44	10.44	10.44	Over	0
1634969_at	CG6504-RA	Pkd2	arm_2L	12398382-12401636	11.1	11.01	11.1	11.7	11.96	11.86	Over	0
1628401_at	CG31952-RA	CG31952	arm_2L	3416864-3417410	8.42	7.86	7.73	9.69	9.55	9.41	Over	0
1641179_at	CG4631-RA	CG4631	arm_2L	16607422-16609880	10.35	10.22	10.29	11.58	11.67	11.57	Over	0
1638881_at	CG9550-RA	CG9550	arm_2L	6497052-6498455	10.59	10.4	10.24	11.74	11.74	11.52	Over	0
1638138_at	CG9014-RA	CG9014	arm_2L	13722169-13723642	11.19	10.94	11.08	11.89	11.97	11.89	Over	0
1633579_at	CG5045-RA	CG5045	arm_2L	10356742-10357876	12.02	11.8	11.88	12.24	12.21	12.22	Over	0.484
1640368_at	CG8673-RA	CG8673	arm_2L	8124391-8125721	9.52	9.34	9.29	10.47	10.38	10.23	Over	0
1636788_a_at	CG6866-RA	loqs	arm_2L	13382647-13385674	10.78	10.94	10.91	11.87	12	11.94	Over	0
1631051_at	CG9323-RA	CG9323	arm_2L	20754578-20757991	10.84	10.43	10.56	11.42	11.26	11.22	Over	0
1625597_a_at	CG6441-RB	CG6441	arm_2L	7474701-7476750	10.56	10.27	10.37	11.94	11.98	11.78	Over	0
1629673_at	CG15418-RA	CG15418	arm_2L	3621148-3621681	10.46	10.44	10.49	11.4	11.42	11.26	Over	0
1622990_at	CG5381-RA	CG5381	arm_2L	10317493-10320054	7.62	7.59	7.43	8.05	7.87	7.9	Over	0.146
1623643_s_at	CG4559-RA	Idgf3	arm_2L	16451070-16453176	9.37	9.29	9.6	10.38	10.48	10.44	Over	0
1625789_at	CG5790-RA	CG5790	arm_2L	18294903-18297261	11.66	11.25	11.34	12.42	12.45	12.41	Over	0
1628267_at	CG15167-RA	CG15167	arm_2L	18740409-18740760	8.4	8.19	8.26	10.36	9.89	9.93	Over	0
1632019_s_at	CG9008-RA	---	arm_2L	13774339-13780163	8.34	8.19	8.1	10.06	9.94	9.82	Over	0
1637197_at	CG10718-RA	neb	arm_2L	20075755-20089706	9.62	9.24	9.61	10.86	10.73	10.55	Over	0
1630641_at	CG11634-RA	CG11634	arm_2L	21916360-21917448	8.43	8.49	8.56	10.66	10.6	10.5	Over	0
1628525_at	CG6405-RA	CG6405	arm_2L	12424903-12426440	9.51	9.37	9.38	10.06	9.95	10.01	Over	0
1626985_a_at	CG7263-RA	CG7263	arm_2L	2151663-2155390	11.27	11.26	11.15	11.66	11.61	11.54	Over	0.212
1628746_at	CG8851-RA	CG8851	arm_2L	3520261-3522556	9.34	9.24	9.35	10.68	10.49	10.62	Over	0
1628459_at	CG7157-RA	Acp36DE	arm_2L	18356112-18359026	8.02	8.07	8.07	8.43	8.6	8.42	Over	0.065
1637398_a_at	CG3399-RC	capu	arm_2L	3872657-3902860	10.46	9.96	10.16	11.67	11.73	11.63	Over	0
1623008_at	CG5565-RA	CG5565	arm_2L	1354949-1355924	10.8	10.63	10.63	11.63	11.57	11.54	Over	0
1629823_at	CG4230-RA	CG4230	arm_2L	5096226-5098613	10.02	9.79	9.87	10.52	10.44	10.32	Over	0.002
1640543_at	CG18132-RA	CG18132	arm_2L	1516796-1517438	8.53	8.61	8.69	10.54	10.4	10.4	Over	0
1637392_at	CG9263-RA	CG9263	arm_2L	13541674-13542576	10.66	10.33	10.37	11.68	11.53	11.47	Over	0
1641727_at	CG17470-RA	CG17470	arm_2L	20642302-20643244	12.27	12.09	12.01	13.36	13.27	13.19	Over	0
1641063_s_at	CG3811-RA	Oatp30B	arm_2L	9521214-9540045	6.74	6.7	6.69	7.33	7.37	7.39	Over	0
1637285_s_at	CG9131-RA	slmo	arm_2L	6046653-6047941	11.02	10.75	10.94	11.28	11.22	11.19	Over	0.405
1634203_at	CG17377-RC	CG17377	arm_2L	6801362-6802654	7.36	7.43	7.44	7.84	7.94	8.01	Over	0.006
1628361_at	CG32986-RA	CG32986	arm_2L	8862806-8863679	7.47	7.5	7.19	9.14	9.17	8.9	Over	0
1640373_at	CG4701-RA	CG4701	arm_2L	14765907-14767224	11.15	11.08	11.24	11.85	11.97	11.72	Over	0
1627689_at	CG17010-RA	CG17010	arm_2L	12356440-12357991	9.95	9.52	9.81	11.2	11.27	11.07	Over	0
1635943_s_at	CG10947-RA	CG10947	arm_2L	20386055-20399394	8.16	7.76	7.9	9.68	9.54	9.4	Over	0
1624870_at	CG16853-RA	CG16853	arm_2L	13542267-13543560	8.58	8.38	8.28	10.27	10.15	10.02	Over	0
1626168_at	CG7211-RA	CG7211	arm_2L	7747342-7747874	11.1	11	11.06	11.73	11.59	11.45	Over	0.003
1627714_at	CG3748-RB	CG3748	arm_2L	9342994-9344323	8.03	7.86	8.11	10.11	10.12	9.98	Over	0
1627081_at	CG15171-RA	robl37BC	arm_2L	19010995-19011343	8.59	8.57	8.58	10.4	10.05	9.9	Over	0
1632826_at	CG17237-RA	CG17237	arm_2L	2288494-2289370	11.18	10.84	10.78	12.2	11.95	11.89	Over	0
1631484_at	CG15475-RA	CG15475	arm_2L	20614617-20615559	10.7	10.4	10.28	11.86	11.88	11.76	Over	0
1626937_s_at	CG5996-RA	trp	arm_2L	16664860-16676666	5.87	5.64	6	6.74	6.71	6.72	Over	0
1625608_at	CG8840-RA	CG8840	arm_2L	3410603-3411189	10.64	10.66	10.71	12.32	12.15	12.03	Over	0
1636532_at	CG13958-RA	CG13958	arm_2L	19827273-19828890	5.8	5.86	5.72	6.33	6.41	6.33	Over	0.002
1630102_at	CG12617-RA	CG12617	arm_2L	20294706-20295353	12.04	12.06	11.95	12.7	12.72	12.63	Over	0
1640740_a_at	CG31733-RB	ms(2)35Ci	arm_2L	15292544-15293543	9.61	9.59	9.75	10.74	10.87	10.77	Over	0
1626246_s_at	CG4170-RD	vig	arm_2L	15064197-15070316	9.7	9.56	9.46	10.73	10.47	10.6	Over	0
1626195_at	CG12620-RA	CG12620	arm_2L	17087726-17088588	9.86	9.71	9.84	11.27	11.29	11.13	Over	0
1628543_a_at	CG5803-RB	Fas3	arm_2L	18320100-18392575	7.18	6.9	6.82	8.23	7.9	8.04	Over	0
1636373_at	CG5155-RA	CG5155	arm_2L	7388675-7390898	10.6	10.54	10.69	11.89	11.87	11.67	Over	0
1640197_at	CG4480-RA	CG4480	arm_2L	14871178-14872022	9.38	9.27	9.26	10.75	10.87	10.71	Over	0
1634190_a_at	CG6138-RA	CG6138	arm_2L	10567289-10568013	10.36	10.04	10.02	11.46	11.28	11.36	Over	0
1635598_at	CG18266-RA	CG18266	arm_2L	5596832-5598636	11.72	11.55	11.69	12.75	12.91	12.59	Over	0
1629670_at	CG17376-RB	CG17376	arm_2L	6799938-6800834	13.58	13.39	13.47	14.07	14.03	14.03	Over	0
1638866_at	CG9542-RA	CG9542	arm_2L	6487561-6488615	8.95	8.86	9.07	9.78	10	9.66	Over	0
1634526_a_at	CG6433-RA	qua	arm_2L	17486805-17497203	10.26	9.85	9.89	11.56	11.36	11.28	Over	0
1624958_a_at	CG8851-RA	CG8851	arm_2L	3520261-3522556	10.58	10.26	10.29	11.69	11.47	11.61	Over	0
1638910_at	CG5561-RA	CG5561	arm_2L	1352969-1354109	10.18	10.03	9.94	11.38	11.27	11.23	Over	0
1637580_at	CG14000-RA	CG14000	arm_2L	5908905-5910289	8.13	7.88	7.84	10.28	9.87	9.82	Over	0
1633539_s_at	CG16954-RA	CG16954	arm_2L	13447537-13449497	9.67	9.27	9.43	10.96	10.94	10.66	Over	0
1629751_at	CG13693-RA	CG13693	arm_2L	232513-233965	9.67	9.49	9.48	11.76	11.43	11.45	Over	0
1635812_at	CG16965-RA	CG16965	arm_2L	11982002-11984250	5.97	5.82	5.77	6.23	6.28	6.15	Over	0.249
1626800_at	CG11630-RA	CG11630	arm_2L	21782117-21784013	8.05	8.22	8.14	9.49	9.43	9.32	Over	0
1639372_s_at	CG17567-RA	CG17567	arm_2L	19183090-19183613	13.27	13.14	13.16	13.91	13.85	13.79	Over	0
1634391_at	CG18109-RA	CG18109	arm_2L	15784254-15790050	9.57	9.61	9.75	11.03	11.24	11.17	Over	0
1628079_at	CG5458-RA	CG5458	arm_2L	13183449-13184875	10.7	10.51	10.61	11.91	11.85	11.65	Over	0
1633479_a_at	CG4270-RB	CG4270	arm_2L	2263463-2264085	8.92	8.67	8.63	10.49	10.38	10.38	Over	0
1631871_at	CG5983-RA	ACXC	arm_2L	12912529-12916774	10.25	9.92	10.1	11.44	11.49	11.36	Over	0
1630254_at	CG2964-RA	CG2964	arm_2L	2812455-2814332	10.22	9.96	10.12	11.13	11.16	11.07	Over	0
1634295_at	CG15624-RA	hoe2	arm_2L	4933284-4936341	6.52	6.13	6.11	7.16	6.94	6.68	Over	0
1624591_at	CG9222-RA	CG9222	arm_2L	6131022-6132484	11.12	10.76	10.88	11.95	11.87	11.86	Over	0
1627307_at	CG5681-RA	CG5681	arm_2L	17986527-17988218	10.65	10.53	10.61	11.18	11.39	11.31	Over	0
1638719_s_at	CG14011-RA	CG14011	arm_2L	5579579-5581116	10.39	10.04	10.21	11.29	11.13	11.03	Over	0
1624287_at	CG17217-RA	CG17217	arm_2L	12170656-12171196	8.73	8.62	8.5	10.75	10.51	10.39	Over	0
1635269_at	CG5435-RA	CG5435	arm_2L	12429826-12430893	10.08	9.92	9.84	11.5	11.34	11.25	Over	0
1632740_at	CG31818-RA	CG31818	arm_2L	16338075-16338841	8.77	8.73	8.85	10.21	10.21	10.29	Over	0
1625365_at	CG17005-RA	CG17005	arm_2L	9327743-9330033	8.54	8.29	8.52	10.23	9.94	9.86	Over	0
1628693_at	CG15429-RA	CG15429	arm_2L	4352974-4354030	8.33	8.31	8.22	10.28	10.01	9.86	Over	0
1635264_s_at	CG8817-RA	lilli	arm_2L	2885951-2952597	9.89	9.65	9.77	10.77	10.96	10.78	Over	0
1635233_at	CG15258-RA	CG15258	arm_2L	15360997-15361588	9.54	9.23	9.35	11.16	11.01	11.03	Over	0
1625468_at	CG9500-RA	CG9500	arm_2L	6357250-6358170	6.08	6.12	5.99	6.74	6.99	6.87	Over	0
1632753_a_at	CG3980-RA	CG3980	arm_2L	3867713-3871427	10.72	10.58	10.62	11.67	11.58	11.62	Over	0
1636163_at	CG5711-RA	Arr1///DyakArr1	arm_2L	18078265-18080423	5.98	6.14	5.93	7.87	7.57	7.17	Over	0
1632466_at	CG9243-RA	CG9243	arm_2L	21166048-21168344	10.15	10.02	10.05	10.93	10.72	10.59	Over	0
1629327_at	CG5693-RA	CG5693	arm_2L	18006678-18007067	8.89	8.62	8.68	10.24	10.13	10.27	Over	0
1624908_at	CG15287-RA	CG15287///CG33090	arm_2L	14328428-14333867	9.65	9.43	9.44	11.29	11	11.2	Over	0
1627022_at	CG9582-RA	CG9582	arm_2L	9024449-9025404	8.13	7.91	7.75	9.88	9.64	9.61	Over	0
1632611_at	CG15136-RA	CG15136	arm_2L	17047247-17047981	11.43	11.17	11.23	12.05	11.93	12	Over	0
1623492_a_at	CG17010-RA	CG17010	arm_2L	12356440-12357991	10.77	10.19	10.49	11.97	11.87	11.8	Over	0
1634096_at	CG3752-RA	Aldh	arm_2L	9387388-9391679	11.71	11.5	11.53	12.09	11.93	11.94	Over	0.116
1624826_at	CG8552-RA	CG8552	arm_2L	8134246-8159575	9.73	9.49	9.67	10.58	10.36	10.37	Over	0
1629398_at	CG10383-RA	CG10383	arm_2L	18690901-18695422	10.48	10.51	10.49	10.9	10.86	10.89	Over	0.201
1638032_at	CG14921-RA	CG14921	arm_2L	11120640-11121683	9.81	9.73	9.61	10.84	10.85	10.59	Over	0
1639425_at	CG18662-RA	CG18662	arm_2L	8980679-8981437	12.89	12.76	12.72	13.47	13.54	13.46	Over	0
1624910_at	CG7653-RA	CG7653	arm_2L	15877614-15880065	8.05	7.83	8.22	9.81	10.01	9.63	Over	0
1630663_a_at	CG15219-RA	CG15219	arm_2L	22104879-22105506	13.23	13.09	13.12	13.92	13.89	13.86	Over	0
1640348_at	CG5050-RA	CG5050	arm_2L	17452923-17458769	12.2	12.01	12.03	12.92	12.92	12.8	Over	0
1630419_a_at	CG7300-RB	CG7300	arm_2L	10695208-10698024	6.65	6.53	6.49	7.07	6.89	6.86	Over	0.208
1633310_at	CG15483-RA	CG15483	arm_2L	12760455-12761840	8.55	8.34	8.47	10.32	10.21	10.11	Over	0
1636760_a_at	CG13125-RA	CG13125	arm_2L	9922736-9924860	6.6	6.33	6.46	8.23	7.95	8.09	Over	0
1641702_at	CG6614-RA	CG6614	arm_2L	11645138-11648839	8.16	7.98	8.16	9.73	9.8	9.65	Over	0
1633823_at	CG5781-RA	CG5781	arm_2L	12696425-12697774	8.95	8.94	8.92	10.7	10.57	10.64	Over	0
1641138_at	CG5755-RA	CG5755	arm_2L	18096567-18098066	10.41	10.3	10.41	12.04	12.04	11.94	Over	0
1639446_at	CG13243-RA	CG13243	arm_2L	15852672-15854064	10.41	10.2	10.12	11.69	11.68	11.54	Over	0
1636251_at	CG11326-RA	Tsp	arm_2L	6686818-6709080	8.43	8.06	8.38	9.69	9.59	9.54	Over	0
1641177_at	CG1428-RA	CG1428	arm_2L	21906288-21908332	9.08	9.04	9.41	10.32	10.32	10.11	Over	0
1630045_at	CG7851-RA	Scg	arm_2L	8303432-8305376	5.1	5.12	4.98	5.36	5.61	5.37	Over	0.203
1640025_at	CG9595-RA	osm-6	arm_2L	6555810-6557359	7.24	6.8	7.11	8.86	8.5	8.67	Over	0
1637126_at	CG4983-RA	CG4983	arm_2L	11652447-11653843	11.92	11.55	11.7	12.8	12.76	12.76	Over	0
1626179_s_at	CG7235-RA	CG7235	arm_2L	5662848-5670838	12.05	11.51	11.88	12.93	12.99	12.86	Over	0
1634693_at	CG5122-RA	CG5122	arm_2L	13130612-13134805	9.77	9.67	9.74	11.04	11.04	11	Over	0
1636463_at	CG18340-RB	Ucp4B	arm_2L	5969882-5970651	4.89	4.84	4.59	5.67	6.09	5.83	Over	0
1633327_at	CG11023-RA	CG11023	arm_2L	7528-9491	9.57	9.58	9.6	11.1	11.06	10.78	Over	0
1638078_at	CG10446-RA	Side	arm_2L	19027711-19030780	7.59	7.43	7.52	9.38	9.19	9.13	Over	0
1628574_at	CG14402-RA	CG14402	arm_2L	20849356-20850216	9.41	9.03	9.08	10.8	10.7	10.69	Over	0
1639712_at	CG17261-RA	CG17261	arm_2L	3042915-3043595	12.04	11.96	12.05	12.85	12.9	12.8	Over	0
1639236_at	CG13946-RA	CG13946	arm_2L	776535-776892	8.7	8.19	8.13	8.71	8.88	8.85	Over	0.025
1636404_at	CG4478-RA	Mst35Bb	arm_2L	14882100-14883715	10.87	10.53	10.26	11.91	11.83	11.81	Over	0
1641473_at	CG5803-RA	Fas3	arm_2L	18320100-18392575	4.62	4.58	4.71	5.32	5.15	5.12	Over	0.001
1634118_at	CG15149-RA	CG15149	arm_2L	18007993-18008826	7.94	7.86	7.93	9.68	9.68	9.55	Over	0
1637417_at	CG6565-RA	CG6565	arm_2L	13374178-13376178	10.83	10.65	10.88	11.1	11.24	11.24	Over	0.135
1637094_at	CG17564-RB	CG17564	arm_2L	19298334-19299851	10.93	10.76	10.86	12.11	12.01	12.09	Over	0
1640345_at	CG14925-RA	Osi21	arm_2L	11284585-11285603	7.14	7.29	7.03	7.82	7.51	7.63	Over	0.015
1627281_at	CG3117-RA	CG3117	arm_2L	2846083-2847450	5.07	4.94	5	5.43	5.22	5.33	Over	0.452
1623833_at	CG7309-RA	CG7309	arm_2L	10906269-10908743	10.95	10.87	10.84	11.89	12.11	11.98	Over	0
1640278_at	CG31933-RA	CG31933	arm_2L	1821269-1823331	10.17	10	10.15	10.72	10.81	10.53	Over	0
1640269_at	CG15147-RA	CG15147	arm_2L	17625746-17626345	10.16	9.73	9.74	11.28	11.11	11.22	Over	0
1628833_at	CG7311-RA	CG7311	arm_2L	13708214-13710592	10.68	10.62	10.62	11.74	11.71	11.71	Over	0
1640076_at	CG31960-RA	CG31960	arm_2L	3784945-3785515	8.52	8.6	8.59	10.84	10.71	10.51	Over	0
1637440_at	CG17344-RA	CG17344	arm_2L	19102043-19102909	11.74	11.43	11.44	12.87	12.76	12.81	Over	0
1634664_at	CG18559-RA	Cyp309a2	arm_2L	2564885-2573047	8.09	7.85	8.08	9.58	9.49	9.41	Over	0
1640160_a_at	CG31948-RA	CG31948	arm_2L	2415441-2416656	12.19	12.15	12.17	13.51	13.47	13.44	Over	0
1635983_a_at	CG12548-RB	nompB	arm_2L	21577204-21590287	7.56	7.94	7.87	9.38	9.35	9.08	Over	0
1626797_a_at	CG7075-RA	CG7075	arm_2L	7711019-7714023	9.76	9.46	9.47	11.45	11.29	11.2	Over	0
1624880_at	CG8813-RA	CG8813	arm_2L	2869651-2870649	11.1	10.7	10.58	12.43	12.2	12.32	Over	0
1627876_at	CG5556-RA	CG5556	arm_2L	1351859-1352869	9.25	9.04	9.06	10.87	10.73	10.59	Over	0
1637141_at	CG4705-RA	CG4705	arm_2L	11091445-11095005	10.17	10.18	10.07	10.41	10.67	10.44	Over	0.259
1630273_at	CG15145-RA	CG15145	arm_2L	17529466-17531395	9.22	8.96	9.31	10.76	10.71	10.61	Over	0
1636777_at	CG5968-RA	CG5968	arm_2L	16549322-16549959	11.47	11.34	11.38	12.71	12.71	12.58	Over	0
1631328_s_at	CG9828-RB	DnaJ-H	arm_2L	13163290-13166072	11.73	11.48	11.71	12.02	12.15	12.08	Over	0.045
1630776_at	CG1421-RA	CG1421	arm_2L	21903061-21903739	8.31	8.47	8.61	10.11	10.04	9.86	Over	0
1625983_at	CG18666-RA	CG18666	arm_2L	11034851-11035235	8.78	8.83	8.9	10.38	10.2	10.08	Over	0
1636364_a_at	CG17376-RA	CG17376	arm_2L	6799938-6800834	13.9	13.68	13.66	14.12	14.15	14.11	Over	0.227
1623609_at	CG15172-RA	CG15172	arm_2L	19023163-19023646	12.09	11.92	11.85	12.55	12.44	12.35	Over	0.018
1623663_a_at	CG18063-RA	CG18063	arm_2L	15957865-15961133	10.92	10.91	11	12.02	12.09	12	Over	0
1626651_at	CG15623-RA	CG15623	arm_2L	1831791-1832557	10.84	10.8	10.95	11.94	11.95	11.9	Over	0
1636149_at	CG31705-RA	CG31705	arm_2L	11523299-11528201	8.99	8.94	9.02	9.9	9.63	9.75	Over	0
1640795_at	CG13280-RA	CG13280	arm_2L	16802020-16821093	8.48	7.94	8.22	10.33	10.36	10.11	Over	0
1637643_at	CG4435-RA	FucTB	arm_2L	9428829-9431029	12.09	12.14	12.06	12.73	12.62	12.5	Over	0.009
1636753_at	CG7094-RA	CG7094	arm_2L	17554352-17555765	10.17	9.99	10.14	11.61	11.56	11.6	Over	0
1640560_at	CG16825-RA	CG16825	arm_2L	13306587-13307807	10.74	10.7	10.61	11.73	11.64	11.55	Over	0
1625562_at	CG4959-RB	CG4959	arm_2L	16134706-16137513	12.87	12.77	12.93	13.59	13.58	13.59	Over	0
1634080_at	CG14537-RA	CG14537	arm_2L	7840480-7841262	9.24	9.15	9.16	10.09	10.03	9.87	Over	0
1626473_a_at	CG15825-RB	CG15825	arm_2L	19383213-19386202	6.63	6.73	6.86	7.61	7.69	7.48	Over	0
1639779_at	CG17376-RA	CG17376	arm_2L	6799938-6800834	12.61	12.5	12.49	13.32	13.3	13.29	Over	0
1631751_at	CG10834-RA	CG10834	arm_2L	22106950-22107244	8.44	8.21	8.31	10.9	10.6	10.54	Over	0
1623550_at	CG10493-RA	CG10493	arm_2L	19059646-19063049	6.34	6.53	6.59	6.69	6.9	6.86	Over	0.402
1631725_at	CG4691-RA	CG4691	arm_2L	14760766-14761933	12.79	12.52	12.5	13.58	13.56	13.58	Over	0
1638626_a_at	CG17377-RA	CG17377	arm_2L	6801362-6802830	13.12	12.96	12.83	13.46	13.47	13.43	Over	0.01
1625904_at	CG3557-RA	CG3557	arm_2L	2384760-2385792	10.24	10.05	10.16	11.47	11.46	11.4	Over	0
1640156_at	CG3544-RA	CG3544	arm_2L	784335-786161	8.46	8.04	8.32	10.08	10.15	9.88	Over	0
1624987_at	CG3345-RA	CG3345	arm_2L	269087-271626	11.49	11.27	11.32	12.28	12.32	12.23	Over	0
1623660_at	CG4892-RA	CG4892	arm_2L	16133507-16134412	9.83	9.79	9.77	10.96	10.77	10.61	Over	0
1635056_at	CG18810-RA	CG18810	arm_2L	20649021-20649939	10.22	9.91	10	11.58	11.56	11.46	Over	0
1624468_a_at	CG10026-RC	CG10026	arm_2L	19455677-19457724	6.73	6.65	6.59	7.18	7.19	7.06	Over	0.012
1633667_at	CG17116-RA	Lip2	arm_2L	10702394-10706190	7.73	7.69	7.75	9.16	9	9	Over	0
1626991_at	CG11374-RA	CG11374	arm_2L	76301-77639	7.37	7.42	7.58	8.97	8.92	8.78	Over	0
1637600_at	CG14926-RA	CG14926	arm_2L	11342312-11343263	12.89	12.81	12.85	13.72	13.68	13.63	Over	0
1628908_at	CG5075-RA	CG5075	arm_2L	12978785-12981301	10.56	10.14	10.35	11.63	11.63	11.62	Over	0
1631077_at	CG16957-RA	CG16957	arm_2L	13395522-13396101	8.37	8.31	8.33	10.28	10.18	10.17	Over	0
1638878_at	CG17302-RA	CG17302	arm_2L	2655393-2660830	5.25	5.34	5.01	6.24	6.48	6.13	Over	0
1631670_at	CG8137-RA	Spn2	arm_2L	8240414-8242135	6.23	6.2	6.09	6.62	6.58	6.33	Over	0.39
1634681_a_at	CG18340-RB	Ucp4B	arm_2L	5969882-5970651	7.75	7.73	7.58	8.85	8.78	8.79	Over	0
1639093_s_at	CG6756-RA	Tom70	arm_2L	12036002-12038543	12.02	11.81	11.74	12.41	12.36	12.42	Over	0.003
1628228_at	CG4218-RA	CG4218	arm_2L	14547634-14549075	11.26	11	11.19	12.26	12.17	12.21	Over	0
1632633_at	CG6514-RA	TpnC25D	arm_2L	5218259-5219055	5.17	4.86	5.05	6.14	5.99	5.78	Over	0
1626441_at	CG5139-RA	CG5139	arm_2L	1198598-1199189	10.01	9.7	9.74	11.74	11.54	11.59	Over	0
1636589_s_at	CG31960-RA	CG31960///CG31958	arm_2L	3784945-3785515	8.89	9.05	9.01	11.21	11.12	11.07	Over	0
1631756_at	CG10859-RA	CG10859	arm_2L	13396388-13398664	11.9	11.46	11.73	13.03	12.91	12.93	Over	0
1639732_s_at	CG4881-RA	salr	arm_2L	11365304-11373397	7.43	7.16	7.33	8.24	8.24	8.2	Over	0
1626815_a_at	CG9264-RB	CG9264	arm_2L	21071008-21081053	6.1	6.39	6.28	7.11	7.13	7.12	Over	0
1636930_at	CG9121-RA	CG9121	arm_2L	5048363-5050877	8.19	8.03	8.15	8.97	9.39	9.12	Over	0
1627446_at	CG11450-RA	net	arm_2L	82455-87382	3.56	3.83	3.77	4.35	4.37	4.32	Over	0
1639338_at	CG11912-RA	CG11912	arm_2L	318356-319254	5.73	5.89	5.9	6.21	6.25	6.18	Over	0.257
1627867_at	CG12438-RA	CG12438	arm_2L	8752399-8753125	8.95	8.96	8.79	10.71	10.72	10.68	Over	0
1628312_at	CG15425-RA	CG15425	arm_2L	4257570-4258326	10.08	9.96	10.1	11.67	11.58	11.53	Over	0
1625543_s_at	CG5603-RA	CYLD	arm_2L	10296387-10299827	10.48	10.38	10.42	11.15	11.41	11.27	Over	0
1625635_at	CG9316-RA	CG9316	arm_2L	20724204-20726551	8.1	7.84	7.78	9.61	9.49	9.49	Over	0
1633879_a_at	CG6716-RB	prd	arm_2L	12082996-12086456	6.41	6.52	6.5	7.54	7.55	7.55	Over	0
1629318_at	CG17104-RA	CG17104	arm_2L	10677369-10679520	8.96	8.61	9.05	9.17	9.28	9.25	Over	0.315
1638091_at	CG15143-RA	CG15143	arm_2L	17520888-17524549	8.35	8.4	8.35	8.84	9	8.94	Over	0.002
1641038_at	CG10650-RA	CG10650	arm_2L	18993611-18995930	7.32	7.12	7.03	7.84	7.76	7.67	Over	0.004
1638828_a_at	CG17378-RB	CG17378	arm_2L	6775711-6778275	11.11	10.93	10.99	12.1	12.1	12	Over	0
1623832_a_at	CG31722-RA	CG17139///CG17140	arm_2L	10843010-10845664	10.29	10.11	10.09	11.54	11.36	11.35	Over	0
1636862_at	CG11322-RA	CG11322	arm_2L	6757863-6759628	8.49	8.64	8.59	10.32	10.35	10.27	Over	0
1636395_at	CG9468-RA	CG9468	arm_2L	8777659-8781251	5.47	5.06	5.3	6.32	6.13	6.05	Over	0
1625526_at	CG17375-RA	CG17375	arm_2L	6804618-6805792	8.69	8.52	8.48	10.29	9.99	10.15	Over	0
1635188_at	CG6675-RA	CG6675	arm_2L	22108963-22110349	9.7	9.75	9.95	10.77	11.05	10.75	Over	0
1623134_at	CG12506-RA	CG12506	arm_2L	773574-774020	8.37	7.66	7.7	8.4	8.23	8.35	Over	0.115
1635945_at	CG15394-RA	CG15394	arm_2L	2591975-2592698	9.22	9.23	9.19	10.36	10.39	10.19	Over	0
1624961_at	CG6380-RA	CG6380	arm_2L	17291169-17292207	10.82	10.7	10.83	12.45	12.36	12.32	Over	0
1629574_at	CG6717-RA	Spn7	arm_2L	7581934-7583233	4.97	5.19	5.32	5.48	5.64	5.64	Over	0.077
1632725_at	CG6691-RA	CG6691	arm_2L	22079671-22080719	9.75	9.57	9.62	10.98	11.03	10.99	Over	0
1634014_at	CG31773-RA	CG31773	arm_2L	3911789-3914288	10.07	9.63	9.86	11.57	11.45	11.35	Over	0
1632876_a_at	CG4896-RB	CG4896	arm_2L	1177705-1182454	10.02	10.01	10.05	10.41	10.55	10.38	Over	0.105
1640052_at	CG15434-RA	CG15434	arm_2L	4454664-4455160	7.45	7.52	7.44	8.35	8.38	8.21	Over	0
1634084_at	CG4213-RA	CG4213	arm_2L	396594-402181	9.24	8.96	9.03	10.6	10.46	10.4	Over	0
1640034_at	CG13110-RA	CG13110	arm_2L	9350476-9351000	10.62	10.56	10.62	12.31	12.28	11.98	Over	0
1625020_at	CG13989-RA	CG13989	arm_2L	6160443-6161082	9.92	9.66	9.88	11.07	11.05	11.02	Over	0
1638140_at	CG14043-RA	CG14043	arm_2L	4971703-4973687	10.75	10.73	10.9	11.36	11.3	11.22	Over	0.01
1623979_at	CG15482-RA	CG15482	arm_2L	13210772-13211814	9.17	8.95	8.75	10.74	10.36	10.41	Over	0
1627781_at	CG18340-RA	Ucp4B	arm_2L	5969882-5970984	9.11	8.9	8.79	10.48	10.24	10.13	Over	0
1635631_a_at	CG7061-RA	rab3-GAP	arm_2L	12058286-12063171	12.62	12.52	12.53	13.53	13.56	13.56	Over	0
1637117_at	CG9483-RA	CG9483	arm_2L	8866766-8867687	9.18	9.18	9.05	10.86	10.86	10.55	Over	0
1637632_at	CG12194-RA	CG12194	arm_2L	4839302-4841445	8.7	9.05	8.71	9.94	9.65	9.61	Over	0
1628049_at	CG15828-RA	CG15828	arm_2L	9641349-9656029	8.31	7.95	8.24	9.98	9.96	9.94	Over	0
1633111_at	CG17137-RA	Porin2	arm_2L	10845782-10847044	11.22	11.01	11.12	12.29	12.21	12.16	Over	0
1626995_at	CG4697-RA	CSN1a	arm_2L	14762860-14763955	9.07	8.8	8.79	10.69	10.57	10.55	Over	0
1639496_at	CG17349-RA	CG17349	arm_2L	19370477-19372712	11.41	11.1	11.11	12.54	12.37	12.46	Over	0
1633153_at	CG7134-RA	CG7134	arm_2L	7802486-7810697	9.43	9	9.34	10.41	10.4	10.13	Over	0
1631889_at	CG31752-RA	CG31752	arm_2L	18839928-18841168	9.99	10.13	10.23	11.53	11.56	11.4	Over	0
1632495_at	CG31867-RA	CG31867	arm_2L	11144578-11145417	8.84	8.86	8.72	10.35	10.21	10.14	Over	0
1641183_a_at	CG5547-RB	Pect///DyakPect	arm_2L	13203767-13210848	11.88	12.19	11.92	12.48	12.66	12.4	Over	0.01
1637357_at	CG9463-RA	CG9463	arm_2L	8765358-8768708	4.71	4.81	4.85	5.73	5.62	6	Over	0
1624338_at	CG17301-RA	CG17301	arm_2L	2653111-2653931	10.15	10.13	10.21	11.66	11.61	11.57	Over	0
1630482_at	CG4161-RA	CG4161	arm_2L	15433361-15435250	10.68	10.32	10.26	11.94	11.87	11.77	Over	0
1635418_at	CG18558-RA	CG18558	arm_2L	2842577-2844276	8.03	7.94	8.05	8.88	8.87	8.7	Over	0
1627749_at	CG6412-RA	CG6412	arm_2L	17499263-17501109	12	11.89	11.77	12.48	12.26	12.3	Over	0.033
1623535_at	CG7164-RA	CG7164	arm_2L	7781502-7782627	10.34	10.29	10.14	11.54	11.28	11.23	Over	0
1624835_at	CG10869-RA	CG10869	arm_2L	1584857-1587270	11.59	11.23	11.8	12.37	12.57	12.37	Over	0
1632646_at	CG13687-RA	Ptth	arm_2L	575776-576586	7.52	7.59	7.59	8.43	8.38	8.3	Over	0
1639389_at	CG16964-RA	CG16964	arm_2L	11947964-11948634	10.17	9.87	10.19	11.96	11.7	11.72	Over	0
1634510_at	CG17324-RA	CG17324	arm_2L	18819343-18822573	6.03	5.86	6.06	6.92	6.61	6.73	Over	0
1625799_a_at	CG7196-RA	CG7196	arm_2L	7754190-7765716	10.55	10.33	10.35	11.57	11.61	11.53	Over	0
1626432_at	CG10839-RA	CG10839	arm_2L	15979559-15980120	9.88	9.87	9.76	11.47	11.17	11.21	Over	0
1638395_at	CG31802-RA	CG31802	arm_2L	18208413-18209237	10.74	10.78	10.6	12.7	12.57	12.46	Over	0
1623557_at	CG31679-RA	CG31679	arm_2L	2237131-2238245	10.32	10.13	10.26	11.78	11.69	11.56	Over	0
1625669_at	CG4767-RA	Tektin-A	arm_2L	15854125-15856450	10.43	10.22	10.09	12.02	11.92	11.85	Over	0
1625344_at	CG17608-RA	fu12	arm_2L	8449682-8463990	9.72	9.57	9.68	10.99	11.19	10.93	Over	0
1623691_at	CG3964-RA	CG3964	arm_2L	3862680-3867504	5.91	5.94	6	6.47	7.3	6.77	Over	0
1639298_at	CG3213-RA	CG3213	arm_2L	3517267-3519697	13.09	12.75	12.92	13.76	13.69	13.7	Over	0
1640031_at	CG10593-RA	Acer	arm_2L	8521898-8524991	10.28	10.07	10.2	11.36	11.26	11.26	Over	0
1623737_a_at	CG4212-RA	Rab14	arm_2L	14355146-14358400	10.57	10.28	10.27	11.06	10.84	10.86	Over	0.004
1626853_a_at	CG14017-RB	CG14017	arm_2L	5553896-5554552	8.04	7.75	7.95	10.02	9.98	9.94	Over	0
1630967_at	CG13385-RA	CG13385	arm_2L	8396712-8397886	9.19	8.88	8.77	10.55	10.32	10.32	Over	0
1630092_at	CG13088-RA	CG13088	arm_2L	8488984-8490548	11.4	11.34	11.31	11.98	12.11	11.99	Over	0
1639481_at	CG11629-RA	CG11629	arm_2L	21896869-21898261	6.95	6.9	7.17	9.01	9	8.99	Over	0
1624970_s_at	CG11861-RC	gft	arm_2L	15266026-15272011	12.45	12.22	12.33	12.81	12.77	12.87	Over	0.03
1640347_at	CG15398-RA	CG15398	arm_2L	2695375-2696318	8.1	8.5	8.38	6.34	6.3	6.37	Under	0
1636087_at	CG31872-RA	CG31872	arm_2L	10639945-10643492	3.77	3.8	3.74	3.65	3.64	3.62	Under	0.353
1634161_at	CG12314-RA	CG12314	arm_2L	11988734-11989861	7.2	7.52	7.3	6.38	6.46	6.36	Under	0
1628888_at	CG7180-RA	CG7180	arm_2L	18180991-18184630	4.89	5.14	5.14	4.54	4.46	4.76	Under	0
1631318_at	CG13240-RA	l(2)35Di	arm_2L	15749608-15751054	11.27	11.18	11.31	10.78	10.64	10.78	Under	0
1633761_at	CG14930-RA	CG14930	arm_2L	11520357-11521285	11.57	11.5	11.56	10.96	11.01	11	Under	0
1630062_a_at	CG13240-RB	l(2)35Di	arm_2L	15750407-15751054	11.2	11.15	11.28	10.6	10.71	10.72	Under	0
1625215_s_at	CG9261-RC	nrv2	arm_2L	6789760-6798864	8.95	9.09	9.06	7.95	8.18	8.1	Under	0
1634246_at	CG11319-RA	CG11319	arm_2L	6568389-6601066	5.16	5.39	4.79	4.78	4.96	4.84	Under	0.033
1634786_at	CG7106-RA	lectin-28C	arm_2L	7857089-7857931	4.33	4.35	4.55	4.43	4.23	4.18	Under	0.375
1641049_at	CG17903-RA	Cyt-c-p	arm_2L	16719873-16722659	11.37	11.37	11.53	9.66	9.43	9.5	Under	0
1630593_at	CG33126-RA	NLaz	arm_2L	1359982-1361732	8.36	8.53	8.49	7.64	7.61	7.44	Under	0
1631891_at	CG6488-RA	CG6488	arm_2L	11496793-11499119	7.93	7.79	8.02	7.13	7.21	7.23	Under	0
1636868_at	CG14939-RA	CG14939	arm_2L	11810091-11813800	10.11	10.34	10.08	8.62	8.92	8.93	Under	0
1634808_at	CG2826-RA	lectin-21Ca	arm_2L	624679-625453	4.78	5.06	5.21	4.33	4.4	4.4	Under	0
1633958_at	CG5029-RA	SamDC	arm_2L	10339459-10341505	11.11	11.2	11.25	10.88	11.03	10.94	Under	0.044
1629221_at	CG15437-RA	morgue	arm_2L	4442869-4444677	10.32	10.32	10.33	9.82	9.87	9.8	Under	0
1632537_at	CG10538-RA	CdGAPr	arm_2L	19775091-19791900	4.16	4.15	3.99	3.69	3.84	3.78	Under	0
1624028_at	CG4415-RA	CG4415	arm_2L	1037234-1038685	12.34	12.39	12.33	10.42	10.33	10.55	Under	0
1638600_at	CG4063-RA	ebi	arm_2L	415068-418536	9.01	9.22	9.13	7.61	7.59	7.75	Under	0
1631698_s_at	CG16833-RB	CG16833	arm_2L	10989304-10995015	6.86	7.1	6.97	6.25	6.57	6.51	Under	0
1635208_at	CG9934-RA	CG9934	arm_2L	13013258-13019434	10.87	10.81	10.89	10.64	10.77	10.59	Under	0.123
1623838_s_at	CG4629-RA	CG4629	arm_2L	1083089-1102506	7.63	7.5	7.65	7.46	7.34	7.13	Under	0.012
1641048_a_at	CG9660-RA	toc	arm_2L	3068344-3144613	6.24	6.59	6.47	6.04	5.94	6.29	Under	0.003
1631836_at	CG17568-RA	CG17568	arm_2L	19180037-19181603	6.89	6.8	6.83	6.75	6.73	6.71	Under	0.469
1637378_s_at	CG31795-RB	ia2	arm_2L	1011420-1048053	5.71	6.41	5.76	4.06	3.72	4.21	Under	0
1634156_at	CG5604-RA	CG5604	arm_2L	10281942-10292278	10.75	10.66	10.94	10.53	10.55	10.53	Under	0.03
1633211_a_at	CG7795-RA	CG7795	arm_2L	8316706-8319920	11.25	11.27	11.23	10.51	10.58	10.59	Under	0
1633699_at	CG9962-RA	CG9962	arm_2L	2646685-2647645	10.61	10.44	10.44	10.09	10.15	10.14	Under	0.001
1629787_at	CG31642-RA	CG31642	arm_2L	6118511-6120525	11.78	11.67	11.84	11.56	11.61	11.7	Under	0.335
1640766_at	CG3491-RA	CG3491	arm_2L	14924734-14930256	10.65	10.56	10.96	10.3	10.67	10.59	Under	0.107
1636654_s_at	CG15626-RA	CG15626	arm_2L	4835332-4837996	10.54	10.63	10.38	10.01	10.08	10	Under	0
1626023_at	CG14932-RA	CG14932	arm_2L	11790370-11790936	11.97	11.88	11.8	10.91	10.73	10.9	Under	0
1635803_s_at	CG10021-RB	bowl	arm_2L	3771705-3784129	6.92	7.05	6.9	5.47	5.41	5.19	Under	0
1640496_at	CG5722-RA	NPC1	arm_2L	10213891-10220904	10.23	10.49	10.45	10.09	10.25	10.08	Under	0.038
1639414_at	CG7093-RA	CG7093	arm_2L	7893412-7896748	6.18	6.42	6.13	4.58	4.91	4.53	Under	0
1628133_at	CG5204-RA	CG5204	arm_2L	13160526-13163153	10.72	10.49	10.62	10.12	10.12	10.13	Under	0
1627590_at	CG9336-RA	CG9336	arm_2L	20859168-20861017	9.45	9.63	9.43	8.1	7.85	7.88	Under	0
1632026_at	CG4930-RA	CG4930	arm_2L	16257992-16259433	10.17	10.25	10.27	9.91	9.92	9.92	Under	0.003
1632845_at	CG8676-RC	Hr39	arm_2L	21237236-21256186	5.47	6.02	5.81	5.04	5.83	5.32	Under	0
1623453_at	CG10447-RA	CG10447	arm_2L	19736054-19737088	8.64	8.83	8.51	7.82	7.86	7.77	Under	0
1628475_at	CG8678-RA	CG8678	arm_2L	21212692-21220567	8.67	8.6	8.68	8.46	8.52	8.57	Under	0.353
1627059_at	CG4008-RA	und	arm_2L	9763344-9765358	12.76	12.62	12.75	12.51	12.44	12.48	Under	0.058
1631591_at	CG31935-RA	CG31935	arm_2L	1595042-1611125	7.67	7.73	7.89	7.21	7.38	7.33	Under	0
1631402_s_at	CG8676-RA	Hr39	arm_2L	21237236-21258203	9.89	10.07	10.05	9.25	9.39	9.46	Under	0
1623844_at	CG15150-RA	elfless	arm_2L	18009909-18011209	11.08	11.09	11.13	10.47	10.28	10.56	Under	0
1636129_s_at	CG3645-RA	CG3645	arm_2L	252588-271732	8.16	8.11	7.92	8.01	7.93	7.93	Under	0.479
1631604_at	CG9511-RA	CG9511	arm_2L	6395852-6397249	5.93	5.79	5.88	5.81	5.66	5.5	Under	0.096
1635109_at	CG5888-RA	CG5888	arm_2L	16400168-16448465	6.53	6.67	6.6	6.11	6.28	6.23	Under	0.001
1639151_a_at	CG4272-RB	CG4272	arm_2L	2365346-2370114	8.54	8.6	8.33	6.98	6.83	7.21	Under	0
1641608_at	CG5366-RA	CG5366	arm_2L	10358161-10362703	11.34	11.39	11.53	11.26	11.22	11.24	Under	0.165
1635900_at	CG8846-RA	Thor	arm_2L	3478433-3479621	8	7.92	7.85	6.93	6.79	6.58	Under	0
1628828_s_at	CG6957-RA	Oscillin	arm_2L	5547202-5549614	9.75	9.8	9.81	9.38	9.43	9.39	Under	0
1635260_at	CG6521-RA	Stam	arm_2L	10858527-10862015	10.62	10.69	10.76	10.2	10.36	10.35	Under	0
1635925_at	CG5182-RA	Pk34A	arm_2L	13158809-13160118	11.3	11.39	11.52	10.8	11.06	11.02	Under	0
1628556_s_at	CG8676-RC	Hr39	arm_2L	21237236-21256186	8.5	8.45	8.81	7.91	8.21	8.13	Under	0
1623824_at	CG17242-RA	CG17242	arm_2L	2268355-2269093	6.24	6.05	6.11	6.04	5.87	6.02	Under	0.285
1633335_at	CG7793-RA	Sos	arm_2L	13813827-13819826	9.43	9.27	9.32	8.13	8.38	8.45	Under	0
1631837_at	CG10223-RA	Top2	arm_2L	19447361-19453507	12.37	12.51	12.48	10.36	10.65	10.86	Under	0
1639273_s_at	CG14029-RC	vri	arm_2L	5299646-5310997	6.15	6.15	6.07	5.22	5.4	5.04	Under	0
1625191_at	CG5022-RA	CG5022	arm_2L	10344458-10347706	5.62	5.61	5.78	5.33	5.46	5.67	Under	0.152
1636286_at	CG7382-RA	CG7382	arm_2L	5518892-5519889	10.74	10.68	10.58	10.59	10.43	10.54	Under	0.344
1631175_a_at	CG10283-RA	CG10283	arm_2L	18472952-18484511	6.99	7.23	7.06	6.28	6.5	6.39	Under	0
1633384_at	CG9250-RA	Mpp6	arm_2L	21156873-21157685	9.68	9.5	9.49	9.63	9.32	9.33	Under	0.38
1635460_a_at	CG17927-RG	Mhc	arm_2L	16768578-16788766	8.63	8.46	8.09	5.93	5.32	6.52	Under	0
1624856_at	CG4249-RA	c(2)M	arm_2L	16303259-16305941	7.42	7.94	7.68	6.9	7.66	7.55	Under	0.007
1630002_s_at	CG8676-RB	Hr39	arm_2L	21237236-21259675	6.79	7.18	6.66	4.96	5.22	5.13	Under	0
1634172_at	CG5193-RA	TfIIB	arm_2L	10431343-10432999	12.04	12.07	12.13	11.78	11.92	11.93	Under	0.098
1641446_s_at	CG5171-RB	CG5171	arm_2L	7402854-7404526	6.61	6.65	6.56	6.02	6.14	6.14	Under	0
1639313_at	CG17650-RA	CG17650	arm_2L	1758285-1759078	12.25	12.38	12.31	11.53	11.48	11.63	Under	0
1636932_at	CG9886-RA	CG9886	arm_2L	2420807-2422915	7.02	7.15	6.99	5.72	6.18	6.06	Under	0
1628198_at	CG3736-RA	okr	arm_2L	2989591-2992761	8.38	8.74	8.68	7.38	7.79	7.81	Under	0
1637800_at	CG3347-RA	CG3347	arm_2L	3259801-3271696	10.72	10.6	10.71	10.33	10.44	10.44	Under	0.03
1632557_s_at	CG9100-RA	Rab30	arm_2L	7030479-7032603	6.41	6.81	6.61	5.6	6.09	5.73	Under	0
1635130_a_at	CG5029-RB	SamDC	arm_2L	10339459-10340736	10.5	10.59	10.65	10.23	10.48	10.25	Under	0.03
1636826_at	CG14072-RA	CG14072	arm_2L	10937384-10937808	10.5	10.57	10.63	9.46	9.18	9.21	Under	0
1625918_a_at	CG14346-RA	CG14346	arm_2L	1368101-1369047	11.56	11.31	11.38	11.4	11.17	11.29	Under	0.388
1637119_at	CG16863-RA	CG16863	arm_2L	13790962-13793268	7.01	6.68	6.73	6.42	6.51	6.37	Under	0
1633011_at	CG7664-RA	crp	arm_2L	16264060-16287728	8.06	8.21	7.91	5.49	5.93	5.34	Under	0
1634798_at	CG11606-RA	Rpp30	arm_2L	251162-252331	8.03	8.18	8.15	6.69	7.04	6.88	Under	0
1637468_at	CG7516-RA	CG7516	arm_2L	14352589-14355080	8.4	8.65	8.24	6.91	6.89	6.99	Under	0
1640735_at	CG14023-RA	CG14023	arm_2L	5317209-5324927	8.32	8.26	8.45	7.61	8.13	7.79	Under	0
1626930_at	CG6230-RA	CG6230	arm_2L	11115635-11120314	10.31	10.38	10.37	9.96	10.16	10.33	Under	0.109
1637763_a_at	CG8298-RA	CG8298	arm_2R	7876637-7878946	11.35	11.3	11.31	11.46	11.48	11.38	Equal	0.868
1631817_a_at	CG8430-RB	Got1	arm_2R	12025856-12029439	11.97	11.85	11.92	12.11	12.08	12.04	Equal	0.845
1627051_at	CG16914-RA	Lcp9	arm_2R	20667557-20667892	5.36	5.06	5.28	5.39	5.43	5.34	Equal	0.829
1625959_at	CG4372-RA	CG4372	arm_2R	17725109-17726303	6.29	5.94	5.89	6.3	6.33	6.31	Equal	0.648
1638026_at	CG15121-RA	CG15121	arm_2R	15395671-15396949	4.9	5.04	4.97	5.2	5.12	5.05	Equal	0.84
1626068_at	CG1652-RA	lectin-46Cb	arm_2R	5703014-5704105	4.82	5.01	5.03	5.06	4.92	5.05	Equal	0.829
1630237_a_at	CG3629-RB	Dll	arm_2R	20702352-20722125	4.29	4.15	4.31	4.43	4.28	4.38	Equal	0.86
1641220_at	CG30165-RA	CG30165	arm_2R	20303093-20306195	5.7	5.63	5.48	5.98	5.78	5.86	Equal	0.67
1638902_at	CG13225-RA	Or47a	arm_2R	7137872-7139420	4.22	4.19	4.2	4.38	4.33	4.35	Equal	0.834
1628298_at	CG2952-RA	Dox-A3	arm_2R	18952306-18954710	6.51	6.53	6.45	6.84	6.75	6.79	Equal	0.583
1623299_at	CG1794-RA	Mmp2	arm_2R	5499596-5574170	4.4	4.41	4.57	4.49	4.67	4.63	Equal	0.847
1624352_at	CG14493-RA	---	arm_2R	13876969-13877548	6.18	6.22	6.32	6.44	6.43	6.4	Equal	0.819
1632986_a_at	CG15088-RB	CG15088	arm_2R	14615659-14617763	4.68	4.62	4.55	4.83	4.78	4.8	Equal	0.827
1638648_at	CG8160-RA	CG8160	arm_2R	11214637-11215770	3.92	3.97	3.99	4.17	4.17	4.14	Equal	0.822
1632540_at	CG7754-RA	Try	arm_2R	7244226-7245052	6.32	6.28	6.03	6.62	6.24	6.34	Equal	0.795
1636728_at	CG11212-RA	Ptr	arm_2R	2069479-2083512	7.37	7.52	7.52	7.24	7.52	7.6	Equal	0.745
1633599_a_at	CG17725-RB	Pepck	arm_2R	14424271-14426924	7.45	6.98	7.52	7.37	7.21	7.09	Equal	0.557
1640021_a_at	CG12444-RB	CG12444	arm_2R	7675312-7676998	4.47	4.57	4.65	4.73	4.75	4.65	Equal	0.844
1628645_at	CG6018-RA	CG6018	arm_2R	18437622-18439478	5.95	5.79	5.81	6.08	6.04	5.93	Equal	0.814
1624905_at	CG9000-RA	CG9000	arm_2R	12887744-12889431	11.55	11.34	11.53	11.74	11.84	11.59	Equal	0.71
1631110_at	CG10257-RA	CG10257	arm_2R	10830115-10831971	5.2	5.44	5.24	5.49	5.47	5.46	Equal	0.838
1629888_at	CG6220-RA	CG6220	arm_2R	9579304-9580874	10.77	10.72	10.83	10.58	10.8	10.75	Equal	0.67
1639364_at	CG8579-RA	Jon44E	arm_2R	4578954-4579856	4.96	5.11	5.11	5.11	5.2	5.11	Equal	0.826
1632925_at	CG13441-RA	Gr57a	arm_2R	16573109-16574415	4.76	5.03	4.72	4.85	4.82	4.88	Equal	0.822
1636594_at	CG15088-RA	CG15088	arm_2R	14615451-14617763	5.79	5.75	5.88	6.17	5.98	6.05	Equal	0.714
1633862_at	CG12934-RA	CG12934	arm_2R	6536416-6537250	5.21	5.23	5.2	5.26	5.19	5.26	Equal	0.825
1638276_at	CG8462-RA	Obp56e///DyakObp56e	arm_2R	15599849-15600461	5.09	5.17	4.95	5.41	5.04	5.01	Equal	0.853
1640229_at	CG9975-RA	CG9975	arm_2R	15229313-15233067	13.3	13.24	13.23	13.31	13.5	13.45	Equal	0.837
1637209_at	CG11112-RB	CG11112	arm_2R	3288469-3291258	6.18	6.06	6.13	6.45	6.35	6.4	Equal	0.628
1626311_at	CG15088-RB	CG15088	arm_2R	14615659-14617763	5.38	5.5	5.47	5.41	5.51	5.62	Equal	0.868
1634210_at	CG15649-RA	CG15649	arm_2R	16860723-16861436	4.95	5.04	4.85	5.11	4.98	4.92	Equal	0.853
1633004_at	CG3875-RA	CG3875	arm_2R	18538078-18539834	12.88	12.71	12.75	12.85	12.92	12.95	Equal	0.839
1628454_at	CG10972-RA	ppk12	arm_2R	18314983-18317089	4.58	4.78	4.65	4.85	5.12	4.9	Equal	0.599
1634192_at	CG30281-RA	CG30281	arm_2R	18002501-18003695	4.65	4.87	4.87	4.67	4.76	4.73	Equal	0.606
1627543_at	CG13499-RB	CG13499	arm_2R	17892409-17927063	4.26	4.12	4.18	4.24	4.08	4.2	Equal	0.76
1624342_at	CG10911-RA	CG10911	arm_2R	13940051-13941569	4.91	5.32	5.27	5.2	5.28	5.33	Equal	0.871
1625739_at	CG3292-RA	CG3292	arm_2R	18091198-18093081	5	5.09	5.15	4.88	5.29	5.18	Equal	0.858
1624327_at	CG3245-RB	PpN58A	arm_2R	17766783-17770388	4.41	4.31	4.4	4.41	4.45	4.45	Equal	0.843
1627990_at	CG8622-RA	Acp53Ea///DyakAcp53Ea	arm_2R	12637306-12637827	4.08	4.09	4.18	4.37	4.05	4.01	Equal	0.829
1625667_at	CG13561-RA	CG13561	arm_2R	19691837-19692219	5.95	5.76	5.83	6.03	6.01	6.03	Equal	0.825
1626308_s_at	CG4019-RA	CG4019	arm_2R	19495114-19502269	5.04	4.71	4.93	5.08	4.96	4.98	Equal	0.866
1636491_at	CG3955-RA	CG3955	arm_2R	9015416-9016559	9.82	9.69	9.73	9.93	9.84	9.91	Equal	0.861
1637928_at	CG3382-RA	Oatp58Db	arm_2R	18108696-18111095	5.87	5.69	5.88	5.77	5.79	5.85	Equal	0.751
1626254_s_at	CG13499-RB	CG13499	arm_2R	17892409-17927063	4.77	4.65	4.76	5.13	4.72	4.81	Equal	0.832
1639147_s_at	CG30438-RA	CG30438	arm_2R	1384183-1437059	3.8	3.73	3.92	3.84	3.84	3.82	Equal	0.808
1625692_s_at	CG9865-RA	CG9865	arm_2R	17555031-17557560	10.58	10.49	10.75	10.51	10.78	10.58	Equal	0.8
1627445_s_at	CG9015-RB	en	arm_2R	7411508-7415715	4.44	4.54	4.5	4.63	4.59	4.67	Equal	0.835
1625039_at	CG13582-RA	CG13582	arm_2R	20403247-20408670	4.54	4.55	4.62	4.79	4.57	4.69	Equal	0.824
1633180_at	CG8994-RC	exu	arm_2R	16554929-16557882	13.73	13.65	13.64	13.93	13.97	13.9	Equal	0.68
1625520_at	CG13556-RA	CG13556	arm_2R	19377360-19378446	5.85	5.76	5.73	5.95	5.78	5.88	Equal	0.843
1634944_at	CG5504-RA	l(2)tid	arm_2R	19594384-19596561	10.87	10.58	10.83	11.01	11.04	10.86	Equal	0.771
1639597_at	CG2297-RA	Obp44a	arm_2R	4021869-4022596	13.17	12.91	13.04	13.43	13.21	13.25	Equal	0.683
1631246_at	CG2346-RA	Fmrf	arm_2R	5793795-5797969	6.11	6.01	6.01	6.1	6.06	6.12	Equal	0.849
1625058_at	CG9889-RA	yellow-d	arm_2R	19266055-19267961	5.48	5.51	5.44	5.93	5.71	5.65	Equal	0.606
1625816_at	CG4781-RA	CG4781	arm_2R	20528205-20529760	6.24	5.79	6.12	6.36	6.14	6.35	Equal	0.729
1638775_at	CG8523-RA	Mdr50	arm_2R	10135466-10139892	5.03	5.11	5.12	5.24	5.24	5.29	Equal	0.83
1628038_at	CG13577-RA	CG13577	arm_2R	20155202-20156481	9.94	9.91	10	9.94	9.94	9.97	Equal	0.78
1641582_at	CG18635-RA	CG18635	arm_2R	13655312-13657411	6.23	6.45	6.4	6.34	6.46	6.38	Equal	0.818
1637353_at	CG3318-RA	Dat	arm_2R	20027107-20045285	6.97	7.2	6.81	7.04	7.16	6.92	Equal	0.82
1640022_at	CG12763-RA	Dpt	arm_2R	14753269-14754269	3.74	3.82	3.65	3.83	3.81	3.81	Equal	0.842
1638827_at	CG3640-RA	CG3640	arm_2R	20527218-20528184	5.98	5.71	5.79	6.08	5.84	5.77	Equal	0.847
1640544_a_at	CG11112-RA	CG11112	arm_2R	3288469-3288949	4.07	4.16	4.15	4.28	4.11	4.17	Equal	0.835
1626905_at	CG17453-RA	Cyp317a1	arm_2R	10786999-10788556	5.18	5.45	5.57	5.27	5.43	5.48	Equal	0.774
1631158_at	CG8626-RA	Acp53C14a	arm_2R	12635551-12636066	4.76	4.56	4.63	4.83	4.75	4.75	Equal	0.863
1637744_at	CG30365-RA	CG30365	arm_2R	4246452-4248695	4.2	4.13	4.02	4.52	4.37	4.38	Equal	0.538
1626401_at	CG9438-RA	Cyp6a2	arm_2R	2667219-2668960	7.17	7.34	7.36	7.64	7.62	7.49	Equal	0.595
1634658_a_at	CG8772-RD	nemy	arm_2R	8558109-8567094	9.47	9.42	9.25	9.73	9.63	9.66	Equal	0.573
1635738_at	CG7779-RA	Cng	arm_2R	12130649-12137234	5.01	5.18	5.34	5.53	5.38	5.36	Equal	0.724
1628642_at	CG9895-RA	CG9895///DpseGA22108	arm_2R	18899641-18901524	5.17	5.09	5.25	5.26	5.06	4.91	Equal	0.538
1625228_at	CG8394-RA	CG8394	arm_2R	10086504-10088226	4.44	4.46	4.52	4.42	4.44	4.59	Equal	0.821
1627860_at	CG17226-RA	Or59c	arm_2R	19359835-19361126	5.38	5.36	5.55	5.41	5.5	5.5	Equal	0.831
1635793_at	CG11413-RA	CG11413	arm_2R	20423710-20424319	5.62	5.41	5.58	5.78	5.68	5.69	Equal	0.829
1640806_at	CG5765-RA	CG5765	arm_2R	13937730-13939610	5.28	5.16	5.2	5.35	5.46	5.35	Equal	0.838
1624945_a_at	CG10910-RA	CG10910	arm_2R	13907753-13909911	5.39	5.39	5.41	5.78	5.45	5.57	Equal	0.781
1629391_at	CG1656-RA	lectin-46Ca	arm_2R	5704804-5706040	5.18	4.98	5.04	5.51	5.16	5.11	Equal	0.806
1637979_at	CG13567-RA	CG13567	arm_2R	19924305-19925201	3.81	3.84	3.87	4.04	3.83	4	Equal	0.86
1628768_at	CG4676-RA	CG4676	arm_2R	9123366-9124426	8.9	8.91	8.93	9.05	9.22	9.1	Equal	0.807
1624587_at	CG13323-RA	CG13323	arm_2R	8934382-8934793	4.31	4.3	4.32	4.37	4.38	4.36	Equal	0.84
1636690_at	CG17250-RA	Or42a	arm_2R	1679000-1680468	4.88	5.07	5.15	5.07	5.18	5.31	Equal	0.823
1630195_at	CG12754-RA	Or42b	arm_2R	1684699-1686017	4.25	4.23	4.26	4.14	4.3	4.3	Equal	0.794
1623699_a_at	CG9218-RA	sm	arm_2R	15417377-15519007	13.85	13.88	13.85	13.92	14.04	13.93	Equal	0.872
1624099_at	CG1701-RA	CG1701	arm_2R	3296397-3299586	4.41	4.29	4.37	4.51	4.42	4.58	Equal	0.841
1626734_at	CG6484-RA	CG6484	arm_2R	13469416-13471514	5.03	5.07	4.94	5.15	5.2	5	Equal	0.841
1626687_at	CG10956-RA	CG10956	arm_2R	13010638-13011732	4.51	4.41	4.53	4.56	4.56	4.71	Equal	0.85
1631214_at	CG1675-RA	CG1675	arm_2R	5753153-5754039	10.74	10.76	10.84	10.87	10.89	10.93	Equal	0.857
1636088_at	CG3629-RA	Dll	arm_2R	20702352-20722686	3.84	3.9	3.93	3.83	3.89	3.92	Equal	0.772
1636635_at	CG12164-RA	CG12164	arm_2R	3198912-3200855	4.97	4.94	5.05	5.04	5.08	5.04	Equal	0.844
1624777_at	CG11113-RA	CG11113	arm_2R	3289413-3289842	3.81	3.89	4.08	4.3	4.19	4.19	Equal	0.53
1624106_at	CG3790-RA	CG3790	arm_2R	8760288-8762518	4.69	4.82	4.84	4.92	4.89	4.84	Equal	0.861
1633157_a_at	CG18285-RA	igl	arm_2R	11042943-11077799	3.81	3.91	3.77	3.97	4.06	3.95	Equal	0.852
1628751_at	CG8728-RA	CG8728	arm_2R	3824361-3826674	11.76	11.68	12	11.69	11.96	11.86	Equal	0.808
1638196_at	CG18444-RA	Try	arm_2R	7231755-7232620	5.69	5.66	5.78	5.71	5.53	5.65	Equal	0.617
1631617_at	CG13742-RA	CG13742	arm_2R	4972102-4975062	6.03	6.17	6.06	6.01	5.97	6.07	Equal	0.627
1627096_s_at	CG16778-RA	Tkr	arm_2R	20973302-21027064	3.98	4.12	4.11	4.24	4.21	4.2	Equal	0.85
1638287_a_at	CG5756-RB	CG5756	arm_2R	13988554-13995891	5.31	5.29	5.27	5.43	5.23	5.49	Equal	0.854
1637460_at	CG30190-RA	CG30190	arm_2R	18816254-18818802	5.83	5.72	5.6	6	5.92	5.98	Equal	0.742
1627702_at	CG7417-RA	Tab2	arm_2R	15180072-15191529	9.4	9.29	9.36	9.26	9.31	9.32	Equal	0.672
1625771_at	CG3629-RB	Dll	arm_2R	20702352-20722125	5.83	5.91	5.96	6.08	6.05	6.39	Equal	0.643
1639295_at	CG4734-RA	CG4734	arm_2R	9184739-9185972	5.77	5.54	5.85	6.04	5.77	5.86	Equal	0.814
1638072_at	CG15225-RA	CG15225	arm_2R	16680471-16681191	4.95	5.07	5.02	5.15	5	5.22	Equal	0.848
1639040_s_at	CG8291-RA	CG8291	arm_2R	11810544-11819434	9.29	9.27	9.3	9.23	9.31	9.29	Equal	0.771
1641378_at	CG3268-RA	phtf	arm_2R	2629371-2633649	10.91	10.78	10.95	11.07	11.08	11.1	Equal	0.805
1638456_at	CG8531-RA	CG8531	arm_2R	10143965-10146294	11.55	11.29	11.46	11.7	11.69	11.63	Equal	0.74
1634292_at	CG15234-RA	CG15234	arm_2R	2494494-2500518	4.86	4.67	4.81	4.97	4.83	4.98	Equal	0.835
1634144_at	CG12958-RA	CG12958	arm_2R	11306956-11311952	5.25	4.94	5.15	5.47	5	5.21	Equal	0.839
1637513_at	CG11275-RA	CG11275	arm_2R	18067197-18070155	7.34	7.11	7.19	7.35	7.22	7.1	Equal	0.791
1632065_at	CG2921-RA	CG2921	arm_2R	17961041-17962842	11.05	10.97	10.93	11.23	11.28	11.06	Equal	0.792
1637794_at	CG4927-RA	CG4927	arm_2R	12459816-12461325	6.55	6.5	6.59	6.69	6.57	6.71	Equal	0.858
1635651_at	CG30195-RA	CG30195	arm_2R	18534117-18534746	5.75	5.9	6	5.84	5.79	5.74	Equal	0.534
1634259_at	CG9083-RA	CG9083	arm_2R	20785774-20787028	6.29	6.17	5.93	6.5	6.21	6.32	Equal	0.788
1636492_at	CG30029-RA	CG30029	arm_2R	7133621-7134161	4.04	3.98	4.07	4.04	4.07	4.09	Equal	0.807
1628929_s_at	CG1902-RA	CG1902	arm_2R	5481587-5493139	11.38	11.45	11.33	11.66	11.81	11.58	Equal	0.564
1628120_at	CG18416-RA	CG18416	arm_2R	16091528-16092215	4.59	4.43	4.5	4.86	5.06	4.92	Over	0.073
1636871_at	CG12943-RA	CG12943	arm_2R	6791165-6792996	9.1	9.08	9.04	9.75	9.78	9.7	Over	0
1630862_at	CG18432-RA	CG18432	arm_2R	13426826-13429338	6.52	6.46	6.75	6.96	7.19	6.99	Over	0.026
1637099_at	CG17049-RA	CG17049	arm_2R	9280034-9280723	5.99	6.12	6.31	7.9	7.82	7.76	Over	0
1623294_at	CG17669-RA	CG17669	arm_2R	14340281-14341970	10.29	10.21	10.38	11.15	11.29	11.14	Over	0
1635973_at	CG11196-RA	CG11196	arm_2R	3881294-3882473	9.72	9.17	9.3	11.26	10.9	10.96	Over	0
1626126_at	CG18368-RA	CG18368	arm_2R	9555240-9558824	8.39	8.45	8.47	9.86	9.94	10.06	Over	0
1639059_s_at	CG8994-RA	exu	arm_2R	16555854-16558650	12.97	12.78	12.97	13.24	13.4	13.34	Over	0.122
1629128_at	CG8701-RA	CG8701	arm_2R	4258577-4259656	13.48	13.27	13.3	14.09	14.08	14.09	Over	0
1623659_at	CG11218-RA	Obp56d	arm_2R	15590643-15591300	6.02	5.73	5.86	6.54	6.37	6.08	Over	0.035
1634981_at	CG9010-RA	CG9010	arm_2R	12846447-12847652	10.71	10.46	10.39	11.96	11.97	11.89	Over	0
1639698_at	CG15909-RA	CG15909	arm_2R	2570743-2571862	7.62	7.76	7.83	9.9	9.89	9.65	Over	0
1632777_at	CG8204-RA	CG8204	arm_2R	11460640-11461496	9.66	9.69	9.68	10.99	10.78	10.71	Over	0
1637893_at	CG12770-RA	Vps28	arm_2R	3966722-3967540	11.61	11.49	11.42	12.26	12.07	12.09	Over	0
1630172_at	CG10950-RA	CG10950	arm_2R	13082707-13084664	10.27	10.15	10.29	11.78	11.62	11.56	Over	0
1628871_at	CG11145-RA	CG11145	arm_2R	3315408-3316098	9.61	9.37	9.49	10.81	10.7	10.67	Over	0
1630315_at	CG8214-RA	CG8214	arm_2R	11574880-11576490	7.55	7.53	7.53	8.36	8.41	8.22	Over	0
1641580_at	CG4681-RA	CG4681	arm_2R	20465761-20467304	10.27	10.03	10.1	11.72	11.59	11.53	Over	0
1636356_at	CG3927-RA	CG3927	arm_2R	18482192-18483853	12.96	12.88	12.91	13.26	13.15	13.31	Over	0.434
1627912_at	CG5493-RA	CG5493	arm_2R	14504198-14505517	5.89	5.93	6	6.56	6.34	6.26	Over	0.048
1632077_at	CG30268-RA	CG30268	arm_2R	18600280-18604752	9.44	9.21	9.46	10.45	10.52	10.47	Over	0
1632299_at	CG16827-RA	PS4	arm_2R	11146786-11150233	5.08	5.02	5.02	5.57	5.3	5.38	Over	0.222
1623004_a_at	CG18449-RA	CG18449	arm_2R	4254663-4255432	12.81	12.63	12.63	13.59	13.52	13.52	Over	0
1628550_a_at	CG8073-RB	Pmm45A	arm_2R	4994646-4997228	12.05	11.88	11.93	12.54	12.48	12.39	Over	0.006
1637233_at	CG13229-RA	CG13229	arm_2R	7027373-7031176	6.81	6.88	6.74	7.31	7.29	7.3	Over	0.017
1634264_at	CG13202-RA	CG13202	arm_2R	7243618-7243998	9.55	9.37	9.35	10.56	10.49	10.36	Over	0
1630313_a_at	CG15086-RA	CG15086	arm_2R	14566184-14574121	10.23	9.93	10.2	11.71	11.66	11.89	Over	0
1638647_at	CG10143-RA	Adgf-E	arm_2R	10544302-10546260	8.09	7.66	7.81	9.44	9.4	9.25	Over	0
1627952_a_at	CG8102-RB	CG8102	arm_2R	11184268-11185834	8.03	7.98	8.03	10.17	10	9.79	Over	0
1629692_at	CG15653-RA	CG15653	arm_2R	16947403-16947973	9.25	9.13	8.99	9.5	9.46	9.38	Over	0.489
1640628_at	CG13326-RA	CG13326	arm_2R	9017015-9019960	9.58	9.27	9.54	10.83	10.73	10.66	Over	0
1624073_at	CG15800-RA	CG15800	arm_2R	19678240-19678715	9.08	8.93	8.77	10.21	10.03	9.98	Over	0
1637587_at	CG16716-RB	CG16716	arm_2R	15481324-15484248	10.38	9.84	9.57	11.62	11.68	11.59	Over	0
1629838_at	CG15925-RA	CG15925	arm_2R	12333490-12335019	8.62	8.53	8.54	10.62	10.39	10.46	Over	0
1638676_at	CG6727-RA	gom	arm_2R	18027439-18028842	8.84	8.67	8.74	10.52	10.54	10.26	Over	0
1631872_at	CG7755-RA	CG7755	arm_2R	12169131-12170451	9.8	9.35	9.49	11.2	11.02	10.94	Over	0
1636227_at	CG8197-RA	CG8197	arm_2R	4948127-4949429	9.61	9.34	9.47	10.86	10.58	10.63	Over	0
1624114_at	CG3219-RA	Klp59C	arm_2R	19011549-19013565	10.16	9.8	10	11.1	11.09	10.94	Over	0
1628627_at	CG11807-RA	CG11807	arm_2R	11089028-11091971	9.17	9.2	9.02	9.94	9.88	9.75	Over	0
1640711_at	CG30350-RA	CG30350	arm_2R	4713895-4715268	9.78	9.39	9.54	11.24	11.21	11.2	Over	0
1634155_at	CG3565-RA	CG3565	arm_2R	20489994-20491011	9.98	9.85	9.89	11.46	11.36	11.19	Over	0
1628186_at	CG11165-RA	CG11165	arm_2R	3837343-3837970	9.7	9.42	9.47	11.52	11.15	11.3	Over	0
1625776_at	CG2291-RA	CG2291	arm_2R	4148150-4148968	11.17	11.02	10.98	12.37	12.19	12.13	Over	0
1629890_a_at	CG6262-RB	CG6262	arm_2R	12247234-12250857	7.55	7.21	7.6	9	9.18	8.94	Over	0
1636172_at	CG12699-RA	CG12699	arm_2R	13134028-13134888	14.11	13.98	13.96	14.38	14.36	14.35	Over	0.366
1628922_s_at	CG6657-RA	veg	arm_2R	12842968-12844826	10.95	10.82	10.94	11.4	11.51	11.39	Over	0.007
1634120_at	CG13580-RA	Crtp	arm_2R	20382040-20384553	10.59	10.29	10.56	11.75	11.73	11.7	Over	0
1639303_at	CG9001-RA	CG9001	arm_2R	12886114-12887631	8.32	8.16	8.24	10.12	10.04	9.92	Over	0
1629168_s_at	CG30097-RD	Menl-1///Menl-2	arm_2R	12304593-12306903	8.43	8.5	8.5	9.94	10.07	9.81	Over	0
1637219_at	CG1690-RA	CG1690	arm_2R	5644432-5645573	12.86	12.76	12.81	13.24	13.24	13.22	Over	0.095
1629558_at	CG15657-RA	CG15657	arm_2R	17034980-17035658	11.08	11.01	11.19	12.28	12.24	12.19	Over	0
1637274_at	CG14488-RA	CG14488	arm_2R	13654669-13655263	10.72	10.86	10.93	11.84	11.87	11.89	Over	0
1632108_at	CG30384-RA	CG30384	arm_2R	3070501-3072808	8.42	8.21	8.18	9.98	9.94	9.76	Over	0
1624030_at	CG8729-RA	rnh1	arm_2R	3818529-3819891	9.58	9.62	9.5	9.95	9.93	9.88	Over	0.33
1634728_at	CG17821-RA	CG17821	arm_2R	14631304-14632501	9.24	9.3	9.38	10.48	10.51	10.47	Over	0
1640967_at	CG13501-RA	CG13501	arm_2R	17946699-17948165	8.93	8.75	8.82	10.33	10.25	10.12	Over	0
1635887_at	CG30094-RA	CG30094	arm_2R	12029736-12030443	10.26	10	10	10.64	10.39	10.32	Over	0.284
1632789_at	CG3701-RA	CG3701	arm_2R	18360903-18364775	7.12	7.25	7.51	8.74	9.13	8.81	Over	0
1625330_at	CG12126-RA	CG12126	arm_2R	4150192-4150783	10.04	10.03	9.95	11.31	11.15	11.35	Over	0
1637624_a_at	CG9071-RB	NaCP60E	arm_2R	20781692-20802640	4.62	4.74	4.98	5.08	5.63	5.25	Over	0.004
1633068_at	CG4750-RA	CG4750	arm_2R	12422483-12424591	13.39	13.26	13.52	14.02	14.14	14.08	Over	0
1625737_at	CG12133-RA	CG12133	arm_2R	5854736-5855941	5.93	6.22	6.31	6.49	6.46	6.66	Over	0.195
1630368_at	CG7856-RA	CG7856	arm_2R	1944861-1947063	9.93	9.61	9.78	11.04	10.89	10.86	Over	0
1638028_at	CG30485-RA	CG30485	arm_2R	9737386-9740496	7.48	7.26	7.16	9.71	9.45	9.53	Over	0
1626599_at	CG17050-RA	CG17050	arm_2R	9277357-9279139	7.26	7.22	7.51	9.16	8.96	8.91	Over	0
1633282_at	CG15708-RA	CG15708	arm_2R	12128439-12129439	9.42	9.2	9.34	11.2	11.01	10.9	Over	0
1640357_at	CG30161-RA	CG30161	arm_2R	20551054-20551880	7.7	7.87	7.95	10.54	10.31	10.19	Over	0
1633975_s_at	CG12214-RB	CG12214	arm_2R	6043879-6046385	10.6	10.25	10.37	11.8	11.86	11.69	Over	0
1640959_at	CG18369-RA	CG18369	arm_2R	9484181-9486255	10.45	10.38	10.56	11.66	11.86	11.67	Over	0
1632651_s_at	CG1380-RB	sut4	arm_2R	5972944-5974632	10.4	10.42	10.09	11.71	11.83	11.66	Over	0
1625584_at	CG8654-RA	CG8654	arm_2R	15868573-15872262	9.72	9.77	9.54	11.29	11.24	11.16	Over	0
1626003_s_at	CG33142-RC	CG9002///CG30461	arm_2R	12883497-12886099	10.12	10.08	10.13	11.31	11.24	11.12	Over	0
1624919_at	CG8525-RA	CG8525	arm_2R	8312962-8314486	10.61	10.38	10.45	11.49	11.4	11.23	Over	0
1626963_at	CG8746-RA	CG8746	arm_2R	4680137-4681282	10.9	10.55	10.53	12.07	11.77	11.8	Over	0
1630818_at	CG30178-RA	CG30178	arm_2R	19874196-19874806	8.06	7.98	8.18	10.46	10.07	10.15	Over	0
1624508_at	CG13526-RA	CG13526	arm_2R	18642744-18643401	8.58	8.68	8.68	10.65	10.5	10.53	Over	0
1634595_at	CG10934-RA	CG10934	arm_2R	13609843-13610886	11.61	11.52	11.43	12.66	12.47	12.43	Over	0
1629089_a_at	CG12963-RA	CG12963	arm_2R	11444088-11449941	7.98	7.9	7.94	9.77	9.62	9.5	Over	0
1637652_a_at	CG30222-RD	CG30222	arm_2R	17470704-17471721	9.32	9.42	9.67	11.04	11.07	10.92	Over	0
1636379_a_at	CG12240-RA	DnaJ-60	arm_2R	20045837-20046819	9.6	9.44	9.49	10.48	10.24	10.27	Over	0
1624757_at	CG10202-RA	CG10202	arm_2R	10705364-10707492	9.72	9.63	9.61	11.3	11.2	11.2	Over	0
1640921_at	CG12831-RA	CG12831	arm_2R	2960665-2961668	9.9	9.74	10.07	11.39	11.36	11.32	Over	0
1631848_at	CG9235-RA	CG9235	arm_2R	16797208-16798313	9.07	9.03	9.16	10.57	10.53	10.42	Over	0
1633953_at	CG14744-RA	CG14744	arm_2R	4594582-4596632	8.01	7.88	8.3	9.25	9.27	9.12	Over	0
1637071_at	CG12851-RA	CG12851	arm_2R	20837155-20840796	7.93	7.92	7.94	8.26	8.63	8.42	Over	0.005
1632645_at	CG13330-RA	CG13330	arm_2R	9402763-9404951	9.85	9.59	9.75	10.93	10.85	10.93	Over	0
1637180_at	CG17977-RA	CG17977	arm_2R	3954113-3955157	8.43	8.52	8.52	9.37	9.36	9.35	Over	0
1628760_at	CG8517-RA	CG8517	arm_2R	15601580-15602373	12.57	12.4	12.46	13.46	13.41	13.36	Over	0
1623297_at	CG18371-RA	CG18371	arm_2R	9916122-9916611	10.34	10.21	10.27	11.73	11.49	11.34	Over	0
1624329_at	CG12192-RA	Klp59D	arm_2R	19029521-19031878	11.31	11.14	11.29	12.44	12.41	12.42	Over	0
1628792_at	CG13873-RA	Obp56g	arm_2R	15671061-15671525	6.39	6.18	6.39	6.89	6.68	6.51	Over	0.247
1626396_s_at	CG30097-RF	Menl-1///Menl-2	arm_2R	12302498-12304643	10.94	10.65	10.77	11.8	11.77	11.78	Over	0
1631067_at	CG5539-RA	CG5539	arm_2R	19692333-19693411	11.24	11.02	11.26	12.2	12.24	12.2	Over	0
1623107_at	CG10459-RA	CG10459	arm_2R	5595143-5596044	8.52	8.36	8.56	9.83	9.95	9.86	Over	0
1627371_at	CG4744-RA	CG4744	arm_2R	9282090-9286873	9.66	9.58	9.58	11.35	11.43	11.16	Over	0
1640152_at	CG5348-RA	CG5348	arm_2R	12654356-12656629	7.21	7.55	7.52	9.23	9.46	9.1	Over	0
1639634_at	CG12860-RA	CG12860	arm_2R	10553125-10554322	12.65	12.4	12.49	13.74	13.61	13.54	Over	0
1632991_at	CG1418-RA	CG1418///DpseGA12807	arm_2R	5851348-5852567	11.5	11.4	11.54	12.21	12.22	12.2	Over	0
1632350_at	CG17575-RA	CG17575	arm_2R	8733048-8734101	6.89	6.88	7.07	7.3	7.37	7.34	Over	0.181
1633421_at	CG8584-RA	CG8584	arm_2R	4588196-4589299	9.47	9.12	9.26	10.78	10.73	10.55	Over	0
1632583_at	CG13539-RA	CG13539	arm_2R	19071930-19072811	9.09	8.97	8.97	10.78	10.6	10.54	Over	0
1639898_at	CG12857-RA	CG12857	arm_2R	10645556-10647099	11.42	11.62	11.52	12.1	12.38	12.16	Over	0
1634809_s_at	CG30194-RA	CG30194	arm_2R	18943018-18949077	8.6	8.31	8.35	9.69	9.79	9.5	Over	0
1634692_at	CG18336-RA	CG18336	arm_2R	7181152-7181902	11.55	11.24	11.26	12.68	12.58	12.57	Over	0
1628260_at	CG13186-RA	CG13186	arm_2R	7968780-7969383	9.82	9.37	9.56	11.25	11.1	11.09	Over	0
1637680_at	CG12832-RA	Tsp42Eq	arm_2R	2949611-2951071	6.58	6.5	6.4	8.47	8.27	8.12	Over	0
1624630_at	CG30103-RA	CG30103	arm_2R	13381266-13383316	8.78	8.5	8.64	10.46	10.39	10.28	Over	0
1626786_at	CG8494-RA	CG8494	arm_2R	10127441-10131167	9.91	9.59	9.62	10.11	10.1	10.11	Over	0.149
1633578_a_at	CG3245-RA	PpN58A	arm_2R	17768856-17770388	8.98	9.06	9.04	10.73	10.61	10.49	Over	0
1640525_a_at	CG15109-RC	CG15109	arm_2R	14946925-14948575	12.59	12.6	12.61	13.76	13.72	13.72	Over	0
1634995_at	CG3788-RA	CG3788	arm_2R	18819550-18821046	10.26	10.04	10.22	11.57	11.57	11.52	Over	0
1627528_at	CG8257-RA	CG8257	arm_2R	10046892-10048732	10.66	10.39	10.47	11.61	11.51	11.51	Over	0
1628822_at	CG30271-RC	CG30271	arm_2R	18706308-18709529	11.87	11.72	11.65	12.71	12.78	12.67	Over	0
1626002_at	CG6155-RA	Roe1	arm_2R	9441586-9443114	11.46	11.2	11.31	11.72	11.68	11.67	Over	0.262
1636825_at	CG3492-RA	CG3492	arm_2R	20360234-20361756	10.45	10.03	10.21	11.74	11.6	11.52	Over	0
1638697_at	CG5597-RA	CG5597	arm_2R	19774496-19776300	6.44	6.5	6.56	7.17	7.26	7.13	Over	0
1626981_s_at	CG8979-RC	CG8979	arm_2R	7854840-7856303	11.45	11.36	11.4	12	11.9	11.82	Over	0.008
1637899_at	CG13176-RA	CG13176	arm_2R	8068144-8069838	10.01	9.8	9.9	10.76	10.78	10.76	Over	0
1635692_s_at	CG9364-RE	Treh	arm_2R	16961529-16975734	9.84	9.71	9.79	10.74	10.67	10.64	Over	0
1634958_at	CG9455-RA	CG9455	arm_2R	2769220-2770916	8.4	8.41	8.28	9.71	9.5	9.48	Over	0
1637919_at	CG15233-RA	CG15233	arm_2R	2487409-2488483	8.52	8.5	8.49	10	9.92	9.64	Over	0
1639707_a_at	CG4712-RB	CG4712	arm_2R	9136398-9139214	11.54	11.24	11.13	12.45	12.25	12.17	Over	0
1640401_at	CG2668-RA	Peb	arm_2R	21062863-21064238	6.16	5.87	5.9	6.24	6.66	6.57	Over	0.009
1638551_at	CG13171-RA	CG13171	arm_2R	8101534-8101855	7.45	7.29	7.29	9.19	8.96	8.91	Over	0
1625583_at	CG16926-RA	CG16926	arm_2R	15387798-15388801	6.96	6.37	6.85	7.43	6.94	7.31	Over	0.012
1639319_at	CG12227-RA	skpF	arm_2R	19345585-19346282	9.62	9.24	9.48	11.03	10.89	10.95	Over	0
1639620_at	CG13436-RA	CG13436	arm_2R	16523896-16525928	8.98	8.88	8.91	10.72	10.61	10.48	Over	0
1627427_s_at	CG33142-RB	CG9002	arm_2R	12884645-12886099	8.16	8.01	8.25	9.47	9.79	9.48	Over	0
1639246_at	CG4714-RA	CG4714	arm_2R	9139350-9141842	9.89	9.56	9.64	11.76	11.43	11.43	Over	0
1629870_at	CG3687-RA	CG3687	arm_2R	12124276-12124986	10.5	10.41	10.37	11.74	11.61	11.65	Over	0
1637753_at	CG14748-RA	CG14748	arm_2R	4460872-4465991	4.97	4.92	5.12	5.34	6.06	5.42	Over	0.001
1633926_at	CG16837-RA	CG16837	arm_2R	20362948-20363544	10.36	10.18	10.33	11.31	11.1	10.97	Over	0
1624487_at	CG11475-RA	CG11475	arm_2R	17957227-17958791	8.12	8.06	8.14	9.89	9.93	9.67	Over	0
1641103_at	CG14589-RA	CG14589	arm_2R	2024894-2025956	10.77	10.68	10.74	12.28	11.97	12.1	Over	0
1631022_at	CG6209-RA	CG6209	arm_2R	9548999-9551103	9.95	9.62	9.55	11.34	11.16	10.99	Over	0
1637918_s_at	CG16786-RA	CG16786	arm_2R	19969254-19973679	6.11	6.27	6.3	7.33	7	7.02	Over	0
1632660_at	CG8914-RA	CkII2	arm_2R	16177131-16178056	11.19	10.98	11.08	11.54	11.58	11.37	Over	0.106
1623657_at	CG14505-RA	CG14505	arm_2R	14190449-14191482	7.17	7.14	7.04	8.8	8.77	8.61	Over	0
1626864_at	CG8073-RA	Pmm45A	arm_2R	4994646-4997217	12.43	12.03	12.08	12.71	12.55	12.45	Over	0.184
1625853_at	CG15124-RA	CG15124	arm_2R	15530542-15531118	10.92	11.01	10.86	12.2	12.11	11.99	Over	0
1640879_at	CG33017-RB	CG33017	arm_2R	12159816-12164772	8.55	8.13	8.38	10.23	10.04	10.17	Over	0
1627537_at	CG3085-RA	CG3085	arm_2R	18962591-18964381	11.63	11.46	11.54	12.54	12.4	12.38	Over	0
1625129_at	CG1946-RA	CG1946	arm_2R	3603383-3604207	5.58	5.85	5.68	6.43	6.49	6.2	Over	0
1635737_at	CG6701-RA	CG6701	arm_2R	9860493-9866564	9.67	9.86	9.88	10.91	10.76	10.87	Over	0
1627323_at	CG8388-RA	CG8388	arm_2R	11896905-11898850	10.76	10.44	10.68	11.35	11.18	11.21	Over	0
1632714_at	CG15711-RA	CG15711	arm_2R	12251148-12251812	8.44	8.53	8.48	10.29	10.18	10.08	Over	0
1630009_at	CG12209-RA	CG12209	arm_2R	6133577-6134977	8.87	8.87	8.87	10.44	10.32	10.21	Over	0
1633201_at	CG8245-RA	CG8245	arm_2R	1555897-1557491	10.59	10.43	10.52	11.86	11.76	11.77	Over	0
1633992_at	CG2137-RA	CG2137	arm_2R	3423423-3425802	9.47	9.21	9.35	10.91	10.96	10.82	Over	0
1634778_at	CG3092-RA	CG3092	arm_2R	19120148-19121451	10.22	9.63	9.64	11.5	11.29	11.29	Over	0
1635694_at	CG12907-RA	CG12907	arm_2R	6240872-6241889	12.3	12.09	12.09	12.75	12.96	12.8	Over	0
1623036_a_at	CG10249-RC	CG10249	arm_2R	10788979-10799722	10.12	9.88	9.84	11.16	11.08	11	Over	0
1638494_at	CG3124-RA	CG3124	arm_2R	19170265-19171626	12.76	12.44	12.54	13.73	13.55	13.6	Over	0
1636525_at	CG13541-RA	CG13541	arm_2R	19171826-19172345	9.09	8.88	8.96	10.69	10.49	10.49	Over	0
1629584_at	CG11298-RA	CG11298	arm_2R	18235811-18236387	8.64	8.49	8.31	10.49	10.32	10.27	Over	0
1626470_at	CG10440-RA	CG10440	arm_2R	17447750-17458957	6.84	7	6.95	8.64	8.83	8.47	Over	0
1626292_at	CG4439-RA	CG4439	arm_2R	12378646-12380741	13.23	13.11	13.39	13.7	13.92	13.74	Over	0.001
1635426_at	CG11291-RA	CG11291	arm_2R	18098945-18100209	10.79	10.86	10.76	11.6	11.7	11.59	Over	0
1629534_at	CG18568-RA	CG18568	arm_2R	9859101-9860336	11.31	11.15	11.11	12.27	12.21	12.17	Over	0
1641315_at	CG15125-RA	CG15125	arm_2R	15545287-15547092	8.22	7.96	8.03	9.72	9.57	9.6	Over	0
1627084_s_at	CG13164-RE	SIP2	arm_2R	8190041-8193774	12.93	12.59	12.79	13.72	13.77	13.83	Over	0
1628997_at	CG14763-RA	CG14763	arm_2R	3854278-3855529	11.55	11.36	11.38	12.51	12.35	12.4	Over	0
1637871_at	CG11423-RA	CG11423	arm_2R	13482771-13484897	9.67	9.34	9.82	10.89	10.89	10.75	Over	0
1632751_at	CG6301-RA	CG6301	arm_2R	12713104-12715151	8.67	8.15	8.19	9.46	9.15	8.92	Over	0
1629749_a_at	CG13870-RB	CG13870	arm_2R	16231349-16233384	8.43	8.21	8.55	10.12	10.23	9.97	Over	0
1624202_a_at	CG2127-RA	CG2127	arm_2R	4255843-4257543	13.41	13.23	13.3	13.95	13.96	13.95	Over	0
1624229_at	CG15705-RA	CG15705	arm_2R	12168454-12169134	8.73	8.54	8.39	10.37	10.2	10.14	Over	0
1631460_s_at	CG3691-RB	Pof	arm_2R	20556900-20559041	13.03	13.1	13.1	13.63	13.72	13.61	Over	0.001
1624628_at	CG10396-RA	CG10396	arm_2R	1241498-1242231	11.95	11.95	12.04	12.81	12.97	13	Over	0
1630601_at	CG15128-RA	CG15128	arm_2R	15573110-15575583	11.55	11.21	11.36	12.48	12.38	12.28	Over	0
1636335_at	CG12923-RA	CG12923	arm_2R	5775152-5776415	9.27	9.25	9.38	11.21	11.16	10.96	Over	0
1627305_at	CG5398-RA	CG5398	arm_2R	19490107-19491164	10.79	10.74	10.72	11.75	11.68	11.61	Over	0
1625795_a_at	CG3394-RA	CG3394	arm_2R	20181620-20185646	8.83	8.82	8.92	10.15	10.16	9.91	Over	0
1626829_s_at	CG3494-RA	CG3494	arm_2R	20361821-20362704	10.71	10.42	10.47	12.25	12.02	11.86	Over	0
1631174_at	CG9875-RA	CG9875	arm_2R	19245201-19246068	10.72	10.53	10.61	11.95	11.63	11.71	Over	0
1633263_at	CG3121-RA	CG3121	arm_2R	19904943-19907418	9.49	9.34	9.46	10.95	10.81	10.77	Over	0
1630920_at	CG12841-RA	Tsp42Ek	arm_2R	2930536-2932036	6.43	6.57	6.55	6.92	6.83	6.96	Over	0.188
1633070_at	CG30222-RB	CG30222	arm_2R	17470704-17472496	10.66	10.39	10.35	11.77	11.76	11.62	Over	0
1631025_at	CG9868-RA	Pros5R1	arm_2R	19196176-19197339	9.7	9.3	9.43	11.48	11.45	11.22	Over	0
1631820_at	CG13747-RA	CG13747	arm_2R	4905359-4906379	11.61	11.38	11.43	12.53	12.51	12.4	Over	0
1631454_a_at	CG3541-RC	pio	arm_2R	20468794-20480282	6.35	6.42	6.54	6.84	6.78	6.94	Over	0.091
1640427_at	CG3215-RA	CG3215	arm_2R	19016125-19017712	9.71	9.74	9.68	11.31	11.24	11.13	Over	0
1638222_at	CG8252-RA	CG8252	arm_2R	4796934-4797854	9.39	9.28	9.19	10.95	10.91	10.74	Over	0
1641028_at	CG13595-RA	CG33988	arm_2R	20586866-20589099	5.94	5.85	5.87	6.33	6.3	6.39	Over	0.049
1634444_at	CG12736-RA	CG12736	arm_2R	3396031-3397959	10.32	10.12	10.18	11.13	10.9	10.84	Over	0
1636367_at	CG11018-RA	CG11018	arm_2R	15549940-15551243	10.56	10.47	10.41	11.85	11.77	11.73	Over	0
1636405_a_at	CG4329-RB	CG4329	arm_2R	18496837-18500881	9.48	9.28	9.32	10.94	11.05	10.85	Over	0
1626260_at	CG11778-RA	CG11778	arm_2R	4969941-4971898	8.48	8.24	8.84	10.04	10.44	10.01	Over	0
1627034_a_at	CG9410-RB	CG9410	arm_2R	2556664-2557581	10.53	10.56	10.61	11.81	11.83	11.75	Over	0
1640751_at	CG13527-RA	CG13527	arm_2R	18651235-18652369	8.88	8.61	8.67	10.65	10.44	10.36	Over	0
1630619_at	CG9456-RA	Spn1	arm_2R	2770507-2772378	6.1	6.17	6.05	6.59	6.55	6.43	Over	0.082
1625910_at	CG1773-RA	CG1773	arm_2R	5593788-5595093	5.68	5.66	5.85	6.52	6.53	6.67	Over	0
1639197_at	CG18128-RA	CG18128	arm_2R	19606319-19607459	8.3	7.79	8.07	9.14	9.07	9.05	Over	0
1639491_at	CG15676-RA	CG15676	arm_2R	17559204-17559850	9.25	9.05	9.07	10.81	10.62	10.43	Over	0
1623421_at	CG6347-RA	CG6347	arm_2R	9723925-9726869	5.79	5.5	5.6	6.4	6.38	6.25	Over	0
1638334_at	CG13168-RA	CG13168	arm_2R	8141496-8143197	10.3	9.96	10.01	11.88	11.87	11.66	Over	0
1633399_at	CG12240-RA	DnaJ-60	arm_2R	20045837-20046819	11.14	10.93	10.88	11.6	11.47	11.38	Over	0.007
1631316_a_at	CG6262-RA	CG6262	arm_2R	12247234-12250975	10.32	9.91	10.21	11.36	11.48	11.18	Over	0
1641012_at	CG13591-RA	Ssl	arm_2R	20386765-20387754	11.93	11.75	11.65	12.17	11.88	12.24	Over	0.482
1638267_s_at	CG11546-RA	l(2)02045	arm_2R	4034421-4044155	10.7	10.54	10.52	11.39	11.33	11.34	Over	0
1640852_at	CG13544-RA	CG13544	arm_2R	19026598-19028107	10.14	9.88	10.07	11.53	11.49	11.46	Over	0
1637775_at	CG10138-RA	PpD5	arm_2R	17929171-17930387	8.88	8.87	8.87	10.67	10.72	10.48	Over	0
1624653_at	CG14468-RA	Tsp42A	arm_2R	1682977-1683691	9.85	9.89	10.01	11.41	11.43	11.32	Over	0
1632974_s_at	CG30015-RA	CG30015	arm_2R	6726598-6762229	9.06	9	8.63	9.38	9.44	9.35	Over	0.009
1631682_at	CG2956-RA	twi	arm_2R	18933630-18935849	7.34	7.27	7.38	9.02	9.4	8.87	Over	0
1634826_at	CG13337-RA	CG13337	arm_2R	9552618-9555184	9.17	8.89	9.38	10.54	10.69	10.47	Over	0
1640126_at	CG8249-RA	CG8249	arm_2R	11731594-11734865	6.49	6.58	6.69	7.64	7.39	7.51	Over	0
1638988_at	CG12914-RA	CG12914	arm_2R	6135636-6136665	8.4	8.2	8.39	9.9	9.85	9.9	Over	0
1636339_at	CG13334-RA	CG13334	arm_2R	9446049-9447610	6.78	6.54	6.61	8.53	8.42	8.31	Over	0
1626559_s_at	CG13148-RB	CG13148	arm_2R	8574113-8576297	8.5	8	8.19	8.9	8.81	8.88	Over	0
1625706_at	CG4569-RA	Pros28.1B	arm_2R	20388385-20389757	9.52	9.17	9.21	10.56	10.54	10.45	Over	0
1633941_a_at	CG13569-RA	CG13569	arm_2R	20010689-20014153	9.72	9.5	9.72	11.21	11.1	11.04	Over	0
1626590_a_at	CG8981-RA	MCPH1	arm_2R	7784346-7791419	9.49	9.3	9.7	10.36	10.68	10.21	Over	0
1633220_at	CG16739-RA	CG16739	arm_2R	16229532-16230279	9.95	9.68	9.67	11.41	11.21	11.22	Over	0
1624853_at	CG11635-RA	CG11635	arm_2R	4245630-4246972	11.28	10.86	11	12.11	11.96	11.96	Over	0
1627093_at	CG9284-RA	CG9284	arm_2R	17690928-17691846	13.13	13.11	13.2	13.69	13.93	13.8	Over	0
1629042_at	CG15674-RA	CG15674	arm_2R	17519790-17521675	5.23	5.27	5.18	5.61	5.75	5.46	Over	0.191
1635322_a_at	CG13322-RC	CG13322	arm_2R	8821731-8824032	10.66	10.47	10.5	10.91	10.84	10.9	Over	0.402
1640927_at	CG16894-RA	CG16894	arm_2R	16099108-16100124	10.39	10.24	10.11	11.54	11.49	11.46	Over	0
1628972_at	CG30488-RA	CG30488	arm_2R	8734443-8735523	5.99	5.95	5.88	6.84	6.7	6.68	Over	0
1636971_at	CG12464-RA	CG12464	arm_2R	9496169-9496683	9.02	8.9	8.95	10.84	10.66	10.85	Over	0
1629365_at	CG30324-RA	CG30324	arm_2R	12175092-12175738	11.85	11.52	11.53	12.9	12.59	12.76	Over	0
1631346_a_at	CG30412-RB	CG30412	arm_2R	19205709-19206871	11.5	11.19	11.26	12.44	12.36	12.26	Over	0
1636564_at	CG14757-RA	CG14757	arm_2R	4059968-4061118	11.28	11.1	11.18	11.81	11.72	11.78	Over	0.002
1624846_at	CG10764-RA	CG10764	arm_2R	13340923-13343236	8.68	8.59	8.48	9.65	9.54	9.51	Over	0
1629750_at	CG10930-RA	PpY-55A	arm_2R	13842899-13844075	8.91	8.61	8.63	10.8	10.53	10.51	Over	0
1633858_at	CG4286-RA	CG4286	arm_2R	17065250-17066141	10.44	10.04	9.94	11.8	11.5	11.48	Over	0
1630354_at	CG13353-RA	CG13353	arm_2R	9977880-9979232	10.39	10.28	10.16	11.74	11.61	11.51	Over	0
1637187_at	CG9861-RA	CG9861	arm_2R	19211181-19214271	11.56	11.27	11.57	12.38	12.49	12.34	Over	0
1627828_s_at	CG4088-RA	lat	arm_2R	9090230-9094027	9.76	9.7	10.01	10.92	11.32	11.05	Over	0
1631437_at	CG30222-RD	CG30222	arm_2R	17470704-17471721	6.96	6.72	6.62	7.98	8.27	8.13	Over	0
1624369_at	CG8330-RA	tomboy40	arm_2R	2113131-2114389	10.65	10.52	10.52	12.15	12.19	12.02	Over	0
1623175_at	CG7975-RA	Grx-1	arm_2R	17644931-17645483	10.45	10.21	10.15	11.6	11.49	11.31	Over	0
1637854_at	CG18335-RA	CG18335	arm_2R	7177362-7178543	10.81	10.55	10.68	11.87	11.91	11.85	Over	0
1633433_at	CG12866-RA	CG12866	arm_2R	10555920-10558843	7.73	7.7	7.74	9.27	9.39	9.28	Over	0
1631172_at	CG7848-RA	CG7848	arm_2R	12321352-12323459	10.74	10.44	10.8	11.91	11.79	11.75	Over	0
1634251_at	CG12853-RA	CG12853	arm_2R	10821029-10821431	11.33	11.21	11.13	12.01	12.11	11.86	Over	0
1630460_at	CG15873-RA	CG15873	arm_2R	20316987-20318008	8.69	8.56	8.62	10.15	10.12	9.91	Over	0
1626131_at	CG11362-RA	CG11362	arm_2R	18449864-18450358	8.87	9.22	8.86	9.66	10.02	9.81	Over	0
1639383_a_at	CG16716-RA	CG16716	arm_2R	15481324-15484091	9.43	8.94	9.05	11.11	11.05	10.96	Over	0
1628680_at	CG13581-RA	CG13581	arm_2R	20394397-20395236	9.29	8.84	8.94	10.75	10.54	10.5	Over	0
1638394_at	CG3499-RB	CG3499	arm_2R	18770500-18773855	10.95	10.77	11.1	11.2	11.41	11.19	Over	0.451
1631991_at	CG5089-RA	CG5089	arm_2R	12486252-12487920	13.15	12.84	12.92	13.84	13.8	13.77	Over	0
1637399_at	CG16741-RA	CG16741	arm_2R	16234540-16235101	10.01	10.03	10	11.58	11.46	11.39	Over	0
1637939_at	CG12172-RA	Spn43Aa	arm_2R	3035202-3036757	6.2	6.17	6.4	7.95	7.84	7.49	Over	0
1640565_at	CG11390-RA	PebIII///DsimPebIII	arm_2R	19914055-19915040	8.15	7.88	7.79	8.46	8.39	8.26	Over	0.096
1633314_at	CG15605-RA	CG15605	arm_2R	13013911-13014528	8.73	8.48	8.46	10.17	9.91	9.87	Over	0
1636473_at	CG12861-RA	CG12861	arm_2R	10551750-10552856	13.26	12.81	12.81	13.9	13.89	13.9	Over	0
1636039_at	CG5409-RA	Arp53D	arm_2R	12661924-12663055	11.44	11.4	11.42	12.33	12.37	12.3	Over	0
1634173_at	CG3152-RA	Trap1	arm_2R	2521151-2523767	11.17	11.03	11.15	11.47	11.36	11.48	Over	0.457
1634739_a_at	CG4001-RA	Pfk	arm_2R	5997244-6004696	10.82	10.69	10.88	11.23	11.2	11.16	Over	0.15
1623113_at	CG13167-RA	CG13167	arm_2R	8144786-8146207	9.45	8.83	8.82	10.98	10.75	10.72	Over	0
1626291_at	CG9036-RA	CG9036	arm_2R	16175859-16179448	7.82	7.68	7.83	9.11	9.12	9.02	Over	0
1640084_a_at	CG8712-RA	CG8712	arm_2R	3984441-3985959	11.01	10.93	10.85	11.59	11.28	11.38	Over	0.012
1640970_at	CG9313-RA	CG9313	arm_2R	16866843-16871548	10.98	10.83	10.99	11.68	11.82	11.7	Over	0
1631767_at	CG13538-RA	CG13538	arm_2R	18974842-18975361	9.41	9.37	9.51	10.92	10.92	10.81	Over	0
1636952_at	CG9308-RA	CG9308	arm_2R	17922425-17923454	6.79	6.83	6.72	7.97	7.58	7.72	Over	0
1629706_at	CG30073-RA	Obp50b	arm_2R	10258753-10259524	7.49	7.24	7.4	8.54	8.69	8.66	Over	0
1623612_at	CG7722-RA	CG7722	arm_2R	6827689-6829171	8.99	8.9	8.85	10.7	10.59	10.48	Over	0
1638939_at	CG7563-RA	CalpA	arm_2R	15312577-15316555	6.82	6.94	6.74	7.15	7.25	7.12	Over	0.36
1626167_at	CG11125-RA	CG11125	arm_2R	3334983-3336920	12.1	11.92	11.92	12.92	12.74	12.77	Over	0
1628440_at	CG30097-RF	Menl-2	arm_2R	12302498-12304643	5.03	5.5	5.29	5.63	6	5.6	Over	0.023
1632758_at	CG13872-RA	CG13872	arm_2R	15766332-15768425	8.93	8.63	8.83	10.33	10.5	10.24	Over	0
1638681_at	CG3541-RB	pio	arm_2R	20468794-20485396	5.42	5.29	5.45	5.67	5.69	5.88	Over	0.305
1624466_a_at	CG15117-RA	CG15117	arm_2R	15009734-15016746	7.01	6.96	7.02	7.39	7.48	7.47	Over	0.055
1628958_at	CG13442-RA	CG13442	arm_2R	16615328-16618115	9.62	9.34	9.36	10.9	10.74	10.73	Over	0
1629167_at	CG11060-RA	CG11060	arm_2R	3063390-3065793	9.77	9.62	9.8	10.87	10.83	10.76	Over	0
1622952_at	CG10332-RA	IM18	arm_2R	19488436-19489296	9.31	9.04	8.97	10.72	10.46	10.36	Over	0
1640216_at	CG17976-RA	sut3	arm_2R	3976980-3978802	8.98	8.92	8.63	10.47	10.4	10.32	Over	0
1637368_at	CG9406-RA	CG9406	arm_2R	17029947-17030702	9.02	8.71	8.82	10.79	10.65	10.59	Over	0
1640885_at	CG10734-RA	CG10734	arm_2R	12044915-12046299	12.1	11.74	11.59	13.09	13.02	12.9	Over	0
1627077_at	CG12917-RA	CG12917	arm_2R	6025483-6026504	8.57	8.42	8.52	9.96	10.02	9.77	Over	0
1636444_at	CG13871-RA	CG13871	arm_2R	16204912-16206475	8.96	8.88	8.96	10.15	10.29	10.24	Over	0
1636991_s_at	CG2727-RC	emp	arm_2R	20864126-20872321	10.55	10.46	10.37	11.67	11.59	11.54	Over	0
1634753_at	CG5327-RA	CG5327	arm_2R	14503492-14505823	7.05	6.77	6.81	8.81	8.54	8.52	Over	0
1638481_at	CG2736-RA	CG2736	arm_2R	20860943-20862894	6.23	6.19	6.31	7.04	7.01	6.91	Over	0
1634880_s_at	CG12902-RA	CG12902	arm_2R	6242224-6243336	12.85	12.7	12.73	13.66	13.56	13.6	Over	0
1638382_at	CG30391-RA	CG30391	arm_2R	17152733-17153847	7.49	7.34	7.44	9.43	9.21	9.17	Over	0
1640703_at	CG30460-RC	CG30460	arm_2R	12954286-12963550	10.38	9.98	10.08	11.91	11.68	11.73	Over	0
1632797_a_at	CG18654-RB	Dgk	arm_2R	3723746-3738735	8.18	7.94	7.86	9.43	9.23	9.16	Over	0
1635435_at	CG30278-RA	CG30278	arm_2R	18105021-18106003	10.64	10.2	10.19	11.8	11.63	11.66	Over	0
1636951_at	CG2857-RA	CG2857	arm_2R	20786907-20788191	7.42	7.29	7.49	9	9.08	8.88	Over	0
1623119_at	CG12240-RB	DnaJ-60	arm_2R	20045188-20046819	7.61	7.46	7.47	8.07	8.24	8.01	Over	0.001
1626572_at	CG10822-RA	CG10822	arm_2R	15838959-15839356	11.24	11.07	11.15	12.15	12.05	11.93	Over	0
1637988_at	CG14483-RA	CG14483	arm_2R	13473294-13473543	9.72	9.57	9.51	10.68	10.44	10.3	Over	0
1627447_at	CG14759-RA	CG14759	arm_2R	4147540-4147921	8.27	7.91	7.87	10.09	9.75	9.74	Over	0
1629572_a_at	CG6953-RA	fat-spondin	arm_2R	12941533-12946810	6.55	6.62	6.76	7.63	7.65	7.31	Over	0
1628460_at	CG13160-RA	CG13160	arm_2R	8259100-8262592	6.01	5.96	5.95	6.46	6.32	6.26	Over	0.255
1635152_at	CG12376-RA	CG12376	arm_2R	4589339-4592007	10.32	10.46	10.32	11.42	11.55	11.4	Over	0
1631447_at	CG10307-RA	CG10307	arm_2R	17576416-17577758	9.35	9.16	9.22	10.9	10.71	10.64	Over	0
1628570_at	CG4021-RA	CG4021	arm_2R	17660849-17662330	12.19	12.12	12.08	12.93	12.92	12.86	Over	0
1640461_at	CG3483-RA	CG3483	arm_2R	20333022-20334367	9.56	9.14	9.31	10.66	10.63	10.49	Over	0
1632247_at	CG16783-RA	fzr2	arm_2R	19838028-19839622	9.36	9.26	9.35	10.88	10.66	10.67	Over	0
1625011_at	CG11206-RA	CG11206	arm_2R	18221008-18260610	7.58	7.34	7.25	9.59	9.56	9.23	Over	0
1629952_at	CG15227-RA	CG15227	arm_2R	16753605-16754481	11.15	11.01	11.17	11.67	11.67	11.51	Over	0.015
1635139_at	CG13340-RA	CG13340	arm_2R	9665628-9667750	13.46	13.21	13.29	13.98	14.01	13.94	Over	0
1637852_at	CG12442-RA	CG12442	arm_2R	8587599-8588359	11.87	11.87	11.85	10.93	10.94	10.94	Under	0
1625144_at	CG6758-RA	CG6758	arm_2R	18062410-18064933	9.43	9.26	9.65	9.19	9.22	9.17	Under	0.031
1633916_at	CG18605-RA	CG18605	arm_2R	14865227-14866655	11.1	10.98	11.04	10.26	10.24	10.24	Under	0
1626580_at	CG5032-RA	aft	arm_2R	13673641-13676072	10.75	10.77	10.76	10.09	10.08	10.09	Under	0
1634919_at	CG11123-RA	CG11123	arm_2R	3328197-3330390	10.31	10.27	10.59	9.18	9.32	9.31	Under	0
1633442_at	CG2665-RA	PebII	arm_2R	21061320-21061711	4.8	4.06	4.19	4	3.99	4.01	Under	0.001
1628397_at	CG8707-RA	CG8707	arm_2R	4049183-4051018	10.58	10.89	10.77	9.5	9.51	9.52	Under	0
1641508_s_at	CG12844-RA	Tsp42Eh	arm_2R	2921067-2922424	6.11	6.65	6.23	5.18	5.34	5.2	Under	0
1634904_s_at	CG9635-RA	RhoGEF2	arm_2R	12914752-12932165	8.52	8.69	8.59	6.6	6.78	6.89	Under	0
1630976_at	CG3496-RA	vir	arm_2R	19247785-19253777	7.92	7.86	8.14	7.1	7.33	7.23	Under	0
1632971_at	CG12895-RA	CG12895	arm_2R	6324166-6324864	10.03	10.01	10.02	9.66	9.74	9.7	Under	0.006
1638321_s_at	CG4847-RA	CG4847	arm_2R	13399954-13401364	6.33	6.41	6.42	6.09	6.15	6.15	Under	0.02
1641623_at	CG15917-RA	CG15917	arm_2R	13024002-13024359	6.7	6.64	6.68	5.21	5.05	4.84	Under	0
1633524_a_at	CG7563-RA	CalpA	arm_2R	15312577-15316555	9.11	9.14	9.34	8.61	8.95	8.83	Under	0
1627592_at	CG3295-RA	CG3295	arm_2R	16903091-16904951	8.94	8.98	8.92	7.88	7.77	7.9	Under	0
1624145_a_at	CG11025-RA	isopeptidase-T-3	arm_2R	15558123-15560982	8.98	9.22	9.03	8.93	8.93	9.01	Under	0.444
1629881_at	CG12752-RA	Nxt1	arm_2R	19698843-19699496	10.35	10.46	10.4	7.23	7.11	7.35	Under	0
1635120_at	CG8446-RA	CG8446	arm_2R	12083895-12086884	10.35	10.19	10.32	9.68	9.83	9.65	Under	0
1637275_a_at	CG13335-RA	CG13335	arm_2R	9458888-9461734	4.71	4.84	4.76	4.64	4.6	4.76	Under	0.496
1641530_s_at	CG2264-RE	CG2264	arm_2R	5940047-5951218	7.88	8.19	7.92	6.79	6.87	6.84	Under	0
1624239_at	CG8335-RA	CG8335	arm_2R	2088299-2089338	11.74	11.88	11.82	10.97	11.04	11.01	Under	0
1638050_s_at	CG3090-RA	Sox14	arm_2R	19866743-19872700	5.88	5.74	5.5	5.61	5.42	5.74	Under	0.428
1626928_at	CG13190-RA	CG13190	arm_2R	7773615-7775012	8.25	8.4	8.43	7.97	7.91	7.9	Under	0.001
1640144_at	CG18067-RA	CG18067	arm_2R	16422014-16422860	7.77	7.99	7.55	5.68	5.37	5.21	Under	0
1640691_at	CG4030-RA	CG4030	arm_2R	16975887-16978507	10.65	10.47	10.61	10.27	10.35	10.37	Under	0.04
1632355_at	CG4943-RA	lack	arm_2R	13480318-13491489	8.92	9.14	8.92	7.89	8.15	8.18	Under	0
1640341_s_at	CG5729-RA	Dgp-1	arm_2R	14055917-14060112	9.38	9.59	9.35	9.1	9.36	9.16	Under	0.054
1628924_a_at	CG13567-RA	CG13567	arm_2R	19924305-19925201	9.19	9.35	9.34	9.06	8.9	8.96	Under	0.003
1637615_at	CG13192-RA	CG13192	arm_2R	7712920-7714302	8.5	8.48	8.42	7.75	7.81	7.71	Under	0
1626725_at	CG2970-RA	CG2970	arm_2R	19836723-19839984	10.76	10.84	10.83	10.41	10.42	10.37	Under	0
1629375_at	CG11400-RA	CG11400	arm_2R	13021661-13022350	7.41	7.7	7.62	6.72	6.62	6.7	Under	0
1628978_at	CG5360-RA	CG5360	arm_2R	19411380-19415788	9.59	9.67	9.46	9.08	9.18	9.22	Under	0
1640032_a_at	CG3814-RB	CG3814	arm_2R	8762662-8764471	8.19	8.56	8.41	7.94	7.93	7.9	Under	0
1622950_a_at	CG10069-RA	CG10069	arm_2R	17169804-17173174	9.33	9.53	9.31	8.84	8.78	8.88	Under	0
1625717_s_at	CG9350-RA	CG9350	arm_2R	16912584-16913595	11.5	11.63	11.56	10.98	10.8	10.89	Under	0
1627545_at	CG13319-RA	CG13319	arm_2R	8811408-8812169	9.63	9.58	9.65	9.47	9.39	9.39	Under	0.119
1624387_at	CG30372-RA	---	arm_2R	4001793-4010463	6.69	6.92	6.62	5.28	5.31	5.1	Under	0
1638485_s_at	CG5473-RA	SP2637	arm_2R	14528527-14545705	9.49	9.42	9.56	9.38	9.51	9.26	Under	0.451
1632530_s_at	CG8776-RD	CG8776	arm_2R	8547086-8595434	10.6	10.44	10.48	10	9.66	9.66	Under	0
1625761_a_at	CG4859-RB	Mmp1	arm_2R	20562188-20574897	4.98	5.13	5.31	4.84	4.88	5.04	Under	0.085
1630982_at	CG9890-RA	CG9890	arm_2R	18950267-18951787	8.49	8.55	8.78	7.55	7.93	7.71	Under	0
1632700_a_at	CG18324-RB	CG18324	arm_2R	10056360-10057737	7.5	7.6	7.48	7.15	7.05	7.05	Under	0
1638133_at	CG3584-RA	qkr58E-3	arm_2R	18297007-18299049	11.31	11.26	11.27	10.95	10.94	11.05	Under	0.006
1623957_s_at	CG8938-RB	GstS1	arm_2R	12980757-12984935	13.17	13.32	13.27	12.66	12.9	12.81	Under	0
1623272_at	CG15616-RA	Acp53C14b	arm_2R	12636471-12636926	6.11	5.81	5.92	5.99	5.69	5.77	Under	0.391
1639555_at	CG17724-RA	CG17724	arm_2R	9063596-9073317	7.65	7.94	7.73	6.29	6.47	6.46	Under	0
1639714_at	CG13201-RA	ix	arm_2R	7247023-7247590	6.08	6.04	5.95	5.95	5.77	5.88	Under	0.273
1627576_at	CG8247-RA	CG8247	arm_2R	4807770-4810256	7.47	7.63	7.67	6.12	6.22	6.29	Under	0
1632204_at	CG4859-RB	Mmp1	arm_2R	20562188-20574897	4.12	4.32	4.35	3.95	4.06	4.11	Under	0.071
1637771_s_at	CG7220-RA	CG7220	arm_2R	6618860-6625881	9.28	9.29	9.22	8.59	8.35	8.47	Under	0
1638233_at	CG4646-RA	CG4646	arm_2R	9107037-9107730	10.08	10.28	10.09	9.3	9.33	9.33	Under	0
1640822_s_at	CG4816-RA	qkr54B	arm_2R	13357136-13362158	7.59	7.81	7.61	5.33	5.27	5.56	Under	0
1633729_a_at	CG16932-RC	Eps-15	arm_2R	20655836-20662788	10.24	10.11	10.14	9.93	10.02	9.97	Under	0.166
1625263_at	CG2905-RA	Nipped-A	arm_2R	1065505-1099933	10.86	11.04	11.1	8.81	9.16	9.21	Under	0
1634762_a_at	CG15096-RA	CG15096	arm_2R	14695840-14702514	5.99	5.63	6.04	5.5	5.66	5.31	Under	0.001
1628777_at	CG12140-RA	CG12140	arm_2R	5798397-5800993	8.06	7.97	8.13	7.39	7.31	7.06	Under	0
1628628_at	CG7563-RB	CalpA	arm_2R	15312577-15318068	8.19	8.39	8.1	7.25	7.29	7.42	Under	0
1636742_at	CG30418-RA	nord	arm_2R	20130785-20142616	5.41	5.8	5.36	4.64	4.64	4.6	Under	0
1634250_at	CG10067-RA	Act57B	arm_2R	16831532-16833945	8.67	8.64	8.27	6.63	6.46	7.3	Under	0
1625568_a_at	CG15111-RB	CG15111	arm_2R	15024881-15028543	12.59	12.45	12.47	12.37	12.26	12.36	Under	0.205
1635880_at	CG15710-RA	CG15710	arm_2R	12235173-12235971	9.44	9.23	9.46	9.16	9.14	9.13	Under	0.058
1627765_a_at	CG9834-RA	endoB	arm_2R	15194944-15198197	4.98	5.49	5.13	4.83	5.03	5.02	Under	0.052
1633753_at	CG8967-RA	otk	arm_2R	7888982-7907329	6.72	6.75	6.67	5.31	5.29	5.14	Under	0
1635619_a_at	CG4832-RA	cnn	arm_2R	9326815-9337990	7.88	7.74	7.77	6.03	6.09	6.26	Under	0
1628034_at	CG3162-RA	CG3162	arm_2R	19097647-19099062	10.69	10.75	10.81	10.59	10.58	10.59	Under	0.255
1624815_at	CG4817-RA	Ssrp	arm_2R	19693883-19696518	10.51	10.37	10.5	9.31	9.55	9.56	Under	0
1632550_at	CG8166-RA	unc-5	arm_2R	11237658-11255807	5.67	6.31	5.92	5.1	5.14	5.01	Under	0
1640422_a_at	CG30401-RB	CG30401	arm_2R	17873266-17874455	9.73	9.82	9.81	9.09	9.05	9.09	Under	0
1626286_at	CG11788-RA	CG11788	arm_2R	16162195-16163436	7.83	7.71	7.87	7.01	7.01	7.07	Under	0
1626509_at	CG8896-RA	18w	arm_2R	15999015-16004437	7.57	7.78	7.54	5.64	5.4	5.85	Under	0
1630935_at	CG2093-RA	CG2093	arm_2R	3454769-3468180	10.64	10.6	10.63	10.41	10.51	10.47	Under	0.261
1638126_at	CG8055-RA	CG8055	arm_2R	5029643-5031402	11.53	11.63	11.49	10.57	10.69	10.67	Under	0
1631519_at	CG9143-RA	CG9143	arm_2R	16163474-16166501	7.03	7.25	7.32	4.96	5.04	4.98	Under	0
1637438_at	CG1916-RA	Wnt2	arm_2R	5381673-5390695	7.52	7.46	7.5	7.06	7.06	6.85	Under	0
1628672_at	CG3541-RC	pio	arm_2R	20468794-20480282	4.94	4.96	5.06	4.78	4.74	4.86	Under	0.144
1625053_at	CG16898-RA	CG16898	arm_2R	15891123-15892492	9.27	9.18	8.91	4.98	5.35	5.1	Under	0
1630750_at	CG5323-RA	CG5323	arm_2R	14502585-14503504	11.31	11.39	11.35	11.1	10.99	11.11	Under	0.016
1641428_at	CG3616-RA	Cyp9c1	arm_2R	20518597-20520450	7.53	7.45	7.29	6.67	6.62	6.53	Under	0
1639489_at	CG3700-RA	CG3700	arm_2R	18781985-18783269	7.23	7.13	7.22	6.55	6.52	6.57	Under	0
1625126_at	CG3231-RA	CG3231	arm_2R	19974128-19979542	10.08	9.91	10.02	9.55	9.64	9.63	Under	0.001
1630264_at	CG9871-RA	CG9871	arm_2R	19134114-19135360	13.27	13.31	13.3	11.78	11.92	11.94	Under	0
1631555_at	CG10062-RA	CG10062	arm_2R	15263229-15267682	9.12	8.94	9.09	8.57	8.45	8.33	Under	0
1640601_at	CG13540-RA	CG13540	arm_2R	19158106-19158590	11.9	11.84	11.86	11.23	11.11	11.34	Under	0
1641504_s_at	CG3413-RB	wdp	arm_2R	18185717-18199425	9.69	9.5	9.54	9.4	9.14	9.29	Under	0.01
1629714_at	CG30170-RA	bgcn	arm_2R	19740800-19746314	11.15	11.25	11.23	10.88	10.88	10.88	Under	0.003
1627239_s_at	CG17034-RA	CG17034	arm_2R	9302479-9326550	6.3	6.66	6.64	5.39	5.59	5.22	Under	0
1634700_at	CG8258-RA	CG8258	arm_2R	4792346-4794506	11.77	11.71	12.22	10.59	10.83	10.74	Under	0
1628190_at	CG6355-RA	---	arm_2R	13661465-13669417	7.85	7.86	7.8	7.32	7.61	7.49	Under	0
1623160_at	CG4859-RA	Mmp1	arm_2R	20558816-20574897	4.98	5.5	4.93	4.1	3.94	3.92	Under	0
1627151_at	CG4612-RA	CG4612	arm_2R	20411206-20413617	7.69	7.64	7.9	7.6	7.23	6.94	Under	0
1634102_at	CG1915-RC	sls	arm_3L	2040377-2115617	6.35	6.55	6.1	6.69	6.65	6.46	Equal	0.659
1640844_s_at	CG3871-RA	Six4	arm_3L	20781985-20785868	7.44	7.39	7.34	7.45	7.27	7.25	Equal	0.629
1629371_at	CG11801-RA	CG11801	arm_3L	11093781-11094775	4.46	4.45	4.6	4.76	4.73	4.75	Equal	0.725
1638661_at	CG6457-RA	yip7	arm_3L	6028329-6029279	5.57	5.55	5.66	5.78	5.46	5.51	Equal	0.767
1641502_a_at	CG9391-RB	CG9391	arm_3L	21259877-21261440	8.71	8.5	8.52	8.84	8.73	8.56	Equal	0.869
1630649_at	CG12520-RA	CG12520	arm_3L	12894474-12895077	5.56	5.3	5.37	5.7	5.57	5.45	Equal	0.836
1629112_at	CG5078-RA	CG5078	arm_3L	20499257-20500475	5.25	5.2	5.39	5.17	5.4	5.39	Equal	0.803
1634882_at	CG10852-RA	Acp63F	arm_3L	3815922-3816354	4.22	4.22	4.55	4.29	4.29	4.2	Equal	0.593
1639157_at	CG6765-RA	CG6765	arm_3L	8505865-8511708	3.78	3.9	3.78	3.69	3.69	3.76	Equal	0.524
1624643_a_at	CG13702-RA	AlCR2	arm_3L	18480572-18481904	5.63	5.61	5.53	5.75	5.65	5.76	Equal	0.86
1638338_a_at	CG17285-RA	Fbp1	arm_3L	14087688-14091156	6.26	6.11	5.83	6.25	6	6.09	Equal	0.841
1635959_at	CG13461-RA	CG13461	arm_3L	15045161-15045575	6.8	6.98	6.79	7.07	7.03	7.14	Equal	0.797
1635797_at	CG14982-RB	CG14982	arm_3L	3942849-3946457	5.64	5.61	5.72	5.9	5.82	5.88	Equal	0.809
1624039_at	CG10147-RA	CG10147	arm_3L	6480034-6481441	6.85	6.71	6.78	6.8	6.76	6.89	Equal	0.842
1639143_at	CG32302-RA	CG32302	arm_3L	2268826-2269837	5.93	6.03	6.07	6.39	6.23	6.26	Equal	0.631
1632138_at	CG11308-RA	sa	arm_3L	21398610-21399796	11.08	11	11.2	11.28	11.17	11.16	Equal	0.844
1626334_at	CG6628-RA	CG6628	arm_3L	10159167-10160125	9.77	9.95	9.92	9.84	9.91	10.01	Equal	0.827
1635591_at	CG6449-RA	ninA	arm_3L	10687456-10689974	5.34	5.27	5.31	5.4	5.4	5.77	Equal	0.782
1630284_at	CG14082-RA	CG14082	arm_3L	19100374-19103498	5.75	5.83	5.89	5.96	5.94	5.89	Equal	0.869
1628106_at	CG12034-RA	CG12034	arm_3L	3219123-3220928	10.7	10.87	10.87	10.73	10.84	10.85	Equal	0.804
1630573_at	CG6498-RA	CG6498	arm_3L	15559147-15568853	9.08	8.87	9.22	9.01	9.16	9.18	Equal	0.833
1639095_at	CG10426-RA	CG10426	arm_3L	12270792-12274576	10.19	10.07	10.13	10.1	10.21	10.18	Equal	0.841
1624300_s_at	CG7892-RE	nmo	arm_3L	7972148-8043450	12.06	11.94	11.9	12.37	12.22	12.2	Equal	0.608
1625554_at	CG7306-RA	CG7306	arm_3L	20193542-20194738	6.09	6.05	6.07	6.25	6.1	6.12	Equal	0.845
1632513_at	CG8614-RA	Neos	arm_3L	7234937-7236239	10.94	10.89	10.88	11.15	11.11	11.07	Equal	0.789
1640683_at	CG12310-RA	CG12310	arm_3L	15043356-15043905	4.68	4.77	4.72	4.77	4.71	4.67	Equal	0.798
1641707_at	CG6233-RA	Ufd1-like	arm_3L	11115063-11116301	11.59	11.51	11.48	11.55	11.45	11.38	Equal	0.632
1636956_at	CG8937-RB	Hsc70-1	arm_3L	13967276-13968969	6.06	5.99	5.94	6.17	6.11	6.02	Equal	0.87
1628412_at	CG10564-RA	Ac78C	arm_3L	21129552-21164991	4.4	4.44	4.45	4.46	4.8	4.88	Equal	0.629
1636839_a_at	CG17871-RC	Or71a	arm_3L	15070349-15071409	4.84	5.02	5.12	4.75	4.94	5	Equal	0.536
1637346_at	CG15018-RA	CG33514	arm_3L	4365920-4366490	5.79	5.72	5.49	5.78	5.55	5.66	Equal	0.763
1629590_at	CG32256-RA	Gr64c	arm_3L	4030431-4031925	4.95	5.08	4.95	4.98	5.09	5.05	Equal	0.855
1633204_a_at	CG10971-RA	CG10971	arm_3L	12761531-12766669	9.91	10.19	10.03	10.12	10.27	10.08	Equal	0.843
1635108_at	CG5964-RA	CG5964	arm_3L	11783311-11786383	8.33	8.33	8.42	8.35	8.5	8.32	Equal	0.815
1632504_at	CG17637-RA	CG17637	arm_3L	20497285-20498800	4.23	4.4	4.58	4.42	4.45	4.44	Equal	0.845
1632328_at	CG32209-RB	CG32209	arm_3L	19694076-19701109	7.28	7.21	7.42	7.63	7.53	7.61	Equal	0.606
1629427_at	CG5660-RA	CG5660	arm_3L	8954374-8957763	10.96	10.93	10.99	11.1	11.05	11.18	Equal	0.818
1634493_at	CG1165-RA	LysS	arm_3L	1227746-1228246	6.77	6.61	6.44	6.9	6.7	6.79	Equal	0.81
1623016_at	CG1299-RA	CG1299	arm_3L	4148696-4152477	4.95	4.97	4.84	4.79	4.81	5.04	Equal	0.714
1641366_at	CG8023-RA	CG8023	arm_3L	8222332-8223668	13.29	13.34	13.42	13.57	13.62	13.6	Equal	0.723
1626751_at	CG4603-RA	CG4603	arm_3L	5127310-5128772	11.36	11.2	11.4	11.37	11.5	11.27	Equal	0.842
1629050_at	CG10477-RA	CG10477	arm_3L	6026834-6027711	6.65	6.6	6.52	6.8	6.63	6.6	Equal	0.851
1629162_at	CG14979-RA	Gr63a	arm_3L	3894998-3896672	5.3	5.52	5.68	5.7	5.91	5.82	Equal	0.501
1623124_at	CG7376-RA	CG7376	arm_3L	6167347-6171873	8.87	9	9.04	8.95	8.83	8.87	Equal	0.563
1636220_at	CG10587-RA	CG10587	arm_3L	20954661-20955645	4.06	4.2	4.26	4.33	4.29	4.47	Equal	0.826
1641520_at	CG6149-RA	CG6149	arm_3L	11427856-11433470	5.89	5.66	5.85	6.09	6.09	6.06	Equal	0.622
1636498_at	CG6168-RB	CG6168	arm_3L	11313790-11314819	6.53	6.33	6.41	6.73	6.72	6.66	Equal	0.614
1625624_at	CG14105-RA	CG14105	arm_3L	13419061-13419736	6.06	5.96	6.06	6.06	6.18	6.07	Equal	0.864
1623166_at	CG6071-RA	CG6071	arm_3L	11636042-11639133	6.01	6.15	6.07	6.17	6.3	6.27	Equal	0.823
1628405_at	CG7298-RA	CG7298	arm_3L	20195164-20196786	6.86	7.05	6.93	7.12	7.32	7.12	Equal	0.737
1634780_at	CG7579-RA	CG7579	arm_3L	15674768-15676397	3.83	4	3.96	4.03	4.16	3.97	Equal	0.847
1625375_at	CG32201-RA	CG32201	arm_3L	18602719-18604780	4.87	5.06	4.87	4.94	4.87	4.91	Equal	0.755
1636158_at	CG8492-RA	CG8492	arm_3L	7721263-7725087	4.22	4.43	4.36	4.41	4.41	4.6	Equal	0.852
1639225_at	CG13711-RA	CG13711	arm_3L	4758028-4758412	4.79	4.94	4.89	5.02	5.01	4.98	Equal	0.827
1638137_at	CG13310-RA	CG13310	arm_3L	8791943-8793572	4.15	4.18	4.2	4.3	4.24	4.25	Equal	0.853
1631665_at	CG3801-RA	Acp76A	arm_3L	19043890-19045126	4.92	4.98	4.98	5.44	5.17	5.12	Equal	0.576
1637232_at	CG17150-RB	CG17150	arm_3L	4885215-4885827	3.68	3.6	3.6	3.84	3.78	3.59	Equal	0.847
1632893_at	CG14116-RA	CG14116	arm_3L	13054978-13057029	6.11	5.96	6.14	6.12	6.17	6.01	Equal	0.829
1623468_at	CG2213-RA	CG2213	arm_3L	1332299-1333152	9.61	9.55	9.46	9.58	9.41	9.44	Equal	0.647
1623470_at	CG5231-RA	Las	arm_3L	20423697-20425456	11.32	11.17	11.21	11.52	11.36	11.46	Equal	0.8
1633023_at	CG17673-RA	Acp70A	arm_3L	13294734-13295022	5.69	5.5	5.49	5.63	5.41	5.37	Equal	0.538
1641167_s_at	CG7047-RB	CG7047	arm_3L	176307-178629	5.44	5.54	5.73	5.68	5.74	5.78	Equal	0.845
1634889_at	CG13702-RB	AlCR2	arm_3L	18479828-18481904	6.33	6.25	6.08	6.42	6.42	6.47	Equal	0.796
1635471_at	CG7304-RA	CG7304	arm_3L	15671332-15674570	4.56	4.23	4.46	4.55	4.43	4.51	Equal	0.821
1640978_at	CG14567-RA	CG14567	arm_3L	21730861-21731434	6.38	6.13	6.32	6.44	6.27	6.47	Equal	0.859
1629943_at	CG7112-RA	CG7112	arm_3L	8340640-8344824	9.26	9.24	9.21	9.21	9.14	9.18	Equal	0.671
1641629_at	CG7402-RA	CG7402	arm_3L	17882448-17884454	5.45	5.61	5.5	5.73	5.66	5.73	Equal	0.826
1629955_at	CG13309-RA	CG13309	arm_3L	8803510-8804038	5.03	5.01	4.69	5.06	5.04	5.06	Equal	0.846
1629738_at	CG14957-RA	CG14957	arm_3L	3187578-3187990	4.18	4.17	4.03	4.08	4.01	4.08	Equal	0.619
1641634_at	CG6806-RA	Lsp2	arm_3L	12122492-12124796	7.54	7.22	7.98	7.87	7.84	7.67	Equal	0.778
1635753_s_at	CG12362-RB	CG12362	arm_3L	10405915-10407877	11.88	11.79	11.8	12.08	12.11	12.04	Equal	0.708
1631774_at	CG7076-RA	CG7076	arm_3L	8330686-8331248	6.57	6.27	6.61	6.66	6.47	6.89	Equal	0.8
1626955_at	CG12014-RA	CG12014	arm_3L	3378284-3380084	6.34	6.18	6.09	6.33	6.12	6.16	Equal	0.786
1625552_at	CG14820-RA	CG14820	arm_3L	6926029-6927939	4.55	4.76	4.75	4.88	4.77	4.84	Equal	0.833
1632655_at	CG6451-RA	blue	arm_3L	14036785-14042992	10.13	9.75	10.05	10.04	10.09	10.21	Equal	0.848
1628800_at	CG6467-RA	Jon65Aiv	arm_3L	6032256-6033244	4.62	4.48	4.7	4.77	4.49	4.51	Equal	0.78
1638967_at	CG32224-RA	CG32224	arm_3L	20201041-20202579	5.13	5.44	5.24	5.6	5.37	5.68	Equal	0.613
1624396_at	CG7927-RA	CG7927	arm_3L	8103362-8106420	11.31	11.19	11.31	11.48	11.66	11.57	Equal	0.548
1626584_a_at	CG32380-RA	SMSr	arm_3L	7367141-7374617	9.62	9.62	9.76	9.76	9.68	9.73	Equal	0.857
1640851_at	CG14455-RA	CG14455	arm_3L	22679533-22680201	5.48	5.42	5.67	5.79	5.71	5.76	Equal	0.742
1630881_at	CG1309-RA	CG1309	arm_3L	4259418-4261649	11.46	11.5	11.51	11.67	11.62	11.66	Equal	0.836
1638129_at	CG13726-RA	Or74a	arm_3L	17320832-17322269	5.09	5.21	5.34	5.36	5.36	5.36	Equal	0.848
1625864_at	CG32105-RB	CG32105	arm_3L	12322335-12329006	4.67	4.81	4.47	4.79	4.68	4.76	Equal	0.848
1641486_at	CG32108-RA	CG32108	arm_3L	12815745-12817750	9.61	9.51	9.52	9.54	9.59	9.61	Equal	0.823
1637321_at	CG11348-RA	nAcR64B	arm_3L	4429369-4435999	4.35	4.12	4.24	4.39	4.27	4.44	Equal	0.849
1640190_at	CG9128-RA	Sac1	arm_3L	1248018-1250456	10.78	10.8	10.83	10.78	10.84	10.72	Equal	0.75
1633816_at	CG17181-RA	CG17181	arm_3L	583983-589272	5.03	5.07	5.13	5.41	5.28	5.25	Equal	0.752
1629099_at	CG13721-RA	CG13721	arm_3L	4497207-4497658	4.06	4.05	4.11	4.26	4.24	4.25	Equal	0.818
1627407_at	CG14112-RA	SNCF	arm_3L	13371684-13372295	4.95	4.89	5.05	5.34	4.98	5.17	Equal	0.807
1623274_s_at	CG4760-RC	bol	arm_3L	9099647-9123452	6.04	6.44	5.94	6.08	6.56	6.64	Equal	0.609
1634899_a_at	CG6512-RA	CG6512	arm_3L	17231716-17235223	10.88	10.9	10.97	10.91	10.92	10.76	Equal	0.673
1640337_a_at	CG7462-RC	Ank2	arm_3L	7697917-7706720	3.88	4.06	3.97	4.06	4.2	4.05	Equal	0.824
1627570_a_at	CG8765-RB	CG8765	arm_3L	19679550-19680459	7.47	7.28	7.42	7.21	7.49	7.38	Equal	0.749
1634861_at	CG17177-RA	CG17177	arm_3L	14690412-14694778	3.75	3.51	3.55	3.89	3.98	3.87	Equal	0.542
1630267_at	CG10858-RA	CG10858	arm_3L	3748524-3755201	5.52	5.56	5.53	5.44	5.56	5.45	Equal	0.683
1640823_at	CG10713-RA	CG10713	arm_3L	13422530-13428329	6.53	6.54	6.64	6.76	6.74	6.67	Equal	0.837
1630302_at	CG8562-RA	CG8562	arm_3L	7391329-7393012	5.77	5.89	5.64	5.97	5.78	5.73	Equal	0.83
1627525_a_at	CG1333-RA	Ero1L	arm_3L	4170265-4173810	10.47	10.42	10.31	10.37	10.5	10.31	Equal	0.78
1638055_at	CG4818-RA	CG4818	arm_3L	16355702-16356780	5.65	5.84	5.71	5.62	5.54	5.76	Equal	0.517
1635686_at	CG14110-RA	CG14110	arm_3L	13377890-13379030	5.59	5.54	5.58	5.86	5.69	5.9	Equal	0.731
1631611_at	CG7973-RA	CG33983	arm_3L	15521456-15522330	5.3	5.16	5.39	5.7	5.23	5.44	Equal	0.83
1623981_at	CG7017-RA	CG7017	arm_3L	20203534-20205218	5	4.85	5.08	5.09	5.05	5.03	Equal	0.846
1635410_at	CG12766-RA	CG12766	arm_3L	3938694-3940084	6.84	6.73	6.88	7.03	6.9	7	Equal	0.845
1636778_at	CG13679-RA	CG13679	arm_3L	8195739-8196446	4.97	4.98	4.9	5.13	5.22	5.15	Equal	0.786
1641081_at	CG9781-RA	CG9781	arm_3L	11945498-11946393	4.44	4.6	4.46	4.64	4.55	4.62	Equal	0.842
1636210_at	CG10191-RA	CG10191	arm_3L	13381392-13383088	12.2	12.15	12.07	12.42	12.44	12.32	Equal	0.711
1622921_at	CG32022-RA	CG32022	arm_3L	8713379-8714372	10.83	10.81	10.76	11	10.89	11	Equal	0.813
1625946_at	CG13702-RA	---	arm_3L	18480572-18481904	3.67	3.62	3.71	3.61	3.68	3.77	Equal	0.81
1630422_at	CG18231-RA	CG18231	arm_3L	18600686-18602395	5.65	5.86	5.69	5.66	5.93	5.78	Equal	0.843
1641291_at	CG7430-RA	CG7430	arm_3L	17840015-17842483	11.44	11.24	11.49	11.3	11.45	11.2	Equal	0.642
1627290_at	CG13042-RA	CG13042	arm_3L	16301097-16301515	7.01	7.03	7.02	7.11	6.94	7.01	Equal	0.802
1624454_at	CG10361-RA	CG10361	arm_3L	11792043-11793956	5.63	5.92	5.96	5.89	5.92	6.06	Equal	0.858
1635466_at	CG3431-RA	Uch-L3	arm_3L	9468824-9470073	12.47	12.49	12.46	12.65	12.59	12.52	Equal	0.862
1623978_at	CG10862-RA	CG10862	arm_3L	3653464-3654771	12.1	12.13	12.15	12.32	12.4	12.35	Equal	0.767
1628168_at	CG5665-RA	CG5665	arm_3L	20351935-20352920	5.88	5.87	5.85	5.9	5.77	5.94	Equal	0.808
1624558_at	CG32283-RA	dro3	arm_3L	3315033-3315249	4.71	4.82	4.83	5.1	4.98	5.01	Equal	0.728
1627178_at	CG1262-RA	Acp62F	arm_3L	2739749-2746903	5.86	5.6	5.74	5.95	5.78	5.68	Equal	0.839
1623944_at	CG12605-RB	CG12605	arm_3L	3956849-3964771	4.18	4.27	4.27	4.15	3.99	4.39	Equal	0.648
1637391_at	CG9299-RA	CG9299	arm_3L	19526305-19530513	6.57	6.63	6.69	6.81	6.81	6.81	Equal	0.823
1631084_at	CG12976-RA	CG12976	arm_3L	21181860-21182805	6.38	6.48	6.52	6.48	6.28	6.48	Equal	0.702
1632968_at	CG6053-RA	CG6053	arm_3L	11690437-11692363	4.79	4.76	4.73	5.04	4.93	4.97	Equal	0.772
1626055_at	CG32383-RA	CG32383	arm_3L	7431707-7432505	4.75	4.83	4.72	4.93	4.93	4.9	Equal	0.844
1639845_at	CG10586-RA	CG10586	arm_3L	20948888-20949829	5.71	5.82	5.85	5.99	6.12	6.04	Equal	0.709
1630852_at	CG2114-RA	FR	arm_3L	3008745-3010395	4.59	4.51	4.61	4.67	4.67	4.68	Equal	0.847
1637660_at	CG5150-RA	CG5150	arm_3L	5588645-5590452	4.12	4.16	4.07	4.55	4.26	4.27	Equal	0.723
1632111_at	CG5962-RA	Arr2	arm_3L	8640366-8642036	6.25	6.23	6.28	6.57	6.38	6.48	Equal	0.781
1632720_at	CG9120-RA	LysX	arm_3L	1194737-1195302	5.58	5.6	5.41	5.56	5.62	5.62	Equal	0.844
1633320_at	CG4659-RA	Srp54k	arm_3L	5145668-5147879	10.81	10.69	10.72	10.71	10.86	10.65	Equal	0.786
1634278_at	CG6409-RA	CG6409	arm_3L	10873798-10875151	5.88	5.31	5.74	5.85	5.79	5.9	Equal	0.799
1626309_at	CG6004-RB	CG6004	arm_3L	11760400-11765181	4.65	4.67	4.43	4.91	4.61	4.67	Equal	0.858
1633428_at	CG5700-RB	prc	arm_3L	11951972-11959231	5.32	5.4	5.46	5.6	5.35	5.51	Equal	0.859
1632168_at	CG14560-RA	msopa	arm_3L	22075907-22076403	5.01	4.79	5.13	5.24	5.17	5.23	Equal	0.741
1633769_at	CG4613-RA	CG4613	arm_3L	14512952-14514827	5.98	6.16	6.14	6.44	6.32	6.36	Equal	0.614
1624452_a_at	CG10118-RA	ple	arm_3L	6706454-6712624	3.56	3.56	3.6	3.56	3.55	3.57	Equal	0.739
1639376_at	CG10591-RA	CG10591	arm_3L	5591656-5592789	6.43	6.15	6.27	6.5	6.32	6.5	Equal	0.839
1629907_at	CG14989-RB	CG14989	arm_3L	4088999-4091677	3.76	3.89	3.86	3.98	3.94	3.94	Equal	0.842
1622979_a_at	CG7188-RB	CG7188	arm_3L	8300240-8302062	12.87	12.85	12.82	13.02	13.16	13.05	Equal	0.747
1635093_a_at	CG32369-RA	CG32369	arm_3L	7771508-7797506	7.52	7.37	7.53	7.47	7.5	7.47	Equal	0.812
1634537_at	CG12502-RA	CG12502	arm_3L	867994-870596	5.83	5.78	5.9	6.09	5.96	6.05	Equal	0.807
1634575_at	CG11037-RA	CG11037	arm_3L	20953497-20954486	5.59	5.55	5.26	5.73	5.59	5.34	Equal	0.851
1627219_at	CG11348-RB	nAcR64B	arm_3L	4429377-4430229	3.73	3.67	3.81	3.93	3.85	3.88	Equal	0.84
1627726_a_at	CG6404-RB	CG6404	arm_3L	10877361-10879571	11.44	11.28	11.38	11.66	11.63	11.58	Equal	0.693
1638547_s_at	CG7955-RA	CG7955	arm_3L	1618391-1623412	9.68	9.71	9.71	9.7	9.84	9.86	Equal	0.851
1627203_at	CG17150-RC	CG17150	arm_3L	4886100-4889704	3.72	3.82	3.72	3.85	3.68	3.76	Equal	0.797
1641064_at	CG12607-RB	CG12607	arm_3L	4446574-4448064	6.76	6.75	6.54	7.2	6.77	6.78	Equal	0.727
1637889_at	CG5883-RA	CG5883	arm_3L	11936747-11937946	4.6	4.59	4.59	4.47	4.55	4.62	Equal	0.701
1624859_at	CG4319-RA	rpr	arm_3L	18390652-18391503	4.34	4.48	4.52	4.4	4.5	4.5	Equal	0.82
1628892_s_at	CG10984-RC	CG10984	arm_3L	12743218-12746502	10.28	10.16	10.1	10.07	10.41	10.28	Equal	0.866
1627495_at	CG18234-RB	CG18234	arm_3L	18596446-18598355	4.61	4.57	4.58	4.66	4.73	4.65	Equal	0.849
1625443_a_at	CG33054-RA	CG33054	arm_3L	21190581-21195978	9.62	9.46	9.63	11.14	10.96	11.05	Over	0
1633684_at	CG32444-RA	CG32444	arm_3L	21630046-21632164	10.66	10.44	10.42	11.38	11.13	11.08	Over	0
1624149_at	CG4669-RA	CG4669	arm_3L	5227578-5229734	11.93	11.73	11.83	12.83	12.98	12.88	Over	0
1637265_at	CG7550-RA	CG7550	arm_3L	8116710-8117631	9.31	9.35	9.35	9.76	9.9	9.82	Over	0.014
1627478_at	CG1141-RA	CG33232	arm_3L	2494747-2499228	9.49	9.5	9.34	10.72	10.94	10.86	Over	0
1631583_at	CG16991-RB	Tsp66A	arm_3L	7459569-7461362	6.91	7.02	7.12	8.26	8.6	8.2	Over	0
1625567_a_at	CG18223-RB	CG18223	arm_3L	18912349-18913402	8.76	8.8	8.71	10.09	10.08	9.95	Over	0
1632338_a_at	CG10977-RA	CG33523	arm_3L	5919970-5923002	10.78	10.63	10.58	11.8	11.71	11.7	Over	0
1636094_at	CG14838-RA	CG14838	arm_3L	7576606-7580288	8.72	8.46	8.52	9.67	9.73	9.52	Over	0
1624751_at	CG10478-RA	CG10478	arm_3L	6002655-6004051	8.98	8.72	8.79	10.85	10.75	10.75	Over	0
1635055_at	CG3306-RA	CG3306	arm_3L	9594622-9595648	9.86	9.68	9.66	11.38	11.12	10.97	Over	0
1628238_at	CG10541-RA	Tektin-C	arm_3L	5787499-5789492	11.01	10.68	10.87	11.87	11.77	11.73	Over	0
1626447_at	CG10508-RC	CG10508	arm_3L	21206861-21208225	6.76	6.77	6.7	8.41	8.4	7.94	Over	0
1629127_at	CG6996-RA	CG6996	arm_3L	20200999-20202058	6.46	6.48	6.69	7.45	7.69	7.44	Over	0
1626730_s_at	CG7958-RA	tna	arm_3L	10850991-10867762	10.03	9.57	9.92	11.4	11.32	11.29	Over	0
1629852_at	CG9018-RB	CG9018	arm_3L	2235634-2237072	9.54	9.59	9.89	10.11	10.21	10.14	Over	0.018
1628970_at	CG11249-RA	CG11249	arm_3L	21665238-21667618	8.26	8.02	8.21	10.24	10.12	9.97	Over	0
1633860_at	CG12078-RA	CG12078	arm_3L	3243349-3244060	8.54	8.79	8.84	10.75	10.58	10.56	Over	0
1640732_s_at	CG32316-RB	---	arm_3L	1602953-1617356	11.71	11.46	11.73	12.56	12.52	12.46	Over	0
1625196_a_at	CG14995-RA	CG14995	arm_3L	4094337-4102918	12.84	12.85	12.77	13.06	13.33	13.29	Over	0.115
1627211_at	CG7202-RA	CG7202	arm_3L	21484547-21485873	11.19	10.88	11.15	12.2	12.13	12.05	Over	0
1624991_at	CG11611-RA	Tim13	arm_3L	11767233-11767512	10.27	10.09	9.91	11.53	11.31	11.16	Over	0
1638800_a_at	CG14154-RA	CG14154	arm_3L	10635015-10636014	9.3	9.03	8.8	11.09	10.9	10.75	Over	0
1630715_at	CG10588-RA	CG10588	arm_3L	20950080-20953257	7.06	7.02	7.2	9.27	9.24	9.04	Over	0
1623412_a_at	CG17150-RC	CG17150	arm_3L	4886100-4889704	6.1	6.14	5.92	7.25	7.72	7.22	Over	0
1640073_at	CG14164-RA	CG14164	arm_3L	9887091-9887770	9.63	9.63	9.73	10.51	10.54	10.55	Over	0
1623202_at	CG14113-RA	CG14113	arm_3L	13322317-13322805	11.44	11.35	11.41	12.46	12.33	12.46	Over	0
1636098_at	CG5144-RA	CG5144	arm_3L	9040539-9041833	10.55	10.3	10.23	11.81	11.61	11.63	Over	0
1636652_a_at	CG14955-RA	CG14955	arm_3L	3110127-3114248	9.72	9.53	9.53	11.35	11.05	10.93	Over	0
1632225_a_at	CG5231-RB	Las	arm_3L	20424524-20425456	9.78	9.74	9.83	10.08	10.17	10.21	Over	0.272
1639480_at	CG6871-RA	Cat	arm_3L	18815705-18821294	10.2	9.96	10.16	10.6	10.57	10.41	Over	0.087
1625091_at	CG11588-RA	CG11588	arm_3L	11914665-11915551	9.35	9.59	9.62	11.4	11.58	11.32	Over	0
1634694_at	CG12169-RA	CG12169	arm_3L	581336-582810	11.43	11.38	11.38	12.17	12.11	12.09	Over	0
1636671_at	CG13479-RA	CG13479	arm_3L	14560880-14561230	6.92	6.6	6.57	7.48	7.03	7.15	Over	0.003
1624553_a_at	CG14098-RA	CG14098	arm_3L	19538209-19540392	11.66	11.47	11.53	12.93	12.86	12.86	Over	0
1640113_at	CG14183-RA	CG14183	arm_3L	20017785-20020935	10.46	10.31	10.29	11.79	11.68	11.68	Over	0
1630191_at	CG32436-RA	CG32436	arm_3L	21337154-21348031	11.74	11.42	11.63	12.62	12.78	12.69	Over	0
1636193_at	CG13893-RA	CG13893	arm_3L	599090-604001	6.69	6.49	6.64	7.1	7.14	7.05	Over	0.015
1635445_at	CG1915-RA	sls	arm_3L	2090494-2115617	8.6	8.55	8.48	9.45	9.69	9.64	Over	0
1627367_at	CG5653-RA	CG5653	arm_3L	8958010-8959474	8.28	8.05	8.11	10.16	9.98	9.86	Over	0
1626032_at	CG17736-RA	schuy	arm_3L	19979176-19981172	10.63	10.28	10.31	12.02	11.83	11.87	Over	0
1631354_x_at	CG13679-RB	CG13679	arm_3L	8195893-8196446	7.84	7.57	7.6	9.56	9.38	9.39	Over	0
1632708_at	CG10510-RA	CG10510	arm_3L	21201250-21203184	9.65	9.38	9.58	11.35	11.22	11.05	Over	0
1634261_at	CG5137-RA	Cyp312a1	arm_3L	18123266-18125166	9.34	8.97	9.06	10.68	10.56	10.48	Over	0
1632226_at	CG1079-RA	CG1079	arm_3L	3892573-3894833	7.74	7.71	7.96	8.74	9.17	8.92	Over	0
1623088_at	CG10855-RA	CG10855	arm_3L	3803833-3806456	10.52	10.43	10.31	11.7	11.67	11.67	Over	0
1634057_at	CG7707-RA	CG7707	arm_3L	17236535-17237848	9.98	9.95	9.94	11.41	11.27	11.22	Over	0
1639378_at	CG10419-RA	CG10419	arm_3L	19092222-19093434	8.24	8.28	8.3	8.6	8.58	8.62	Over	0.432
1638077_at	CG7634-RA	CG7634	arm_3L	21558525-21560887	10.46	10.26	10.29	11.94	11.81	11.76	Over	0
1638298_at	CG7348-RA	CG7348	arm_3L	20123542-20124837	5.65	5.85	5.89	7.12	7.28	6.92	Over	0
1633195_at	CG8065-RA	CG8065	arm_3L	10208764-10210496	6.46	6.42	6.44	7.08	7.12	6.91	Over	0
1625922_a_at	CG10508-RC	CG10508	arm_3L	21206861-21208225	6.48	6.65	6.75	8.88	9.12	8.43	Over	0
1629967_s_at	CG10523-RB	park	arm_3L	21187848-21189953	8.81	8.69	8.79	9.78	9.75	9.59	Over	0
1638969_at	CG6279-RA	CG6279	arm_3L	11086466-11089287	11.32	11.16	11.16	12.22	12.16	12.18	Over	0
1630113_at	CG10660-RA	CG10660	arm_3L	12479911-12483188	7.45	7.2	7.47	8.94	8.82	8.72	Over	0
1635293_s_at	CG8336-RB	CG8336	arm_3L	9621775-9624898	10.88	10.82	10.85	11.35	11.39	11.33	Over	0.011
1625859_at	CG18330-RA	Cct2	arm_3L	1553492-1555325	10.34	10.06	9.98	11.9	11.77	11.62	Over	0
1639782_at	CG6931-RA	CG6931	arm_3L	11983843-11985101	8.26	8.26	8.27	9.78	9.73	9.59	Over	0
1635928_a_at	CG6117-RB	Pka-C3	arm_3L	15918903-15947897	8.6	8.48	8.39	10.3	10.03	10.08	Over	0
1629920_at	CG8548-RA	Kap-1	arm_3L	19800346-19803498	12.18	12.17	12.22	12.55	12.47	12.54	Over	0.425
1639220_at	CG7716-RA	CG7716	arm_3L	7581831-7584098	9.5	9.26	9.42	11.18	11.14	11.02	Over	0
1636393_at	CG15005-RA	CG15005	arm_3L	4200819-4204338	4.93	4.92	5.02	5.31	5.13	5.44	Over	0.403
1640789_a_at	CG32392-RA	CG32392	arm_3L	6749735-6756346	10.63	10.38	10.65	11.77	11.7	11.75	Over	0
1641311_at	CG14077-RA	CG14077	arm_3L	18906132-18907213	8.84	8.6	8.78	10.53	10.52	10.41	Over	0
1626834_at	CG8277-RA	CG8277	arm_3L	7887979-7889114	12.49	12.26	12.1	12.9	12.9	12.77	Over	0.002
1625605_at	CG11251-RA	CG11251	arm_3L	13081911-13082928	9.51	9.49	9.57	10.98	11.01	10.96	Over	0
1636051_at	CG14456-RA	CG14456	arm_3L	22680470-22681293	9.87	9.5	9.74	11.16	11.14	11	Over	0
1628512_at	CG7441-RA	CG7441	arm_3L	17842794-17845554	11.8	11.64	11.66	12.2	12.19	12.2	Over	0.021
1624573_at	CG4998-RA	CG4998	arm_3L	16332098-16338348	9.72	9.79	9.81	11.12	11.17	11.2	Over	0
1640649_at	CG15878-RA	CG15878	arm_3L	2210872-2212503	10.05	9.88	9.82	11.29	11.19	11.05	Over	0
1639302_at	CG5645-RA	CG5645	arm_3L	12126868-12129803	8.2	8	7.95	8.81	8.68	8.67	Over	0
1636234_at	CG7366-RA	CG7366	arm_3L	8194177-8195496	9.37	9.12	9.17	11.09	10.88	10.85	Over	0
1641150_at	CG10682-RA	vih	arm_3L	12497401-12498571	11.59	11.5	11.42	12.02	12.02	11.97	Over	0.013
1638085_at	CG7815-RA	ran-like	arm_3L	15477492-15478502	9.95	10.02	9.87	11.75	11.94	11.69	Over	0
1622904_at	CG5747-RA	mfr	arm_3L	8895991-8905148	6.45	6.42	6.39	6.76	6.9	6.98	Over	0.031
1628042_at	CG32488-RA	CG32488	arm_3L	3014959-3016069	8.91	8.75	8.91	10.56	10.46	10.31	Over	0
1639179_at	CG5103-RA	CG5103	arm_3L	18285224-18287467	9.63	9.25	9.41	10.73	10.76	10.69	Over	0
1629862_at	CG11815-RA	CG11815	arm_3L	1970278-1971130	10.2	10.07	10.28	11.39	11.43	11.19	Over	0
1638968_at	CG18171-RA	CG18171	arm_3L	1720742-1723153	8.23	8.01	8.32	10.09	10.2	9.86	Over	0
1630487_s_at	CG32041-RA	DyakHsp67Bb	arm_3L	9366030-9366749	9.52	9.35	9.2	10.65	10.47	10.47	Over	0
1639380_a_at	CG8937-RB	Hsc70-1	arm_3L	13967276-13968969	7.87	7.88	7.89	9.48	9.56	9.35	Over	0
1623030_at	CG11726-RA	CG11726	arm_3L	11387870-11388746	9.11	9.1	9.19	11.11	11.13	10.92	Over	0
1632794_a_at	CG11526-RA	CG11526	arm_3L	3322273-3328871	10.89	10.64	10.73	11.27	11.1	11.22	Over	0.044
1637155_at	CG32407-RA	CG32407	arm_3L	5915154-5916670	8.3	8.17	8.19	9.26	9.25	9.19	Over	0
1624472_at	CG10486-RA	CG10486	arm_3L	5897477-5899850	7.52	7.38	7.54	8.04	7.92	7.93	Over	0.022
1627434_at	CG5741-RA	CG5741	arm_3L	8925334-8929913	8.24	8.02	7.84	8.47	8.44	8.48	Over	0.066
1631470_at	CG12313-RA	CG12313	arm_3L	275163-276661	11.07	11.05	11.06	12.26	12.19	12.15	Over	0
1629643_at	CG32186-RA	CG32186	arm_3L	17784255-17790447	6.12	5.88	5.82	6.58	6.33	6.43	Over	0.011
1628379_at	CG10749-RA	CG10749	arm_3L	12965573-12966754	9.88	9.7	9.77	11.29	11.25	11.17	Over	0
1641722_at	CG3200-RA	Reg-2	arm_3L	605164-606558	7.17	7.17	7.39	7.82	7.79	7.77	Over	0.002
1632202_at	CG10616-RA	CG10616	arm_3L	12464860-12467379	11.76	11.69	11.62	12.16	12.16	12.04	Over	0.064
1639891_at	CG13733-RA	CG13733	arm_3L	17470886-17472026	11.11	10.75	10.66	11.96	11.86	11.88	Over	0
1624457_at	CG5906-RA	CG5906	arm_3L	11863543-11864405	9.49	9.23	9.25	11.03	10.94	10.95	Over	0
1631377_a_at	CG17146-RA	Adk1	arm_3L	12193495-12197182	9.06	8.78	8.65	10.5	10.43	10.26	Over	0
1635408_at	CG13700-RA	CG13700	arm_3L	18291986-18294360	11	10.74	10.89	11.99	11.95	11.92	Over	0
1627981_at	CG32238-RA	CG32238	arm_3L	4648671-4650135	10.05	10.19	10.32	11.33	11.47	11.42	Over	0
1641197_at	CG12377-RA	CG12377	arm_3L	22496093-22498333	9.14	8.79	8.72	10.69	10.37	10.25	Over	0
1625059_at	CG13480-RA	Leucokinin	arm_3L	14553233-14553864	6.4	6.33	6.25	6.85	6.56	6.54	Over	0.456
1629378_at	CG10752-RA	CG10752	arm_3L	12945782-12947662	8.44	8.64	8.6	10.57	10.72	10.5	Over	0
1629113_a_at	CG8601-RA	mus312	arm_3L	7322242-7326571	8.82	8.79	8.82	9.18	9.16	9.16	Over	0.317
1633056_at	CG7387-RA	CG7387	arm_3L	8184611-8186216	10.68	10.37	10.35	11.92	11.66	11.59	Over	0
1639641_at	CG8560-RA	CG8560	arm_3L	7395429-7397281	10.25	10.01	10.22	11.81	11.64	11.53	Over	0
1641002_at	CG13889-RA	CG13889	arm_3L	844267-851080	7.75	7.6	7.78	8.26	8.43	8.28	Over	0
1624197_a_at	CG6652-RA	CG6652	arm_3L	17013439-17015956	11.77	11.4	11.59	12.8	12.61	12.67	Over	0
1641472_at	CG13725-RA	CG13725	arm_3L	17317924-17318556	10.08	10.08	9.95	11.64	11.73	11.62	Over	0
1628251_at	CG33054-RA	CG33054	arm_3L	21190581-21195978	10.33	10.57	10.41	11.34	11.28	11.09	Over	0
1634531_at	CG8750-RA	CG8750	arm_3L	13835687-13836117	9.44	9.27	9.24	10.65	10.44	10.35	Over	0
1626540_at	CG14076-RA	CG14076	arm_3L	18901643-18904138	9.31	9.03	9.01	10.6	10.6	10.54	Over	0
1636456_at	CG13053-RA	CG13053	arm_3L	16252136-16252560	6.89	7.02	6.93	7.29	7.57	7.23	Over	0.11
1638810_at	CG14993-RA	Faa	arm_3L	4072029-4073949	6.74	6.55	6.77	8.06	7.78	7.85	Over	0
1636570_at	CG7936-RA	mex1	arm_3L	15510560-15511556	7.91	7.9	7.98	9.48	9.39	9.38	Over	0
1634474_s_at	CG5684-RA	CG5684	arm_3L	11991497-11996013	10.02	9.82	9.83	11.03	10.82	10.74	Over	0
1627928_at	CG12229-RA	CG14101///CG12229	arm_3L	17427571-17429531	10.89	10.7	10.72	12.4	12.34	12.18	Over	0
1636225_at	CG6586-RA	tan	arm_3L	6048277-6049942	10.48	10.22	10.24	11.3	11.02	11.05	Over	0
1628887_a_at	CG32112-RB	CG32112	arm_3L	12734904-12738263	9.98	9.91	9.74	10.45	10.4	10.36	Over	0.005
1632615_at	CG6893-RA	CG6893	arm_3L	18687929-18689312	8.98	8.75	8.85	9.92	9.92	9.95	Over	0
1634145_s_at	CG14968-RB	CG14968	arm_3L	3299335-3303108	9.76	9.79	9.86	11.16	11.24	11.11	Over	0
1634082_at	CG10124-RA	CG10124	arm_3L	6657327-6658741	11.11	10.83	11.21	12.7	12.75	12.58	Over	0
1628150_a_at	CG9449-RB	CG9449	arm_3L	19486535-19489801	7.57	7.16	7.42	8.66	8.85	8.69	Over	0
1635632_at	CG18363-RA	CG18363	arm_3L	18690262-18691371	8.49	8.49	8.56	10.05	10.15	10.03	Over	0
1638040_at	CG13478-RA	shd	arm_3L	14612929-14614945	7.39	7.44	7.48	8.72	8.66	8.64	Over	0
1629820_at	CG14353-RA	CG14353	arm_3L	17901353-17902537	10.75	10.85	10.86	11.43	11.42	11.29	Over	0.002
1637011_at	CG12982-RA	CG33287	arm_3L	20959957-20967675	7.83	8.01	8.18	9.59	10.05	9.67	Over	0
1636898_at	CG14448-RA	CG14448	arm_3L	22781538-22782353	10.87	10.53	10.74	12.1	11.97	11.88	Over	0
1629708_at	CG8219-RA	CG8219	arm_3L	6193572-6196876	10.1	9.97	10.06	10.9	10.86	10.8	Over	0
1628604_at	CG5893-RA	D	arm_3L	14168700-14171720	8.01	8.26	8.11	9.94	9.8	9.81	Over	0
1637415_at	CG6576-RA	CG6576	arm_3L	8749282-8750086	8.86	8.93	8.86	10.59	10.58	10.5	Over	0
1624433_at	CG10589-RA	CG10589	arm_3L	20920925-20922444	11.03	10.89	11.09	12.46	12.36	12.36	Over	0
1628584_at	CG8733-RA	Cyp305a1	arm_3L	19803498-19806423	8.87	8.66	8.82	9.98	9.7	9.7	Over	0
1624347_s_at	CG8398-RA	CG8398	arm_3L	6602424-6611282	7.67	7.37	7.34	9.55	9.39	9.39	Over	0
1626868_at	CG17687-RA	CG17687	arm_3L	13342325-13347949	9.13	9.05	9.31	9.66	9.73	9.63	Over	0.003
1633184_at	CG9389-RA	CG9389	arm_3L	21261489-21263680	11.69	11.17	11.35	12.59	12.53	12.48	Over	0
1636843_a_at	CG10512-RA	CG10512	arm_3L	21196019-21201194	9.36	9.67	9.5	10.53	10.7	10.76	Over	0
1624098_s_at	CG18675-RA	CG18675///tipE	arm_3L	4173852-4192968	11.03	10.88	10.85	12.34	12.26	12.26	Over	0
1638972_at	CG12327-RA	Best3	arm_3L	15294055-15295840	11.1	11.02	11.15	11.42	11.59	11.45	Over	0.149
1640316_at	CG13481-RA	CG13481	arm_3L	14362220-14362743	9.93	9.83	10.02	11.59	11.42	11.36	Over	0
1634045_at	CG10748-RA	CG10748	arm_3L	12964313-12965459	11.22	11.15	11.23	11.62	11.59	11.68	Over	0.102
1627247_at	CG7161-RA	Oseg1	arm_3L	8400368-8404675	8.46	8.48	8.64	9.5	9.63	9.57	Over	0
1634050_at	CG17122-RA	CG17122	arm_3L	20266488-20268435	9.48	9.17	9.54	11.01	11.13	10.82	Over	0
1629763_at	CG11262-RA	CG11262	arm_3L	12988234-12990392	9.01	8.88	8.95	10.42	10.54	10.35	Over	0
1626536_at	CG6776-RA	CG6776	arm_3L	8511987-8513410	7.5	7.45	7.36	8.78	8.72	8.62	Over	0
1640281_s_at	CG17129-RC	CG17129	arm_3L	677871-680322	11.15	11.06	11.07	11.51	11.4	11.48	Over	0.266
1640485_at	CG7616-RA	CG7616	arm_3L	11162897-11165271	10.66	10.59	10.46	11.65	11.57	11.59	Over	0
1630209_at	CG32445-RA	CG32445	arm_3L	21632481-21633810	11.47	11.15	11.1	12.28	12.12	12.11	Over	0
1641626_at	CG18233-RA	CG18233	arm_3L	18598571-18600449	4.65	4.67	4.55	5.81	5.47	5.04	Over	0
1632587_s_at	CG32332-RD	CG9133	arm_3L	1252011-1255988	13.35	13.21	13.31	13.82	13.91	13.86	Over	0.002
1623336_at	CG13719-RA	CG13719	arm_3L	4568689-4568968	4.69	4.56	4.82	5.08	4.91	5.13	Over	0.365
1623648_s_at	CG1009-RD	Psa	arm_3L	1502842-1523380	12.06	11.89	11.94	12.4	12.45	12.44	Over	0.025
1633983_a_at	CG32046-RB	CG32046	arm_3L	9727111-9744676	6.02	6.02	5.96	6.73	6.87	6.96	Over	0
1622892_s_at	CG7163-RA	CG33057///mkg-p	arm_3L	8395406-8398372	10.52	10.46	10.3	11.12	11.04	10.95	Over	0
1641003_at	CG9592-RA	CG9592	arm_3L	14510915-14512428	8.55	8.27	8.66	10.26	10.13	10.18	Over	0
1633200_at	CG9449-RA	CG9449	arm_3L	19485515-19489791	8.67	8.12	8.27	9.64	9.59	9.57	Over	0
1623331_at	CG32199-RA	CG32199	arm_3L	18604999-18607103	5.45	5.15	5.55	6.05	6.06	6.27	Over	0
1626906_at	CG17030-RA	CG17030	arm_3L	4979980-4980769	10.13	10.01	10.08	11.58	11.35	11.36	Over	0
1624697_at	CG14983-RA	CG14983	arm_3L	3948800-3949292	9.77	9.66	9.75	10.89	10.75	10.8	Over	0
1633093_at	CG12983-RA	CG12983	arm_3L	20955758-20958433	10.28	10.1	10.37	11.9	11.8	11.71	Over	0
1638573_at	CG7140-RA	CG7140	arm_3L	22019319-22021425	10.32	10	10.25	11.4	11.5	11.32	Over	0
1623026_a_at	CG7573-RA	CG7573	arm_3L	11301653-11306497	7.68	7.67	7.68	9.58	9.5	9.36	Over	0
1628348_at	CG32081-RA	CG32081	arm_3L	11020678-11022533	11.96	11.79	11.91	12.92	12.89	12.87	Over	0
1625953_at	CG13463-RA	CG13463	arm_3L	15047870-15048665	7.25	7.16	7.13	8.98	8.73	8.71	Over	0
1624458_at	CG6083-RA	CG6083	arm_3L	11617623-11619225	10.47	10.24	10.17	11.53	11.46	11.5	Over	0
1632534_at	CG7448-RA	CG7448	arm_3L	21942924-21943951	6.67	6.82	6.82	8.4	8.46	8.01	Over	0
1638851_at	CG5280-RA	CG5280	arm_3L	8982167-8983328	10.75	10.61	10.54	11.85	12.03	11.65	Over	0
1629061_s_at	CG32041-RB	DyakHsp67Bb	arm_3L	9366030-9368070	7.59	7.53	7.48	8.63	8.38	8.27	Over	0
1640618_at	CG13884-RA	CG13884	arm_3L	365662-366437	9.32	9.35	9.34	10.91	10.9	10.71	Over	0
1628671_a_at	CG1915-RA	sls	arm_3L	2090494-2115617	9.26	9.15	9.21	10.1	10.18	10.17	Over	0
1633691_at	CG32262-RA	CG32262	arm_3L	3809141-3810181	11.1	11.02	11.06	11.67	11.6	11.57	Over	0.001
1627273_at	CG12035-RA	CG12035	arm_3L	1724389-1725644	9.71	9.4	9.41	11.51	11.33	11.3	Over	0
1628030_at	CG18808-RA	CG18808	arm_3L	4806137-4807406	8.95	8.89	9.1	10.93	10.76	10.67	Over	0
1641565_at	CG6052-RA	CG6052	arm_3L	17716817-17722224	6.33	6.38	6.61	8.17	8.27	7.94	Over	0
1634017_at	CG12017-RA	CG12017	arm_3L	3280246-3290893	6.66	6.71	6.87	7.6	7.73	7.31	Over	0
1639817_at	CG16988-RA	Roc1b	arm_3L	357980-358494	8.88	8.64	8.52	10.98	10.71	10.69	Over	0
1641136_at	CG7658-RA	CG7658	arm_3L	21293687-21294273	6.42	6.73	6.83	7.47	7.81	7.51	Over	0
1624863_a_at	CG8042-RA	CG8042	arm_3L	7965548-7968108	11.24	10.88	11.23	11.54	11.83	11.59	Over	0.003
1631367_at	CG7828-RA	CG7828	arm_3L	11091511-11093686	11.24	11.2	11.23	11.65	11.63	11.56	Over	0.18
1639488_at	CG6140-RA	CG6140	arm_3L	11456669-11458407	10.44	10.07	10.47	11.24	11.33	11.22	Over	0
1633912_at	CG2113-RA	CG2113	arm_3L	2995179-2996158	11.25	11.17	11.22	12.19	12.08	12.1	Over	0
1633498_at	CG7188-RB	CG7188	arm_3L	8300240-8302062	11.01	10.71	10.54	11.67	11.79	11.64	Over	0
1638296_at	CG32064-RA	CG32064	arm_3L	10483960-10486035	13.11	13.04	13.12	13.81	13.81	13.82	Over	0
1623799_a_at	CG7557-RA	CG7557	arm_3L	11438260-11439671	11.08	11.09	10.92	11.93	12.25	12.03	Over	0
1628360_at	CG17150-RA	CG17150	arm_3L	4861459-4895291	7.57	7.16	7.75	9.18	9.57	9.11	Over	0
1624625_a_at	CG17150-RB	CG17150	arm_3L	4885215-4885827	5.63	5.33	5.36	6.57	6.64	6.52	Over	0
1640314_at	CG13405-RA	CG13405	arm_3L	74473-75266	9.34	9.12	9.27	10.95	11.01	10.95	Over	0
1627208_at	CG18418-RA	CG18418	arm_3L	4688928-4690070	11.21	11.26	11.03	12.51	12.49	12.37	Over	0
1632912_s_at	CG13667-RA	CG13667	arm_3L	8398531-8400455	10.65	10.61	10.49	10.95	10.97	10.87	Over	0.378
1633080_at	CG14835-RA	CG14835	arm_3L	7429973-7430566	10.76	10.51	10.49	12.35	12.05	12.2	Over	0
1622915_at	CG16991-RA	Tsp66A	arm_3L	7460640-7461902	9.66	9.47	9.47	11.11	11.14	11.09	Over	0
1628995_at	CG8006-RA	CG8006	arm_3L	8205013-8206729	9.48	9.29	9.28	10.42	10.4	10.24	Over	0
1625874_at	CG6761-RA	CG6761	arm_3L	9693616-9696695	9.48	9.04	9.13	11.06	10.89	10.87	Over	0
1637605_s_at	CG1146-RB	CG1146	arm_3L	2488818-2492613	10.7	10.52	10.4	11.87	11.73	11.61	Over	0
1627055_at	CG6709-RA	CG6709	arm_3L	9886419-9886990	10.73	10.64	10.58	11.58	11.5	11.5	Over	0
1637783_at	CG12077-RA	CG12077	arm_3L	3318229-3319192	7.8	7.87	7.9	8.21	8.26	8.14	Over	0.297
1633154_at	CG11281-RA	CG11281	arm_3L	13166781-13169797	8.66	8.73	8.95	9.92	10.02	9.85	Over	0
1628295_at	CG17300-RA	CG17300	arm_3L	13079486-13080389	10.35	10.24	10.26	11.53	11.45	11.46	Over	0
1638418_at	CG9169-RA	FucTD	arm_3L	1416230-1417934	9.8	9.39	9.62	11.48	11.25	11.25	Over	0
1637521_at	CG13449-RA	CG13449	arm_3L	15603730-15605631	11	10.7	10.75	12.01	11.76	11.81	Over	0
1638838_at	CG13030-RA	CG13030///DpseGA11985	arm_3L	16852179-16853627	11.59	11.37	11.52	12.43	12.47	12.34	Over	0
1623717_at	CG32086-RA	CG32086	arm_3L	11575491-11577164	8.36	8.19	8.21	10.39	10.27	10.28	Over	0
1634113_at	CG13695-RB	gk	arm_3L	18132503-18138520	11.41	11.25	11.34	12.2	12.25	12.23	Over	0
1639931_at	CG3698-RA	CG3698	arm_3L	20790335-20791475	10.28	10.24	10.31	11.38	11.52	11.43	Over	0
1626412_at	CG8549-RA	CG8549	arm_3L	6746012-6747137	10.84	10.71	10.6	11.58	11.42	11.38	Over	0
1634607_at	CG14160-RA	CG14160	arm_3L	10080241-10082229	5.34	5.23	5.11	5.84	5.48	5.48	Over	0.24
1633713_at	CG13470-RA	Trl	arm_3L	14753678-14754821	8.15	8.12	8.26	9.39	9.21	9.38	Over	0
1637441_at	CG3982-RA	CG3982	arm_3L	9408854-9410488	12.96	12.76	12.91	13.9	13.85	13.81	Over	0
1637964_at	CG7336-RA	Eig71Eg	arm_3L	15650727-15651258	5.11	5.23	5.25	5.33	6.45	5.33	Over	0.003
1639258_at	CG7335-RA	CG7335	arm_3L	20125239-20126368	9.49	9.06	9.32	11.03	10.9	10.78	Over	0
1631458_at	CG32319-RA	CG32319	arm_3L	1471267-1472060	8.63	8.2	8.57	9.68	9.88	9.66	Over	0
1623133_a_at	CG10508-RE	CG10508	arm_3L	21203338-21209154	7.87	8.24	7.95	9.87	10.06	9.53	Over	0
1627385_at	CG10436-RA	Pbprp1	arm_3L	12389270-12390057	9.7	9.7	9.82	11.07	11.17	11.02	Over	0
1634770_at	CG32377-RA	CG32377	arm_3L	7659230-7686955	4.99	4.95	4.89	5.34	5.44	5.28	Over	0.119
1636877_at	CG1134-RA	CG1134	arm_3L	4021438-4023058	10.82	10.8	11.04	12.05	11.94	11.91	Over	0
1623149_at	CG12036-RB	CG33233	arm_3L	2659638-2660751	5.3	5.57	5.45	5.71	5.79	5.91	Over	0.269
1629911_at	CG3222-RA	CG3222	arm_3L	9592087-9593445	10.83	10.69	10.64	12.35	12.21	12.12	Over	0
1627007_at	CG4306-RA	CG4306	arm_3L	18455053-18456257	9.33	9.24	9.31	10.84	10.69	10.73	Over	0
1625905_at	CG13926-RA	CG13926	arm_3L	1617423-1618102	9.59	9.54	9.54	10.04	9.83	9.83	Over	0.384
1640895_at	CG11591-RA	CG11591	arm_3L	4046999-4047673	12.3	12.15	12.12	13.31	13.18	13.17	Over	0
1626799_a_at	CG16758-RB	CG16758	arm_3L	2498703-2503584	6.39	6.28	6.04	7.31	7.03	7.13	Over	0
1635907_at	CG7414-RA	CG7414	arm_3L	21817918-21820958	11.71	11.54	11.58	11.91	11.94	11.94	Over	0.455
1636084_at	CG6497-RA	CG6497	arm_3L	17245826-17247103	8.77	8.5	8.66	10.37	10.33	10.28	Over	0
1633906_at	CG6485-RA	CG6485	arm_3L	17313061-17313911	10.18	9.95	10.16	11.67	11.35	11.28	Over	0
1627963_s_at	CG8937-RA	Hsc70-1	arm_3L	13967532-13970879	9.45	8.88	9.2	10.68	10.75	10.45	Over	0
1632116_at	CG12036-RC	CG33234	arm_3L	2659662-2663005	7.88	7.9	7.99	9.15	9.15	9.12	Over	0
1637814_s_at	CG1274-RA	Jafrac2	arm_3L	3042374-3044181	11.27	11.13	11.07	11.77	11.67	11.75	Over	0.001
1632090_at	CG7570-RA	hale	arm_3L	19977519-19978968	9.93	9.64	9.75	11.11	10.89	10.89	Over	0
1637080_at	CG9129-RA	CG9129	arm_3L	1250695-1251782	11.97	11.85	11.81	13.1	12.86	12.9	Over	0
1630684_at	CG13032-RA	CG13032	arm_3L	16667063-16669366	11.36	11.19	11.2	12.28	12.17	12.19	Over	0
1635028_s_at	CG33047-RA	---	arm_3L	11511896-11515813	6.3	6.3	6.14	7.71	7.64	7.46	Over	0
1622975_at	CG13477-RA	CG13477	arm_3L	14684467-14684970	11.11	11.06	11.17	12.6	12.44	12.42	Over	0
1634501_at	CG16979-RA	CG16979	arm_3L	15569665-15571775	10.88	11.09	11.1	11.63	11.75	11.61	Over	0
1627553_at	CG7919-RA	fan///Dyakfan	arm_3L	8102268-8103148	12.14	11.99	11.93	12.9	12.69	12.61	Over	0
1625548_at	CG6661-RA	CG6661	arm_3L	14027875-14029850	11.18	10.97	10.94	12.4	12.29	12.23	Over	0
1635802_s_at	CG9279-RA	CG9279	arm_3L	19531524-19537272	9.32	9.09	9.5	9.92	10.21	10.14	Over	0
1623634_at	CG6527-RA	CG6527	arm_3L	10551264-10552149	11.41	11.2	11.26	12.4	12.16	12.32	Over	0
1629661_at	CG13723-RA	CG13723	arm_3L	17257599-17257932	8.51	8.35	8.46	10.31	10.18	10.11	Over	0
1638696_a_at	CG3552-RA	CG3552	arm_3L	9451011-9452475	10.66	10.58	10.43	11.7	11.59	11.6	Over	0
1627168_at	CG13476-RA	CG13476	arm_3L	14698581-14699256	11.32	11.26	11.3	12.72	12.58	12.6	Over	0
1623796_at	CG12027-RA	CG12027	arm_3L	5011511-5012114	11.15	11.08	11.05	12.33	12.32	12.12	Over	0
1631786_at	CG10064-RA	CG10064	arm_3L	6958359-6961061	10.52	10.3	10.57	12.17	12.15	11.84	Over	0
1624532_a_at	CG7051-RB	CG7051	arm_3L	149678-152589	9.58	9.41	9.56	10.8	10.81	10.61	Over	0
1640468_a_at	CG16991-RB	Tsp66A	arm_3L	7459569-7461362	9.18	9.18	9.22	10.75	10.94	10.91	Over	0
1625826_at	CG7514-RA	CG7514	arm_3L	4687566-4688774	8.71	8.32	8.54	10.39	10.24	10.19	Over	0
1631319_at	CG32462-RA	CG32462	arm_3L	22845493-22846612	9.13	8.79	8.74	10.15	10.09	9.93	Over	0
1639767_at	CG5751-RA	TrpA1	arm_3L	8887787-8894742	5.58	5.36	5.51	5.92	5.64	5.9	Over	0.397
1638822_at	CG6859-RA	CG6859	arm_3L	15137443-15139149	10.9	10.86	10.88	11.56	11.63	11.42	Over	0
1641096_s_at	CG5735-RD	orb2	arm_3L	8935391-8947550	11.5	11.44	11.35	12.45	12.61	12.44	Over	0
1623439_at	CG17744-RA	CG17744	arm_3L	7018900-7019881	11.18	10.96	11	12.42	12.22	12.13	Over	0
1623767_at	CG17839-RA	CG17839	arm_3L	14798351-14874834	8.07	7.63	8.15	8.32	8.3	8.43	Over	0.133
1624232_at	CG13891-RA	CG13891	arm_3L	433229-433891	9.18	8.87	8.93	10.87	10.6	10.63	Over	0
1640587_at	CG15214-RA	CG15214	arm_3L	5428695-5432692	5.76	5.74	5.79	6.25	6.02	5.97	Over	0.471
1632993_at	CG6372-RA	CG6372	arm_3L	8610334-8612575	13.92	13.7	13.9	14.28	14.33	14.26	Over	0.043
1635255_at	CG9173-RA	CG9173	arm_3L	1421872-1423471	9.11	8.9	8.99	10.59	10.54	10.46	Over	0
1637050_at	CG33054-RB	CG33054	arm_3L	21190510-21191272	8.13	8.05	8.05	9.41	9.59	9.43	Over	0
1629536_at	CG14079-RA	CG14079	arm_3L	19091262-19092130	5.71	5.76	5.86	6.27	6.35	6.32	Over	0.002
1630323_at	CG6914-RA	CG6914	arm_3L	22599468-22600230	8.97	8.61	8.65	10.91	10.54	10.68	Over	0
1624938_at	CG14128-RA	CG14128	arm_3L	11872320-11874117	10.15	9.98	10.13	11.77	11.74	11.62	Over	0
1628128_at	CG6333-RA	CG6333	arm_3L	17473344-17474038	8.36	8.26	8.27	10.33	10.04	10.15	Over	0
1629033_at	CG2277-RA	CG2277	arm_3L	1305274-1307417	10.72	10.77	10.73	11.12	11.03	11.17	Over	0.284
1624173_at	CG7264-RA	CG7264	arm_3L	11822129-11823959	10.37	10.2	10.22	11.7	11.59	11.65	Over	0
1627120_at	CG1014-RA	robl62A	arm_3L	1477618-1478369	12.84	12.64	12.7	13.74	13.71	13.7	Over	0
1632435_at	CG7804-RA	CG7804	arm_3L	15465296-15467210	12.11	11.88	12.09	12.58	12.6	12.61	Over	0
1637138_at	CG13898-RA	CG13898	arm_3L	803517-804000	10.97	10.86	10.68	12.53	12.51	12.28	Over	0
1624456_at	CG17154-RA	CG17154	arm_3L	12081742-12082172	9.57	9.37	9.44	11.08	10.94	10.85	Over	0
1630499_at	CG7551-RB	CG7551	arm_3L	11451589-11452725	8.88	8.77	8.76	10.48	10.32	10.24	Over	0
1637969_at	CG16984-RA	CG16984	arm_3L	2595812-2597001	11.58	11.64	11.6	12.91	13.01	12.95	Over	0
1624556_s_at	CG4760-RB	bol	arm_3L	9094725-9123452	12.23	12.14	12.08	13.14	13.18	13.18	Over	0
1634769_at	CG6888-RA	CG6888	arm_3L	15200943-15201692	10.23	10.19	10.23	11.96	11.67	11.61	Over	0
1623128_at	CG13455-RA	CG13455	arm_3L	15486841-15491156	10.58	10.52	10.93	11.48	11.83	11.43	Over	0
1641313_at	CG5718-RA	CG5718	arm_3L	11915709-11917857	8.73	8.41	8.69	10.67	10.74	10.43	Over	0
1631006_a_at	CG10171-RA	CG10171	arm_3L	13379192-13380969	11.05	11.2	11.18	12.02	12	11.92	Over	0
1637511_at	CG12521-RA	CG12521	arm_3L	11840434-11840903	9.1	9.02	8.86	10.43	10.51	10.38	Over	0
1637901_at	CG14151-RA	CG14151	arm_3L	10620779-10621584	9.67	9.65	9.82	10.96	11.01	10.74	Over	0
1631069_a_at	CG33088-RA	---	arm_3L	15502544-15503848	11.7	11.47	11.45	12.72	12.7	12.69	Over	0
1626596_at	CG32437-RA	CG32437	arm_3L	21350782-21352967	9.81	9.57	9.68	11.11	11.15	11.08	Over	0
1630121_at	CG9392-RA	CG9392	arm_3L	19613627-19617293	9.7	9.23	9.67	10.76	10.82	10.65	Over	0
1629326_s_at	CG7383-RB	eg	arm_3L	21801802-21811081	6.8	6.88	6.62	7.7	8.05	7.66	Over	0
1623295_at	CG8564-RA	CG8564	arm_3L	7378674-7380499	12.03	11.88	11.93	13	12.93	12.93	Over	0
1636523_at	CG7276-RA	CG7276	arm_3L	15491432-15491861	10.34	10.27	10.43	11.53	11.42	11.36	Over	0
1634761_at	CG9472-RA	CG9472	arm_3L	19477382-19479569	7.09	6.84	7.26	8.7	8.79	8.5	Over	0
1633658_a_at	CG12036-RB	CG33233	arm_3L	2659638-2660751	7.93	7.69	8.04	9.82	9.98	9.75	Over	0
1627836_at	CG13801-RA	CG13801	arm_3L	2360565-2362638	7.79	7.71	7.82	9.08	9.18	8.91	Over	0
1626366_at	CG7758-RA	ppl	arm_3L	21273587-21274601	11.97	12	12.01	12.65	12.6	12.5	Over	0
1627333_at	CG11226-RA	CG11226	arm_3L	22830167-22831271	9.23	9.06	9.19	10.97	10.97	10.72	Over	0
1629835_at	CG5048-RA	CG5048	arm_3L	14677824-14678942	11.77	11.86	11.73	12.75	12.88	12.71	Over	0
1631081_a_at	CG17666-RA	CG17666	arm_3L	12774424-12777478	11.13	10.79	10.96	12.18	12.16	12.05	Over	0
1632722_x_at	CG13679-RA	CG13679	arm_3L	8195739-8196446	6.91	6.57	6.63	7.29	7.18	7.15	Over	0.015
1638046_at	CG5998-RA	Adgf-B	arm_3L	17741932-17743688	8.8	8.5	8.72	10.14	10.12	10	Over	0
1637782_at	CG12020-RA	CG12020	arm_3L	1797304-1798610	8.98	8.69	8.78	10.88	10.8	10.72	Over	0
1637740_at	CG11404-RA	CG11404	arm_3L	22541536-22542407	10.41	10.4	10.44	11.57	11.57	11.57	Over	0
1632933_at	CG6865-RA	CG6865	arm_3L	18857348-18858521	5.62	5.64	5.61	6.12	6.15	5.94	Over	0.051
1637551_at	CG1887-RA	CG1887	arm_3L	1893879-1897655	5.21	5.33	5.21	6.13	6.34	6.07	Over	0
1627189_a_at	CG12289-RA	CG12289	arm_3L	11450180-11451570	8.72	8.34	8.15	10.26	10.02	9.83	Over	0
1628537_s_at	CG8368-RB	CG8368	arm_3L	6597236-6601860	11.76	11.47	11.59	12.29	12.28	12.2	Over	0
1625913_at	CG9970-RA	CG9970	arm_3L	2915019-2916654	9.91	9.84	9.82	11.58	11.69	11.51	Over	0
1628872_at	CG32351-RA	CG32351	arm_3L	8612987-8615191	13.08	12.95	13	13.64	13.7	13.6	Over	0
1628373_at	CG32085-RA	CG32085	arm_3L	11643599-11673440	8.79	8.8	8.7	9.76	9.89	9.79	Over	0
1633818_at	CG7368-RA	CG7368	arm_3L	11595822-11597569	6.23	6.01	6.39	7.77	7.86	7.73	Over	0
1627240_at	CG13039-RA	CG13039	arm_3L	16319351-16319862	8.97	8.9	8.82	10.46	10.38	10.34	Over	0
1633506_s_at	CG6091-RA	CG6091	arm_3L	11599121-11602540	11.37	11.32	11.54	11.95	11.97	11.92	Over	0.004
1633230_a_at	CG13457-RA	CG13457	arm_3L	15121036-15124478	9.57	9.22	9.38	11.45	11.11	11.19	Over	0
1639158_at	CG13473-RA	CG13473	arm_3L	14721939-14722359	8.59	8.37	8.25	10.61	10.43	10.26	Over	0
1634127_a_at	CG13029-RB	CG13029	arm_3L	16853721-16854938	10.05	10.45	10.28	11.19	11.17	11	Over	0
1629780_at	CG13471-RA	CG13471	arm_3L	14725687-14726617	10.67	10.62	10.83	11.85	11.78	11.81	Over	0
1628256_at	CG3354-RA	Mst77F	arm_3L	20810000-20811150	13.58	13.47	13.4	14.21	14.12	14.13	Over	0
1630582_s_at	CG3967-RC	CG3967	arm_3L	9406695-9419777	6.72	6.93	6.74	6.33	6.62	6.93	Under	0.212
1628332_at	CG14990-RA	CG14990	arm_3L	4093205-4094344	5.91	5.85	5.96	5.7	5.85	5.72	Under	0.25
1641701_at	CG32169-RA	CG32169	arm_3L	17059831-17071301	7.2	7.28	7.3	6.96	7.07	6.84	Under	0.005
1636080_a_at	CG11352-RB	jim	arm_3L	22789075-22826488	6.97	7.22	7.08	6.49	6.61	6.39	Under	0
1638975_at	CG13876-RA	CG13876	arm_3L	206191-207112	8.53	8.77	8.81	8.26	8.48	8.29	Under	0.002
1624727_s_at	CG5486-RA	Ubp64E	arm_3L	5746085-5754602	11.07	10.81	10.97	10.88	10.86	10.75	Under	0.438
1639716_at	CG10840-RB	eIF5B	arm_3L	3428657-3460602	11.56	11.5	11.6	11.18	11.16	11.17	Under	0
1637150_at	CG13928-RA	CG13928	arm_3L	1625790-1628377	7.89	7.73	7.73	7.6	7.28	7.29	Under	0
1625269_at	CG9004-RA	CG9004	arm_3L	2373726-2376488	8.59	8.77	8.69	8.1	8.3	8.21	Under	0
1637057_at	CG8779-RA	nrm	arm_3L	22991540-23023031	6.36	6.42	6.28	5.89	5.8	5.6	Under	0
1632420_at	CG1135-RA	CG1135	arm_3L	4040533-4042597	10.89	10.89	10.88	10.18	10.12	10.04	Under	0
1629778_s_at	CG5130-RA	CG5130	arm_3L	20477383-20487884	6.46	6.5	6.47	6.29	6.46	6.32	Under	0.406
1637163_at	CG7003-RA	CG7003	arm_3L	15147334-15151684	10.48	10.54	10.34	9.7	9.91	9.89	Under	0
1626722_at	CG14087-RA	CG14087	arm_3L	19380701-19383133	10.07	9.95	10.14	9.77	9.81	9.89	Under	0.052
1628726_s_at	CG8865-RB	Rgl	arm_3L	13899990-13918348	4.96	5.34	5.16	4.15	4.44	3.95	Under	0
1638927_at	CG3279-RA	CG3279	arm_3L	691485-692915	8.61	8.87	8.69	8.54	8.54	8.54	Under	0.159
1628352_a_at	CG8798-RB	CG8798	arm_3L	19600947-19604591	8.32	8.08	8	7.27	7.49	7.61	Under	0
1626093_at	CG6483-RA	Jon65Aiii	arm_3L	6043873-6044796	6.32	6.36	6.31	6.35	6.26	6.06	Under	0.458
1641652_a_at	CG33166-RB	stet	arm_3L	1475447-1489547	4.9	5.08	4.94	3.79	4.08	3.96	Under	0
1631224_at	CG6917-RA	Est-6	arm_3L	12181934-12183681	7.26	7.89	7.45	5.03	4.87	4.94	Under	0
1626591_at	CG32434-RB	siz	arm_3L	21027638-21068542	7.82	7.95	7.83	6.82	7.2	7.15	Under	0
1623490_at	CG5723-RB	Ten-m	arm_3L	22286131-22400987	7.1	7.35	7.01	5.34	5.38	5.5	Under	0
1641333_s_at	CG7740-RB	prominin-like	arm_3L	3115334-3127723	8.67	8.91	8.96	8.03	8.31	8.17	Under	0
1631907_at	CG6038-RA	CG6038	arm_3L	11703605-11704472	9.63	9.66	9.66	8.98	9.14	9	Under	0
1627944_a_at	CG9018-RB	CG9018	arm_3L	2235634-2237072	9.81	9.54	10.18	9.63	9.81	9.58	Under	0.183
1630968_at	CG13907-RA	CG13907	arm_3L	877280-881873	4.5	4.73	4.67	4.05	4.55	4.01	Under	0
1634002_at	CG13315-RA	CG13315	arm_3L	9089975-9090596	9.83	10.3	10.1	7.38	7.02	6.65	Under	0
1627254_at	CG7427-RA	CG7427	arm_3L	15556537-15558662	10.13	10.26	10.08	10.04	9.97	9.86	Under	0.119
1631196_at	CG5057-RA	MED10	arm_3L	16225128-16225836	11.19	11.17	11.1	10.36	10.21	10.34	Under	0
1631245_s_at	CG9706-RA	CG9706	arm_3L	16776146-16778351	10.7	10.66	10.73	10.47	10.6	10.4	Under	0.093
1632262_at	CG6833-RA	CG6833	arm_3L	14044328-14045569	10.59	10.69	10.5	10.1	10.12	9.98	Under	0
1628208_at	CG7603-RA	CG7603	arm_3L	17459048-17459871	10.37	10.37	10.46	9.68	9.67	9.64	Under	0
1625381_at	CG7350-RA	Eig71Ed	arm_3L	15645643-15646204	5.11	5.39	5.16	5.09	5.12	4.95	Under	0.229
1631179_s_at	CG6680-RA	CG6680	arm_3L	20310327-20313047	6.8	6.8	6.61	6.56	6.36	6.37	Under	0.008
1623242_at	CG4174-RA	---	arm_3L	18593249-18595153	5.92	6.48	6.37	5.35	5.79	5.74	Under	0
1630720_at	CG32249-RA	CG32249	arm_3L	4468351-4471032	5.25	5.26	5.37	5.12	5.04	5.28	Under	0.3
1624895_at	CG7529-RA	CG7529	arm_3L	21494528-21497068	6.11	6.36	6.14	5.36	5.15	5.3	Under	0
1629834_at	CG18628-RA	CG18628	arm_3L	10632870-10633249	12.59	12.44	12.8	11.8	11.75	11.85	Under	0
1635439_at	CG10063-RA	CG10063	arm_3L	6964674-6965521	12.14	12.05	12.31	11.61	11.75	11.73	Under	0
1639424_at	CG6910-RA	CG6910	arm_3L	12179057-12180933	5.09	4.9	5.31	4.75	4.75	4.58	Under	0
1625041_at	CG7571-RA	Oatp74D	arm_3L	17480238-17504793	5.1	5.07	4.98	4.8	4.95	4.79	Under	0.101
1640920_at	CG5389-RA	CG5389	arm_3L	16090933-16093190	11.3	11.31	11.47	11	11.08	11.13	Under	0.01
1639670_at	CG6577-RA	can	arm_3L	10257006-10260211	11.01	11.02	11.11	10.58	10.78	10.72	Under	0.001
1635635_a_at	CG10596-RA	Msr-110	arm_3L	5560000-5570448	9.05	9.59	8.71	7.46	7.51	7.26	Under	0
1634133_at	CG8004-RA	CG8004	arm_3L	19920293-19921586	9.96	10.15	10.05	9.4	9.47	9.47	Under	0
1636911_at	CG11352-RC	jim	arm_3L	22789076-22826488	4.98	5.14	4.88	4.51	4.5	4.54	Under	0
1630834_at	CG13916-RA	SA-2	arm_3L	1434342-1437643	10.4	10.36	10.52	9.27	9.31	9.38	Under	0
1627456_s_at	CG7437-RA	mub	arm_3L	21872728-21919326	6.68	6.91	6.61	5.38	5.58	5.42	Under	0
1624427_at	CG10646-RA	CG10646	arm_3L	12495565-12497009	8.26	8.39	8.34	7.26	7.25	7.18	Under	0
1627901_a_at	CG9692-RB	CG9692	arm_3L	16698116-16699534	11.78	11.4	11.56	11.64	11.34	11.45	Under	0.484
1623258_at	CG12493-RA	CG12493	arm_3L	4752392-4753718	13.42	13.42	13.37	13.26	13.2	13.23	Under	0.22
1622931_at	CG5146-RA	CG5146	arm_3L	5576788-5583468	8.55	8.63	8.49	8.3	8.45	8.56	Under	0.421
1629347_at	CG12296-RA	klu	arm_3L	10974831-11001924	7.24	7.56	7.76	5.01	5.16	5.34	Under	0
1626756_a_at	CG1225-RA	RhoGEF3	arm_3L	297821-305294	3.99	4.34	4.11	3.59	3.73	3.79	Under	0
1630713_at	CG33162-RA	SrpR	arm_3L	8712366-8713317	8.12	8.31	8.36	7.28	7.16	7.16	Under	0
1633982_at	CG32088-RA	CG32088	arm_3L	11721516-11725041	7.49	7.31	7.39	7.21	7.21	7.21	Under	0.141
1627761_at	CG7749-RA	fat2	arm_3L	20001934-20017613	7.32	7.52	7.46	5.81	6.01	5.84	Under	0
1623889_at	CG1317-RB	CG1317	arm_3L	2368013-2371960	9.4	9.45	9.36	8.53	8.67	8.74	Under	0
1631456_at	CG6812-RA	CG6812	arm_3L	19056271-19059249	7.68	8.09	7.86	5.96	6.08	6.34	Under	0
1627711_at	CG7962-RA	CdsA	arm_3L	8121196-8124775	9.05	9.25	9.13	9.08	8.82	8.93	Under	0.123
1635037_at	CG4022-RA	CG4022	arm_3L	9401275-9403931	9.64	9.51	9.53	9.28	9.3	9.31	Under	0.018
1627436_s_at	CG17888-RF	Pdp1	arm_3L	7807434-7860472	6.44	6.54	6.31	4.66	4.95	5.08	Under	0
1631330_at	CG3408-RA	CG3408	arm_3L	9499911-9502680	9.37	9.44	9.23	8.69	8.38	8.57	Under	0
1630970_at	CG14973-RA	CG14973	arm_3L	3504542-3508533	5.3	5.51	5.52	5.24	5.02	5.35	Under	0.049
1639178_s_at	CG11254-RA	mael	arm_3L	22717333-22719335	11.72	11.8	11.83	11.15	11.41	11.37	Under	0
1634934_at	CG8765-RA	CG8765	arm_3L	19677037-19680459	10.11	10.13	10.11	9.71	9.9	9.92	Under	0.018
1633664_at	CG4867-RA	bc10	arm_3L	5558351-5559864	9.78	9.75	9.59	9.43	9.56	9.25	Under	0.012
1635836_at	CG8072-RA	CG8072	arm_3L	10145063-10145856	11.2	11.32	11.28	10.84	10.9	10.98	Under	0.001
1624429_at	CG3967-RB	CG3967	arm_3L	9407937-9419777	10.08	9.81	9.78	9.87	9.57	9.42	Under	0.021
1641635_s_at	CG11537-RC	CG11537	arm_3L	3128831-3143454	9.11	9.33	9.31	8.38	8.61	8.61	Under	0
1629805_at	CG7186-RA	SAK	arm_3L	21505240-21508984	4.03	4.19	4.18	4.03	4.03	3.86	Under	0.246
1641043_at	CG8281-RA	CG8281	arm_3L	7905562-7906753	6.52	6.59	6.58	6.2	6.52	6.15	Under	0.025
1640845_at	CG10581-RA	CG10581	arm_3L	21026659-21027183	9.64	9.3	9.35	9.18	9.07	9.14	Under	0.004
1633810_at	CG8793-RA	CG8793	arm_3L	19606837-19611596	9.57	9.41	9.47	9.15	9.17	9.18	Under	0.001
1634652_a_at	CG7656-RA	CG7656	arm_3L	15578898-15581266	8.51	8.63	8.6	7.94	7.97	8.04	Under	0
1635576_at	CG11051-RA	Nplp2	arm_3L	13349632-13350323	8.51	7.52	8.16	6.99	6.73	6.1	Under	0
1637110_at	CG3618-RA	CG3618	arm_3L	20806452-20809136	8.54	8.46	8.58	8.01	8.25	8.44	Under	0.009
1631729_at	CG13671-RA	CG13671	arm_3L	8292790-8295446	7.65	7.82	7.73	7.09	7.18	7.23	Under	0
1640108_at	CG9018-RA	CG9018	arm_3L	2235283-2237053	10.21	9.97	10.11	9.49	9.39	9.46	Under	0
1631430_at	CG8610-RA	Cdc27	arm_3L	7238855-7242439	11.35	11.23	11.46	10.82	10.93	10.83	Under	0
1624054_at	CG5992-RA	Adgf-A	arm_3L	17744830-17757253	8.73	9.23	8.74	6.49	6.56	6.43	Under	0
1624902_at	CG9720-RA	PH4NE2	arm_3R	26335801-26337936	4.21	4.23	4.33	4.32	4.21	4.26	Equal	0.807
1624502_a_at	CG1104-RA	CG1104	arm_3R	2897345-2900172	10.56	10.4	10.6	10.75	10.83	10.87	Equal	0.583
1637858_at	CG9716-RA	Cyp313b1	arm_3R	4468781-4471179	5.43	5.4	5.41	5.49	5.35	5.42	Equal	0.813
1627350_at	CG12420-RA	CG12420	arm_3R	6048479-6049395	6.56	6.33	6.34	6.57	6.52	6.59	Equal	0.848
1637673_at	CG7360-RA	Nup58	arm_3R	15470749-15472631	11.3	11.14	11.32	11.35	11.25	11.28	Equal	0.834
1633584_at	CG17843-RA	CG17843	arm_3R	17739470-17741270	4.25	4.17	4.29	4.41	4.29	4.37	Equal	0.833
1640903_at	CG4367-RA	CG4367	arm_3R	16129799-16130676	4.02	3.87	3.89	4.05	4.07	4.06	Equal	0.845
1624694_at	CG13597-RA	CG13597	arm_3R	19717405-19719105	12.01	11.89	12.04	12.08	12.25	12.16	Equal	0.816
1636487_at	CG7079-RA	CG7079	arm_3R	16873549-16874448	5.25	5.38	5.26	5.45	5.37	5.42	Equal	0.853
1639907_at	CG11951-RA	CG11951	arm_3R	25061085-25063870	5.36	5.41	5.34	5.18	5.35	5.42	Equal	0.684
1638277_at	CG11550-RA	CG11550	arm_3R	27503948-27505602	5.05	4.97	5.04	5.27	5.08	5.27	Equal	0.828
1633971_at	CG31036-RA	CG31036	arm_3R	25733830-25738614	5.84	5.73	5.85	6.12	5.88	6.05	Equal	0.789
1625508_at	CG12274-RA	CG12274	arm_3R	23607117-23607351	5.13	5.25	5.28	5.33	5.31	5.37	Equal	0.854
1623675_at	CG7592-RA	Obp99b	arm_3R	25541972-25542532	5.06	4.88	5.17	5.31	5.35	5.2	Equal	0.72
1636663_at	CG7126-RA	CG7126	arm_3R	14127891-14128571	4.56	4.84	4.74	4.75	4.93	4.98	Equal	0.825
1631753_at	CG15550-RA	CG15550	arm_3R	26762388-26762820	5.72	5.55	5.75	5.97	5.82	5.97	Equal	0.739
1635282_at	CG7142-RA	CG7142	arm_3R	14103902-14105252	4.96	4.96	5.1	5.38	5.2	5.21	Equal	0.7
1637987_at	CG10192-RA	CG10192	arm_3R	19635549-19642733	13.12	13.08	13.08	13.1	13.21	13.15	Equal	0.86
1632015_at	CG14390-RA	beat-Vc	arm_3R	8572336-8580423	5.18	5.1	5.31	5.54	5.37	5.32	Equal	0.795
1638872_at	CG5436-RA	Hsp68	arm_3R	19880801-19883029	11.66	11.3	11.73	11.51	11.51	11.59	Equal	0.733
1638158_at	CG4845-RA	CG4845	arm_3R	15847424-15852207	10.48	10.41	10.48	10.53	10.62	10.58	Equal	0.843
1629617_at	CG14893-RA	CG14893	arm_3R	12446550-12448325	4.27	4.34	4.29	4.48	4.38	4.44	Equal	0.845
1623309_at	CG5811-RA	NepYr	arm_3R	22853639-22883657	5.02	4.91	5.19	5.21	5.24	5.53	Equal	0.612
1637277_at	CG6069-RA	CG6069	arm_3R	22014788-22016924	4.83	4.84	5.09	5.22	5.28	5.14	Equal	0.588
1633934_at	CG8417-RA	CG8417	arm_3R	5585318-5586930	11.01	10.9	10.95	11.16	11.06	10.96	Equal	0.865
1627261_s_at	CG11958-RA	Cnx99A	arm_3R	25140972-25145366	12.59	12.58	12.66	12.57	12.71	12.68	Equal	0.815
1630993_at	CG31414-RA	CG31414	arm_3R	19531502-19532790	5.87	5.82	6.16	6.38	6.24	6.1	Equal	0.592
1636973_at	CG7390-RB	smp-30	arm_3R	10571622-10573043	3.6	3.54	3.58	3.64	3.6	3.51	Equal	0.8
1625823_at	CG1075-RA	CG1075	arm_3R	1853488-1854480	5.23	5.25	5.27	5.29	5.39	5.41	Equal	0.86
1628592_at	CG15539-RA	CG15539	arm_3R	26332074-26333560	5.86	5.76	5.83	6.15	5.99	6.16	Equal	0.614
1634591_at	CG11878-RA	CG11878	arm_3R	21099569-21100888	4.33	4.43	4.6	4.58	4.6	4.42	Equal	0.859
1628420_s_at	CG6923-RA	CG6923	arm_3R	7570203-7575186	10.44	10.4	10.35	10.44	10.52	10.55	Equal	0.851
1640897_at	CG1937-RA	sip3	arm_3R	27597937-27600505	11.83	11.72	11.95	12.12	12.15	12.15	Equal	0.517
1629489_at	CG5111-RA	CG5111	arm_3R	21331996-21334001	11.07	11.04	11.03	11.08	11.24	11.16	Equal	0.872
1623027_s_at	CG6277-RA	CG6271///CG6277	arm_3R	22847790-22848934	4.15	4.36	4.47	4.54	4.4	4.53	Equal	0.82
1634957_at	CG8348-RA	Dh	arm_3R	5463903-5475982	9.66	9.57	9.6	9.55	9.74	9.63	Equal	0.794
1637593_at	CG15537-RA	CG15537	arm_3R	26261078-26262236	5.59	5.53	5.31	5.86	5.67	5.78	Equal	0.59
1635247_at	CG6013-RA	CG6013	arm_3R	14857250-14858138	10.49	10.43	10.46	10.39	10.48	10.41	Equal	0.722
1633024_at	CG14520-RA	CG14520	arm_3R	24803639-24804237	4.79	4.79	4.81	4.9	4.94	4.98	Equal	0.847
1635006_at	CG7077-RA	CG7077	arm_3R	18177964-18181986	5.25	5.05	5.12	5.21	5.27	4.87	Equal	0.731
1640437_at	CG1867-RA	Or98b	arm_3R	24177963-24179342	4.67	4.69	4.66	4.62	4.49	4.8	Equal	0.72
1634323_at	CG17191-RA	CG17191	arm_3R	22844329-22845473	4.43	4.46	4.34	4.49	4.51	4.47	Equal	0.858
1628456_at	CG3169-RA	Spt3	arm_3R	7842879-7844102	8.28	8.37	8.56	8.35	8.33	8.48	Equal	0.764
1629522_at	CG1150-RA	Osi3	arm_3R	2041557-2043675	5.72	5.71	5.72	6.03	5.77	5.82	Equal	0.858
1634174_at	CG9702-RA	CG9702	arm_3R	26405153-26407842	5.1	5.54	5.15	5.45	5.31	5.56	Equal	0.814
1638153_at	CG7907-RA	CG7907	arm_3R	17229819-17232239	11.05	11.08	11.31	11	11.38	10.96	Equal	0.735
1636644_at	CG1163-RA	RpII18	arm_3R	1197519-1198125	11.12	11	10.86	11	10.91	10.86	Equal	0.604
1638757_a_at	CG17780-RB	CG17780	arm_3R	20208634-20210770	4.01	3.8	3.94	4.22	4.04	4.2	Equal	0.748
1629435_at	CG7710-RA	CG7710	arm_3R	14521065-14521516	5.43	5.65	5.46	5.66	5.62	5.65	Equal	0.87
1637022_at	CG3532-RA	CG3532	arm_3R	7836503-7840173	9.18	8.89	9.23	9.12	9.35	9.24	Equal	0.852
1636782_at	CG10035-RA	CG10035	arm_3R	8207372-8208412	6.14	6.21	6.25	6.17	6.21	6.41	Equal	0.846
1630981_at	CG2698-RA	CG2698	arm_3R	3827305-3831432	10.85	11.06	10.85	10.74	10.93	10.81	Equal	0.56
1628349_a_at	CG14507-RA	CG14507	arm_3R	25050421-25053450	5.22	5.29	5.4	5.38	5.56	5.58	Equal	0.788
1630221_at	CG11600-RA	CG11600	arm_3R	8462289-8463602	4.71	4.89	4.95	5.02	5.13	4.95	Equal	0.817
1639563_at	CG12558-RA	CG12558	arm_3R	24616243-24617183	4.05	4.16	4.15	4.27	3.97	4.23	Equal	0.841
1629322_at	CG8279-RA	Pde6	arm_3R	10339622-10355552	4.59	4.68	4.51	4.59	4.44	4.58	Equal	0.638
1632236_at	CG10221-RA	CG10221	arm_3R	19580342-19583860	11.44	11.39	11.61	11.76	11.79	11.8	Equal	0.574
1641357_at	CG1315-RA	CG1315	arm_3R	2468131-2470122	6.23	6.36	6.15	6.36	6.32	6.23	Equal	0.826
1633275_at	CG31562-RA	CG31562	arm_3R	2010176-2011160	5.06	5.19	5.08	5.2	5.25	5.14	Equal	0.853
1623140_at	CG17379-RA	CG17379	arm_3R	19227493-19233206	5.1	5.1	5.02	5.28	5.14	4.98	Equal	0.843
1635220_at	CG10612-RA	Or83a	arm_3R	1223364-1224918	4.85	4.87	4.91	5.05	5	4.95	Equal	0.857
1634462_at	CG3822-RA	CG3822	arm_3R	16685908-16691951	3.87	3.8	3.9	3.98	3.95	4.02	Equal	0.852
1629926_at	CG1342-RA	CG1342	arm_3R	26516365-26518490	5.59	5.4	5.45	5.62	5.48	5.68	Equal	0.858
1639272_at	CG3739-RA	CG3739	arm_3R	15218911-15220798	5.47	5.36	5.47	5.61	5.57	5.38	Equal	0.867
1631059_at	CG1954-RA	Pkc98E	arm_3R	24864895-24873018	7.2	7.27	7.19	7.31	7.37	7.44	Equal	0.83
1629817_at	CG3339-RA	CG3339	arm_3R	23120266-23148047	5.8	5.87	5.82	5.81	5.9	5.83	Equal	0.794
1638265_s_at	CG31311-RA	---	arm_3R	9535747-9537557	10.7	10.57	10.74	11.1	10.94	10.83	Equal	0.593
1631800_at	CG6690-RA	CG6690	arm_3R	17737537-17739226	4.89	4.76	4.8	5.09	4.84	4.94	Equal	0.865
1637568_at	CG4060-RA	CG4060	arm_3R	12966929-12968120	5.44	5.26	5.43	5.34	5.52	5.59	Equal	0.863
1629491_at	CG13318-RA	CG13318	arm_3R	4596968-4598408	5.77	5.82	5.66	5.91	5.75	5.95	Equal	0.845
1634167_a_at	CG12952-RA	sage	arm_3R	5088382-5089464	7.37	7.08	7.15	7.45	7.39	7.49	Equal	0.72
1629771_at	CG11821-RA	Cyp12a5	arm_3R	14958173-14960429	5.13	5.02	4.98	5.33	5.08	5.21	Equal	0.841
1634834_at	CG4053-RA	CG4053	arm_3R	12957149-12957881	4.15	4.09	4.2	4.29	4.33	4.36	Equal	0.811
1632053_at	CG15541-RA	CG15541	arm_3R	26474888-26481433	5.88	5.75	5.82	6.25	6.02	5.98	Equal	0.657
1637484_at	CG6985-RA	CG6985	arm_3R	18566951-18568810	9.29	9.39	9.24	9.38	9.37	9.34	Equal	0.822
1633857_at	CG13659-RA	CG13659	arm_3R	21126632-21128012	4.73	4.66	4.77	4.72	4.8	4.77	Equal	0.818
1636014_at	CG31419-RA	CG31419	arm_3R	13110631-13111105	5.21	5.17	5.23	5.2	5.16	5.11	Equal	0.694
1638903_at	CG5724-RA	CG5724	arm_3R	8565383-8567042	4.61	4.54	4.44	4.56	4.62	4.62	Equal	0.835
1629745_at	CG6439-RA	CG6439	arm_3R	17842263-17845104	10.59	10.37	10.36	10.72	10.82	10.51	Equal	0.733
1627210_at	CG1149-RA	MstProx	arm_3R	3192028-3194494	4.59	4.62	4.82	5.02	5	4.94	Equal	0.505
1626290_at	CG6752-RA	CG6752	arm_3R	11016271-11021932	5.17	5.07	5.17	5.06	5.23	5.13	Equal	0.781
1634224_at	CG9997-RA	CG9997	arm_3R	24581708-24582701	5.79	5.52	5.52	5.94	5.9	5.9	Equal	0.53
1635893_at	CG1121-RA	Est8	arm_3R	3335064-3341391	4.77	4.44	4.6	4.85	4.84	4.82	Equal	0.755
1627716_at	CG11598-RA	CG11598	arm_3R	8460550-8461924	5.53	5.47	5.46	5.7	5.82	5.73	Equal	0.693
1625644_at	CG2641-RA	CG2641	arm_3R	3619930-3622321	5.31	5.56	5.5	5.45	5.5	5.6	Equal	0.868
1627045_at	CG14877-RA	CG14877	arm_3R	11714915-11715837	6.44	6.61	6.72	6.79	6.79	6.94	Equal	0.715
1624892_s_at	CG11892-RA	CG11892	arm_3R	21107269-21108964	5.04	5.09	5.03	5.26	5.19	5.2	Equal	0.836
1634548_at	CG10029-RA	CG10029	arm_3R	3141554-3142891	5.99	5.56	5.93	6.02	5.96	5.99	Equal	0.832
1629079_at	CG15517-RA	CG15517	arm_3R	25728985-25729523	6.31	6.42	6.48	6.66	6.73	6.73	Equal	0.551
1635450_a_at	CG7390-RA	smp-30	arm_3R	10571811-10573043	4.95	5.09	5.15	5.08	4.97	5.08	Equal	0.763
1635513_at	CG11982-RA	CG11982	arm_3R	4832173-4833761	11.67	11.47	11.61	11.77	11.71	11.63	Equal	0.869
1633969_at	CG15538-RA	Osi23	arm_3R	26269870-26271031	4.99	5.02	4.98	5.22	5.2	5.22	Equal	0.775
1622946_at	CG6908-RA	CG6908	arm_3R	7514098-7515745	5.12	4.8	4.86	4.93	4.81	4.88	Equal	0.677
1635140_at	CG15515-RA	CG15515	arm_3R	25731187-25732171	5.28	5.31	5.38	5.72	5.41	5.45	Equal	0.777
1630433_at	CG11963-RA	CG11963	arm_3R	4764404-4768750	12.85	12.67	12.69	13.09	13.02	13.01	Equal	0.535
1624296_at	CG14508-RA	CG14508	arm_3R	25028386-25029855	12.24	12.19	12.4	12.03	12.44	12.34	Equal	0.791
1630933_at	CG6738-RA	CG6738	arm_3R	18925259-18926705	4.56	4.6	4.49	4.61	4.59	4.82	Equal	0.849
1626939_at	CG14313-RA	CG14313	arm_3R	14017045-14017525	5.16	5.15	5.28	5.54	5.39	5.44	Equal	0.684
1627516_at	CG6834-RA	CG6834	arm_3R	7510390-7513852	4.69	4.72	4.78	4.85	4.82	4.86	Equal	0.849
1637383_at	CG11168-RA	CG11168	arm_3R	20743867-20748113	8.49	8.36	8.36	8.67	8.51	8.57	Equal	0.808
1630117_at	CG12585-RA	CG12585	arm_3R	359849-360173	5.82	5.75	5.85	5.85	5.86	5.86	Equal	0.826
1632114_at	CG6042-RA	Cyp12a4	arm_3R	14960880-14962858	5.91	5.96	6.15	6.24	6.1	6.15	Equal	0.844
1632640_at	CG9590-RA	CG9590	arm_3R	11612422-11614063	10.15	10.15	10.27	10.33	10.49	10.37	Equal	0.809
1636019_at	CG14061-RA	CG14061	arm_3R	24582855-24583956	4.84	4.89	4.91	5.1	4.92	5	Equal	0.852
1624900_at	CG31051-RA	CG31051	arm_3R	24345377-24346164	4.52	4.41	4.53	4.47	4.45	4.38	Equal	0.694
1629680_at	CG5984-RA	CG5984	arm_3R	23072581-23073540	5.88	5.94	5.8	6.08	5.99	6.07	Equal	0.84
1635667_at	CG31108-RA	CG31108	arm_3R	20938586-20948631	11.06	10.96	10.89	11.15	11.07	11.07	Equal	0.848
1635594_at	CG5255-RA	CG5255	arm_3R	12963632-12964513	4.87	4.71	4.74	4.95	5	4.81	Equal	0.847
1638998_at	CG1401-RA	cul-5	arm_3R	24884991-24888881	9.79	10.03	10.06	9.8	9.93	9.9	Equal	0.551
1640256_at	CG9748-RA	bel///Dyak el	arm_3R	4481291-4486483	11.18	10.96	10.98	11	11.23	10.92	Equal	0.799
1623271_a_at	CG7933-RA	janA	arm_3R	25864338-25865259	11.94	11.91	11.79	11.95	11.81	11.81	Equal	0.723
1640981_at	CG4986-RA	Mst57Dc	arm_3R	21655077-21655697	4.88	4.86	4.91	5.02	4.88	4.88	Equal	0.83
1637063_at	CG33099-RA	CG33099	arm_3R	18354641-18356277	5.36	5.26	5.24	5.31	5.41	5.41	Equal	0.831
1639252_s_at	CG11876-RA	CG11876	arm_3R	24938792-24941918	11.83	11.67	11.74	11.86	11.77	11.76	Equal	0.832
1633038_at	CG5863-RA	CG5863	arm_3R	13236896-13238084	5.7	5.62	5.54	5.68	5.79	5.84	Equal	0.835
1628173_at	CG17189-RA	CG17189	arm_3R	22927219-22928531	4.79	4.73	4.74	4.94	4.75	4.89	Equal	0.848
1625435_at	CG7920-RB	CG7920	arm_3R	25840263-25841086	4.23	4.25	4.35	4.24	4.26	4.25	Equal	0.719
1633732_at	CG14713-RA	CG14713	arm_3R	7493326-7496707	6.52	6.48	6.55	6.51	6.45	6.5	Equal	0.75
1631111_at	CG6879-RA	CG6879	arm_3R	20605438-20610284	5.35	5.16	5.26	5.33	5.34	5.22	Equal	0.839
1625467_at	CG5860-RA	CG5860	arm_3R	13235340-13236453	4.37	4.53	4.52	4.6	4.56	4.63	Equal	0.853
1630180_at	CG4815-RA	CG4815	arm_3R	23815487-23816285	4.63	4.83	4.76	5.12	5.04	4.85	Equal	0.683
1636074_at	CG31298-RA	beat-Vb	arm_3R	8741843-8760535	5.93	5.77	5.86	6.06	6.17	6.2	Equal	0.599
1624677_at	CG13648-RA	tnc	arm_3R	20837484-20847081	6.79	6.6	6.58	7.04	6.78	7	Equal	0.603
1639242_a_at	CG6455-RA	CG6455	arm_3R	17845226-17849203	10.92	10.75	11	10.94	11.05	11	Equal	0.857
1633788_s_at	CG15186-RA	CG15186	arm_3R	2308517-2320755	3.86	4.21	4.08	3.86	4.02	4	Equal	0.554
1638038_at	CG4335-RA	CG4335	arm_3R	16232391-16233545	4.22	4.21	4.41	4.44	4.45	4.47	Equal	0.823
1624644_a_at	CG5514-RB	CG5514	arm_3R	23763966-23768507	9.27	9.13	9.46	9.61	9.66	9.52	Equal	0.507
1624121_at	CG6217-RA	knk	arm_3R	5948080-5951383	6.05	6.25	6.22	6.48	6.43	6.55	Equal	0.532
1636023_at	CG31536-RC	Cdep	arm_3R	736295-749884	5.59	6.02	6.02	5.66	6.22	5.88	Equal	0.827
1638335_at	CG18493-RA	CG18493	arm_3R	15215993-15217854	5.31	5.03	4.92	5.3	5.32	5.23	Equal	0.795
1640455_a_at	CG17931-RB	CG17931	arm_3R	12183865-12185774	12.08	12.09	11.97	12.34	12.27	12.22	Equal	0.768
1640630_at	CG17119-RB	CG17119	arm_3R	18880131-18883268	4.3	4.57	4.58	4.59	4.62	4.71	Equal	0.834
1623444_at	CG32466-RA	rn	arm_3R	3099763-3134049	6.2	6.16	6.26	6.58	6.38	6.55	Equal	0.575
1625940_s_at	CG7771-RB	sim	arm_3R	8883480-8903950	3.9	3.93	3.97	3.98	4.11	3.96	Equal	0.847
1626136_at	CG4423-RA	GstD6	arm_3R	8202893-8203541	4.67	4.74	4.64	4.8	4.52	4.75	Equal	0.8
1628099_at	CG6815-RA	bor	arm_3R	12087076-12089810	11.95	11.94	11.92	11.93	11.93	11.82	Equal	0.701
1640351_s_at	CG4390-RB	CG4390///DpseGA18152	arm_3R	15882139-15885487	11.84	11.74	11.78	12.16	12.02	11.95	Equal	0.691
1626764_at	CG10182-RA	CG10182	arm_3R	19412928-19415537	5.8	6.25	6.1	6.23	6.25	6.31	Equal	0.782
1622928_at	CG7940-RA	CG7940	arm_3R	14011240-14013594	9.23	9.16	9.18	9.52	9.41	9.56	Equal	0.532
1639684_at	CG13416-RA	CG13416	arm_3R	17666626-17667632	5.91	5.78	5.95	6.01	5.97	5.81	Equal	0.849
1640609_at	CG31493-RA	CG31493	arm_3R	2957396-2958268	5.28	5.09	5.26	5.26	5.34	5.39	Equal	0.827
1637358_at	CG10232-RA	CG10232	arm_3R	19545197-19546170	4.95	4.87	4.71	5.03	4.94	5.02	Equal	0.826
1639493_at	CG9759-RA	CG9759	arm_3R	9433100-9434968	4.01	3.97	4.02	4.18	3.95	4.07	Equal	0.847
1623234_s_at	CG5685-RA	Calx	arm_3R	16803997-16840182	4.44	4.51	4.57	4.46	4.62	4.67	Equal	0.861
1634186_a_at	CG17119-RA	CG17119	arm_3R	18880131-18883268	6.66	6.66	6.8	6.88	7.05	7.01	Equal	0.653
1637585_at	CG12278-RA	CG12278	arm_3R	16869814-16870504	5.56	5.61	5.36	5.86	5.7	5.68	Equal	0.727
1623784_at	CG5732-RA	CG5732	arm_3R	18037545-18042418	12.21	12.05	12.24	12.05	12.14	12.19	Equal	0.73
1624441_at	CG18389-RA	Eip93F	arm_3R	17801347-17837910	4.1	4.07	4.1	4.01	4.1	4	Equal	0.663
1635589_at	CG7920-RA	CG7920	arm_3R	25836188-25841086	11.96	11.73	11.97	11.94	12.05	12	Equal	0.857
1634265_at	CG17924-RA	Acp95EF	arm_3R	20054377-20055378	7.97	8.15	8.04	8.21	8.25	8.04	Equal	0.859
1638777_at	CG7301-RA	Rim	arm_3R	13733669-13734462	6.07	5.87	6.17	6.41	6.24	6.25	Equal	0.655
1631651_at	CG14905-RA	CG14905	arm_3R	12448597-12450342	4.9	5	5.16	5.3	5.23	5.21	Equal	0.751
1626737_at	CG14901-RA	Gr89a	arm_3R	12323760-12324525	5.44	5.42	5.67	5.34	5.62	5.6	Equal	0.795
1635750_at	CG13417-RA	Gr93a	arm_3R	17658224-17659735	4.69	4.54	4.63	4.7	4.72	4.79	Equal	0.831
1623521_at	CG11909-RA	CG11909	arm_3R	21170577-21172634	5.65	5.82	5.64	5.95	5.69	5.76	Equal	0.849
1640898_at	CG7780-RA	DNaseII	arm_3R	13845098-13846883	5.41	5.16	5.03	5.35	4.84	5.26	Equal	0.667
1631746_a_at	CG8774-RB	CG8774	arm_3R	9124568-9128056	5.62	5.62	5.94	6	5.8	5.95	Equal	0.805
1637880_at	CG13606-RA	CG13606	arm_3R	19998352-20007141	3.75	3.85	3.92	3.97	3.89	4.15	Equal	0.847
1638708_s_at	CG10272-RA	CG33324///gpp	arm_3R	2232597-2271735	10.53	10.27	10.21	10.3	10.3	10.33	Equal	0.746
1638852_at	CG10675-RA	CG10675	arm_3R	21155251-21156924	5.39	5.54	5.27	5.63	5.45	5.48	Equal	0.822
1623168_at	CG16766-RA	CG16766	arm_3R	13565656-13571642	5.96	5.83	5.94	6.24	6.17	6.2	Equal	0.618
1639936_at	CG5232-RA	Sas	arm_3R	8252299-8253599	6.47	6.31	6.62	6.33	6.44	6.47	Equal	0.689
1628339_a_at	CG7920-RB	CG7920	arm_3R	25840263-25841086	9.99	9.88	10.24	10.33	10.37	10.28	Equal	0.6
1637788_at	CG31176-RA	CG31176	arm_3R	17498017-17545380	5.13	5.39	5.29	5.1	5.33	5.59	Equal	0.85
1639812_at	CG5555-RA	CG5555	arm_3R	15003801-15006044	11.4	11.2	11.28	11.6	11.57	11.54	Equal	0.631
1628499_at	CG14331-RA	CG14331	arm_3R	13264869-13266426	4.95	4.76	4.94	4.96	4.91	4.93	Equal	0.823
1626257_at	CG13656-RA	CG13656	arm_3R	21094382-21095687	5.46	5.18	5.24	5.43	5.43	5.46	Equal	0.824
1640812_at	CG11735-RA	Or85b	arm_3R	4335798-4337080	5.86	5.82	5.68	5.96	5.95	5.97	Equal	0.838
1625022_a_at	CG6125-RB	CG6125	arm_3R	11228525-11232789	4.72	4.76	4.79	5.04	5.16	4.9	Equal	0.63
1630072_a_at	CG32919-RA	---	arm_3R	8216404-8221702	4.72	4.67	4.61	4.62	4.75	4.58	Equal	0.774
1637320_at	CG18472-RA	CG18472	arm_3R	22773589-22775275	11.19	11.14	11.21	11.84	11.92	11.83	Over	0
1623089_at	CG17934-RA	Mst84Db	arm_3R	3190879-3191349	13.71	13.6	13.53	14.14	14.14	14.13	Over	0.009
1627959_a_at	CG1980-RA	dj	arm_3R	2885036-2886238	9.69	9.65	9.49	10.4	10.75	10.41	Over	0
1637271_a_at	CG14605-RA	CG14605	arm_3R	3043170-3045427	9.4	9.27	9.36	10.94	11	10.9	Over	0
1635363_a_at	CG31363-RD	Jupiter	arm_3R	7416610-7445656	12.83	12.6	12.68	13.74	13.67	13.6	Over	0
1638659_at	CG11703-RA	CG11703	arm_3R	15052624-15053902	8.86	8.46	8.59	10.36	10.37	10.24	Over	0
1627725_at	CG5213-RA	CG5213	arm_3R	11320323-11321348	11.05	11.07	11.12	11.95	11.94	11.78	Over	0
1633344_at	CG5494-RA	CG5494	arm_3R	16495292-16498538	4.19	4.42	4.34	4.83	4.71	4.71	Over	0.088
1630629_at	CG12334-RA	Atg8b	arm_3R	13550145-13550766	11.62	11.34	11.29	12.76	12.59	12.72	Over	0
1627282_at	CG15548-RA	CG15548	arm_3R	26785528-26787973	8.54	8.4	8.55	9.89	9.97	10.08	Over	0
1631210_at	CG14540-RA	CG14540	arm_3R	21785197-21787163	11.51	11.18	11.18	12.63	12.44	12.46	Over	0
1628632_at	CG12358-RA	Paip2	arm_3R	8806767-8810345	12.67	12.58	12.57	12.89	12.96	12.94	Over	0.464
1625186_at	CG9589-RA	CG9589	arm_3R	11614242-11615214	9.62	9.52	9.52	11.47	11.37	11.24	Over	0
1636359_at	CG31139-RA	CG31139	arm_3R	18573454-18574778	9.81	9.67	9.82	11.04	11.03	10.91	Over	0
1625829_a_at	CG6784-RA	CG6784	arm_3R	19198898-19199766	7.41	6.36	6.3	7.77	8.05	7.79	Over	0
1627798_at	CG6971-RA	CG6971	arm_3R	7718030-7719019	10.27	10.17	10.3	11.78	11.62	11.56	Over	0
1638407_at	CG31244-RA	CG31244	arm_3R	15223238-15224289	9.9	9.54	9.5	11.43	11.33	11.33	Over	0
1633357_at	CG7910-RA	CG7910	arm_3R	3912973-3915290	8.42	8.38	8.66	10.05	10.15	9.94	Over	0
1637960_at	CG14839-RA	CG14839	arm_3R	10088108-10089094	8.85	8.55	8.76	10.92	10.82	10.68	Over	0
1630251_at	CG9624-RA	CG9624	arm_3R	10053921-10054882	10.75	10.68	10.72	12.08	12.04	11.93	Over	0
1625674_at	CG12516-RA	CG12516	arm_3R	24129386-24130262	9.45	9.11	9.2	10.73	10.62	10.6	Over	0
1639218_s_at	CG15530-RA	CG15530	arm_3R	26003598-26005903	10.2	10.01	9.88	11.37	11.3	11.26	Over	0
1634108_at	CG17991-RA	CG17991	arm_3R	23066988-23068058	10.77	10.48	10.28	11.95	11.81	11.75	Over	0
1629535_at	CG14861-RA	CG14861	arm_3R	10840491-10841759	9.95	9.88	9.77	11.32	11.2	11.18	Over	0
1635752_at	CG4520-RA	CG4520	arm_3R	11570375-11571745	10.58	10	10.46	11.86	11.94	11.81	Over	0
1637989_at	CG4810-RA	CG4810	arm_3R	8018424-8020733	9.29	9.14	9.1	11.31	11.06	11.05	Over	0
1633405_s_at	CG4288-RB	CG4288	arm_3R	16333111-16338169	6.48	6.06	6.22	7.12	7.15	7.16	Over	0
1625115_at	CG11908-RA	rha	arm_3R	21165973-21170562	10.41	10.31	10.34	11.14	11.21	11.1	Over	0
1631324_at	CG14735-RA	CG14735	arm_3R	7858863-7861249	11.7	11.51	11.43	12.62	12.51	12.56	Over	0
1634553_at	CG13602-RA	CG13602	arm_3R	19753449-19754722	9.95	9.89	9.92	11.05	11.03	10.93	Over	0
1634085_at	CG31204-RA	CG31204	arm_3R	27217612-27219249	10.38	10.11	10.27	11.76	11.66	11.66	Over	0
1629674_s_at	CG10999-RA	CG10999	arm_3R	1640388-1644550	11.54	11.07	11.49	12.61	12.45	12.45	Over	0
1637192_at	CG16732-RA	CG16732	arm_3R	19360794-19362407	5.01	5.06	5.1	5.89	6.2	6.26	Over	0
1640124_at	CG6036-RA	CG6036	arm_3R	22170052-22171187	10.27	10.18	10.09	11.67	11.67	11.48	Over	0
1631312_at	CG4073-RA	CG4073	arm_3R	6540519-6541621	9.37	9.37	9.36	11.26	11.16	11.28	Over	0
1639434_at	CG14556-RA	CG14556	arm_3R	21952514-21953453	9.51	9.34	9.5	11.12	11.04	10.98	Over	0
1630675_at	CG4956-RA	CG4956	arm_3R	21603042-21603900	9.06	9.23	9.17	10.55	10.56	10.34	Over	0
1633687_at	CG13611-RA	CG13611	arm_3R	20105293-20107243	8.13	7.7	7.74	9.63	9.63	9.4	Over	0
1629202_at	CG7362-RA	CG7362	arm_3R	10575082-10588758	5.83	5.91	5.89	6.96	6.88	6.79	Over	0
1626418_a_at	CG14691-RB	CG14691	arm_3R	6579051-6581356	9.15	9.08	9.2	10.49	10.78	10.51	Over	0
1636571_at	CG1279-RA	Rtnl2	arm_3R	3355003-3355478	10.36	10.46	10.56	11.76	11.96	11.84	Over	0
1625928_at	CG8464-RA	CG8464	arm_3R	10335615-10337414	9.58	9.29	9.62	10.3	10.39	10.26	Over	0
1636197_at	CG31013-RA	CG31013	arm_3R	26469602-26471555	9.67	9.55	9.69	10.43	10.35	10.32	Over	0
1629502_at	CG31358-RA	CG31358	arm_3R	7853791-7857453	8.05	7.74	7.97	9.29	9.26	9.1	Over	0
1633683_at	CG9602-RA	CG9602	arm_3R	9543171-9543888	10.51	10.28	10.48	11.65	11.58	11.62	Over	0
1634765_at	CG14739-RA	CG14739	arm_3R	7873974-7874935	10.72	10.35	10.35	11.84	11.79	11.74	Over	0
1628297_a_at	CG8478-RA	CG8478	arm_3R	5589371-5591850	11.95	11.71	11.83	12.34	12.19	12.29	Over	0.051
1633989_at	CG1124-RA	CG1124	arm_3R	791168-794226	7.61	7.53	7.71	8.06	8.09	8.1	Over	0.037
1639927_at	CG6130-RA	CG6130	arm_3R	11207128-11208673	9.35	9.07	9.23	10.42	10.26	10.4	Over	0
1641475_at	CG10047-RA	SytIV	arm_3R	3091782-3096533	4.68	4.91	4.8	5.37	5.42	5.46	Over	0
1636464_at	CG7292-RA	Rrp6	arm_3R	10708582-10711918	10.09	9.85	10	10.53	10.49	10.35	Over	0.029
1628990_at	CG10367-RA	Hmgcr	arm_3R	19559045-19576868	8.26	8.33	8.45	9.54	9.37	9.25	Over	0
1629588_at	CG14240-RA	CG14240	arm_3R	22446329-22447082	6.5	6.67	6.52	7.61	7.41	7.54	Over	0
1635054_at	CG12069-RA	CG12069	arm_3R	26519855-26521220	10.04	9.63	9.68	11.17	11.19	11	Over	0
1625778_at	CG4562-RA	CG4562	arm_3R	15693191-15700941	8.25	7.92	8.55	8.81	9.11	8.94	Over	0
1627813_at	CG10113-RA	CG10113	arm_3R	3246486-3248734	10.23	10.11	10.26	11.8	11.65	11.78	Over	0
1641352_at	CG7922-RA	CG7922	arm_3R	17308046-17312604	9.07	8.88	9.12	9.42	9.55	9.49	Over	0.045
1636403_at	CG5276-RA	CG5276	arm_3R	7257459-7259272	11.04	10.79	10.94	11.6	11.55	11.54	Over	0
1632716_at	CG5509-RA	CG5509	arm_3R	8278211-8278677	9.26	9.28	9.46	11.22	11	11.08	Over	0
1639869_a_at	CG31025-RB	CG31025	arm_3R	25951117-25954841	12.32	12.18	12.19	12.74	12.71	12.66	Over	0.026
1633748_at	CG2014-RA	CG2014	arm_3R	25341566-25342205	10.35	10.11	10.39	11.39	11.19	11.26	Over	0
1623494_at	CG2723-RA	ImpE3	arm_3R	3853931-3856167	6.13	6.15	6.04	6.54	6.93	6.55	Over	0.001
1636489_at	CG5987-RA	CG5987	arm_3R	23073948-23076729	10.69	10.43	10.85	11.59	11.84	11.55	Over	0
1639070_a_at	CG17944-RA	CG17944	arm_3R	3187101-3187845	9.71	9.45	9.4	11.11	10.94	10.85	Over	0
1631223_at	CG2100-RA	CG2100	arm_3R	1560428-1562118	11.11	10.98	11.05	11.46	11.41	11.31	Over	0.366
1630122_at	CG13978-RA	CG13978	arm_3R	23289910-23291904	9.91	9.76	9.9	11.51	11.62	11.51	Over	0
1630504_at	CG13830-RA	CG13830	arm_3R	18898343-18938437	6.78	6.41	6.61	7.38	7.24	7.01	Over	0
1637942_at	CG8538-RA	CG8538	arm_3R	10147100-10152404	10.25	10.19	10.27	10.52	10.64	10.51	Over	0.496
1633960_at	CG5823-RA	CG5823	arm_3R	13358040-13360297	12.37	12.43	12.39	12.69	12.76	12.71	Over	0.458
1633704_at	CG7045-RA	CG7045	arm_3R	18317550-18318108	12.51	12.51	12.45	13.54	13.47	13.42	Over	0
1624946_at	CG6790-RA	CG6790	arm_3R	7401620-7404467	11.11	11.02	11.02	11.88	11.86	11.9	Over	0
1632855_at	CG7352-RA	CG7352	arm_3R	4173485-4175018	9.85	9.82	9.82	10.65	10.58	10.48	Over	0
1639775_at	CG5388-RA	CG5388	arm_3R	18162843-18166024	9.76	9.75	9.87	11.12	11.15	11.08	Over	0
1636016_at	CG15510-RA	CG15510	arm_3R	25661671-25662988	10.77	10.64	10.58	11.73	11.65	11.59	Over	0
1639011_a_at	CG12162-RA	CG12162	arm_3R	1293514-1295288	11.13	10.87	11.44	11.5	11.72	11.52	Over	0.084
1640270_at	CG9492-RA	CG9492	arm_3R	5477291-5499539	6.18	6.31	6.22	6.9	6.67	6.61	Over	0.017
1627600_at	CG4770-RA	CG4770	arm_3R	15744253-15746239	4.75	4.69	4.72	5.09	5	5.11	Over	0.397
1628383_at	CG3330-RA	CG3330	arm_3R	23155411-23156604	12.84	12.44	12.42	13.49	13.4	13.4	Over	0
1640220_a_at	CG11779-RA	CG11779	arm_3R	14979974-14985600	8.99	8.81	8.66	9.53	9.42	9.48	Over	0.001
1626186_at	CG18193-RA	CG18193	arm_3R	4169401-4170040	11.27	11	11.06	12.41	12.34	12.29	Over	0
1633369_s_at	CG6184-RB	CG6184	arm_3R	15478338-15483588	7.2	7.23	7.51	8.62	9.16	8.66	Over	0
1633604_at	CG11828-RA	CG11828	arm_3R	24748841-24750705	5.51	5.57	5.44	6.01	6.05	5.8	Over	0.077
1632487_at	CG14721-RA	CG14721	arm_3R	7561168-7562565	10.95	10.79	10.86	11.76	11.64	11.64	Over	0
1636334_at	CG11913-RA	CG11913	arm_3R	21184029-21185651	10.5	10.31	10.67	11.55	11.58	11.62	Over	0
1633102_at	CG12799-RA	Ubc84D	arm_3R	3344618-3345080	10.11	9.65	9.78	11.36	11.2	11.21	Over	0
1637397_a_at	CG6631-RB	CG6631	arm_3R	20357701-20362124	9.6	9.62	9.64	10.54	10.72	10.63	Over	0
1632787_a_at	CG12066-RA	Pka-C2	arm_3R	26521250-26522860	10.53	10.4	10.46	11.67	11.64	11.66	Over	0
1636946_at	CG6687-RA	CG6687	arm_3R	11032417-11034484	7.68	7.38	7.55	9.12	8.72	8.96	Over	0
1634894_at	CG13662-RA	CG13662	arm_3R	21018899-21019376	5.88	6.01	6.08	7.37	7.17	7.17	Over	0
1637156_at	CG14717-RA	CG14717	arm_3R	7522230-7523384	8.91	8.82	8.72	10.58	10.47	10.4	Over	0
1634551_at	CG6188-RA	CG6188	arm_3R	8500330-8501798	7.48	7.26	7.45	8.11	8.07	7.94	Over	0
1631666_s_at	CG9766-RB	CG9766	arm_3R	94942-103435	6.62	6.26	6.33	8.42	8.23	8.12	Over	0
1626231_at	CG4704-RA	CG4704	arm_3R	18669913-18671034	8.15	7.79	7.83	9.73	9.52	9.61	Over	0
1637766_at	CG10252-RA	CG10252	arm_3R	19520935-19522000	13.68	13.51	13.5	14.15	14.14	14.15	Over	0
1623407_at	CG10298-RA	CG10298	arm_3R	2168723-2169522	8.98	8.89	8.98	10.55	10.27	10.31	Over	0
1625869_at	CG17956-RA	Mst87F	arm_3R	9652866-9653432	12.92	12.47	12.63	13.64	13.67	13.64	Over	0
1634274_s_at	CG14305-RA	CG14305	arm_3R	14424477-14425819	11.56	11.28	11.25	12.35	12.22	12.22	Over	0
1629240_at	CG17945-RA	Mst84Dc	arm_3R	3189974-3190396	13.47	13.44	13.3	13.9	13.88	13.85	Over	0.028
1633631_at	CG9682-RA	CG9682	arm_3R	26076643-26078557	8.69	8.87	8.6	9.5	9.78	9.29	Over	0
1637804_at	CG18673-RA	CG18673	arm_3R	27088886-27089539	6.39	6.22	6.37	6.88	6.82	6.93	Over	0.004
1628559_at	CG14876-RA	CG14876	arm_3R	11658489-11660147	11.11	11.06	11.04	11.58	11.49	11.41	Over	0.108
1641180_a_at	CG33187-RD	CG33937	arm_3R	5181216-5183414	10.17	10.1	10.14	11.48	11.49	11.24	Over	0
1641603_s_at	CG9611-RA	CG9611	arm_3R	9520984-9526560	11.26	11.03	11.09	11.93	11.79	12.05	Over	0
1627217_at	CG3853-RA	Glut3	arm_3R	12614032-12615745	8.01	7.93	8.17	10	9.94	10.01	Over	0
1628365_at	CG5538-RA	CG5538	arm_3R	8273374-8274768	12.72	12.58	12.56	13.67	13.57	13.57	Over	0
1635131_at	CG4525-RA	CG4525	arm_3R	11600096-11603364	5.37	5.2	5.38	5.97	5.68	5.87	Over	0.005
1635550_at	CG10317-RA	CG10317	arm_3R	12195207-12196255	10.52	10.4	10.35	12.56	12.29	12.24	Over	0
1638311_at	CG12817-RA	CG12817	arm_3R	6049161-6050438	8.28	8.2	8.24	8.57	8.6	8.61	Over	0.367
1627597_at	CG10694-RA	CG10694	arm_3R	19933112-19934068	9.69	9.52	9.54	10.6	10.48	10.39	Over	0
1638521_a_at	CG1193-RA	CG1193	arm_3R	1607483-1613190	10.79	10.61	10.74	11.75	11.77	11.7	Over	0
1639894_at	CG17216-RA	KP78b	arm_3R	7172079-7174163	9.5	9.47	9.54	10.34	10.4	10.37	Over	0
1626077_s_at	CG11870-RB	CG11870	arm_3R	6090027-6125587	9.02	8.75	9.06	9.91	9.98	9.66	Over	0
1624306_at	CG17195-RA	CG17195	arm_3R	21602046-21602783	8.68	8.68	8.52	10.76	10.64	10.52	Over	0
1627514_at	CG14294-RA	CG14294	arm_3R	14727383-14727986	10.06	9.9	9.91	11.28	11.07	11.24	Over	0
1634830_at	CG10164-RA	CG10164	arm_3R	19380218-19382497	10.62	10.45	10.5	11.84	11.86	11.89	Over	0
1641692_at	CG5886-RA	CG5886	arm_3R	21677375-21679723	12.04	11.97	12.02	12.47	12.41	12.24	Over	0.302
1635901_at	CG17197-RA	CG17197	arm_3R	21600052-21601003	7.73	7.59	7.74	9.66	9.51	9.51	Over	0
1636329_at	CG11333-RA	CG11333	arm_3R	27289066-27289805	8.35	8.15	8.06	10.39	10.14	10.11	Over	0
1630153_a_at	CG1988-RA	CG1988	arm_3R	2888041-2890011	11	10.76	10.66	12.14	11.97	12.09	Over	0
1627074_at	CG10185-RA	CG10185	arm_3R	11886408-11893234	4.95	4.88	5.04	5.41	5.43	5.73	Over	0.001
1633618_at	CG14297-RA	CG14297///DpseGA12886	arm_3R	14723839-14724957	11.44	11.23	11.27	12.41	12.26	12.27	Over	0
1633573_a_at	CG4241-RA	att-ORFB///att-ORFA	arm_3R	16378630-16383403	9.1	8.75	9.25	10.14	10.42	10.18	Over	0
1625354_at	CG1257-RA	Est3	arm_3R	3364693-3367349	10.17	9.72	9.98	11.22	11.13	11.06	Over	0
1639144_a_at	CG7908-RB	Tace	arm_3R	25826275-25829401	7.56	7.39	7.43	8.2	7.96	8.2	Over	0
1628507_at	CG10053-RA	CG10053	arm_3R	3072962-3073862	10.1	9.77	9.74	10.66	10.38	10.3	Over	0.001
1640792_at	CG15178-RA	CG15178	arm_3R	2452502-2453475	11.52	11.43	11.64	12.71	12.68	12.67	Over	0
1633199_at	CG11719-RA	Mst98Ca	arm_3R	24117054-24118385	13.54	13.28	13.28	14.04	13.95	13.92	Over	0
1635080_at	CG6059-RA	CG6059	arm_3R	22947337-22950410	9.2	8.98	9.11	10.89	10.79	10.71	Over	0
1624695_at	CG3999-RA	CG3999	arm_3R	6077239-6081002	5.54	5.25	5.72	5.94	5.76	5.86	Over	0.4
1638215_at	CG8043-RA	CG8043	arm_3R	4502638-4503955	12.09	12.09	12.06	12.66	12.75	12.62	Over	0
1639742_at	CG3942-RA	CG3942	arm_3R	8079908-8082314	8.84	8.68	8.83	10.71	10.63	10.6	Over	0
1623814_at	CG13829-RA	CG13829	arm_3R	18986352-18987040	10.86	10.82	10.86	11.44	11.45	11.57	Over	0
1626250_at	CG14282-RA	CG14282	arm_3R	15002721-15003655	10.27	10.16	10.23	11.95	11.92	11.73	Over	0
1626858_a_at	CG5071-RB	CG5071	arm_3R	21444135-21446376	8.5	8.33	8.53	10.24	10.49	10.25	Over	0
1626108_at	CG15177-RA	CG15177	arm_3R	2453925-2455043	11.79	11.74	11.74	12.65	12.59	12.53	Over	0
1635535_at	CG1287-RA	CG1287	arm_3R	3326672-3328098	10.7	10.39	10.33	11.88	11.76	11.68	Over	0
1625933_at	CG14731-RA	CG14731	arm_3R	7756983-7759307	8.76	8.76	8.85	10.13	10.13	10.07	Over	0
1634792_s_at	CG17838-RA	CG17838	arm_3R	16582450-16631962	11.51	11.49	11.69	12.24	12.34	12.32	Over	0
1637074_at	CG11035-RA	CG11035	arm_3R	3857860-3858669	8.44	8.57	8.46	10.26	9.96	9.88	Over	0
1636918_a_at	CG31169-RA	CG31169	arm_3R	18207061-18212277	11.22	10.86	10.9	12.33	12.23	12.2	Over	0
1639193_a_at	CG1971-RA	CG1971	arm_3R	27631189-27632463	10.56	10.39	10.4	11.54	11.52	11.5	Over	0
1632387_at	CG11983-RA	CG11983	arm_3R	4834156-4835714	9.7	9.71	9.78	10.61	10.69	10.62	Over	0
1626747_at	CG17268-RA	Pros28.1A	arm_3R	16573850-16574796	8.17	8.04	8.29	10.34	10.2	10.14	Over	0
1630089_at	CG4568-RA	fzo	arm_3R	19027357-19029756	9.31	9.32	9.33	11.58	11.52	11.38	Over	0
1633497_s_at	CG33092-RA	CG33092	arm_3R	17703657-17706418	10.87	10.5	10.7	11.88	11.9	11.86	Over	0
1632039_at	CG4546-RA	CG4546	arm_3R	11672229-11674158	11.9	11.72	11.91	12.98	13.06	13.01	Over	0
1634401_at	CG7615-RA	fig	arm_3R	25605133-25606174	9.77	9.49	9.69	11.28	11.19	11.15	Over	0
1630896_at	CG2267-RA	CG2267	arm_3R	26452961-26454750	12.07	11.96	12	13.12	13.13	13.03	Over	0
1637784_at	CG7669-RA	CG7669	arm_3R	14187715-14190007	9.91	9.72	9.97	12.13	12.01	11.87	Over	0
1626593_at	CG14693-RA	CG14693	arm_3R	6637560-6640060	7.56	7.29	7.38	9.14	8.98	8.99	Over	0
1637664_at	CG1340-RA	CG1340	arm_3R	26551808-26553739	10.73	10.35	10.59	11.73	11.92	11.7	Over	0
1638037_a_at	CG31361-RA	dpr17	arm_3R	7920599-7937144	10.64	10.22	10.49	11.75	11.72	11.72	Over	0
1634341_a_at	CG6129-RB	CG6129	arm_3R	19946024-19953917	9.45	9.3	9.38	10.6	10.79	10.67	Over	0
1627469_at	CG16736-RA	CG16736	arm_3R	5082446-5083400	7.95	7.8	7.79	9.93	9.77	9.6	Over	0
1641426_at	CG13843-RA	CG13843	arm_3R	18435206-18436419	9.13	8.79	8.91	11.11	10.89	10.86	Over	0
1639874_at	CG10090-RA	Tim17a1	arm_3R	8189388-8190402	9.57	9.41	9.3	11.45	11.3	11.29	Over	0
1628811_at	CG14546-RA	CG14546	arm_3R	21746763-21748169	9.07	9.14	9.35	11.06	10.94	11.01	Over	0
1623574_at	CG11694-RA	CG11694	arm_3R	4136924-4137807	8.64	8.47	8.64	10.53	10.41	10.31	Over	0
1639925_at	CG14690-RA	tomboy20	arm_3R	6561067-6561679	11.38	11.25	11.24	12.56	12.5	12.46	Over	0
1629618_at	CG12256-RA	CG12256	arm_3R	8051085-8051985	6.6	6.31	6.45	6.81	6.69	6.86	Over	0.426
1638734_at	CG4907-RA	CG4907	arm_3R	18533507-18536485	10.36	10.17	10.25	11.76	11.75	11.74	Over	0
1639327_at	CG5478-RA	CG5478	arm_3R	11758421-11759456	7.2	6.73	6.7	9.19	9.03	8.84	Over	0
1641525_at	CG8236-RA	CG8236	arm_3R	4595115-4596866	9.16	9.05	9.3	11.03	10.98	10.89	Over	0
1640760_at	CG17838-RD	CG17838	arm_3R	16615707-16631237	13.28	13.16	13.3	13.73	13.82	13.78	Over	0.002
1639809_at	CG11539-RA	CG11539	arm_3R	27441122-27441725	7.74	7.78	7.93	8.18	8.25	8.05	Over	0.365
1633597_at	CG14290-RB	CG14290	arm_3R	14752812-14754396	12.09	11.9	11.92	12.42	12.44	12.41	Over	0.048
1625499_at	CG3809-RA	CG3809	arm_3R	8023662-8025196	10.45	10.09	10.26	11.63	11.57	11.49	Over	0
1632745_at	CG3610-RA	CG3610	arm_3R	10670764-10672459	10.05	9.84	10.06	11.62	11.49	11.44	Over	0
1623447_a_at	CG12201-RB	CG12201	arm_3R	7797415-7798627	9.69	9.56	9.36	11.22	11.15	11.04	Over	0
1628437_at	CG12783-RA	CG12783	arm_3R	12437350-12439122	7.78	7.86	7.88	9.75	9.73	9.53	Over	0
1627439_at	CG14840-RA	CG14840	arm_3R	10085929-10086935	9.29	9.03	9.27	11.04	10.84	10.86	Over	0
1632176_at	CG5623-RA	CG5623	arm_3R	11591967-11593160	9.04	8.93	9.02	10.54	10.48	10.47	Over	0
1639165_at	CG17935-RA	Mst84Dd	arm_3R	3189016-3189495	12.51	12.2	12.31	13.16	13.28	13.26	Over	0
1633841_at	CG17044-RA	yellow-e2	arm_3R	9231028-9232720	6.35	6.39	6.33	7.85	7.79	7.39	Over	0
1633398_at	CG2616-RA	CG2616	arm_3R	3548138-3550140	9.25	9.06	9.48	10	10.16	9.95	Over	0
1633612_at	CG8144-RB	ps	arm_3R	5259987-5272628	7.89	7.79	7.87	8.88	8.84	8.87	Over	0
1635308_a_at	CG5768-RB	CG5768	arm_3R	20215473-20216057	4.84	4.87	4.92	5.25	5.37	5.19	Over	0.177
1623458_at	CG14899-RA	CG14899	arm_3R	12308415-12310125	10.73	10.57	10.66	11.38	11.38	11.29	Over	0
1625751_at	CG1158-RA	Tim17b1	arm_3R	1125866-1126911	11.8	11.84	11.78	12.3	12.37	12.23	Over	0.02
1632102_a_at	CG15580-RA	CG15580	arm_3R	1880431-1883259	9.09	8.94	9.17	10.82	10.69	10.68	Over	0
1631602_at	CG14676-RA	CG14676	arm_3R	1673019-1673754	9.28	9.14	9.16	11.54	11.28	11.23	Over	0
1629672_at	CG17284-RA	Obp93a	arm_3R	16954671-16955439	6.27	6.32	6.48	7.15	6.96	6.96	Over	0
1623792_a_at	CG9741-RB	Dhod	arm_3R	4477112-4478404	11.53	11.46	11.45	11.92	11.89	11.86	Over	0.117
1641100_at	CG14355-RA	CG14355	arm_3R	9974215-9977721	11.31	10.9	10.93	12.36	12.33	12.31	Over	0
1633029_at	CG10177-RA	CG10177	arm_3R	19345865-19347305	10.56	10.39	10.42	12.05	12.13	12	Over	0
1640404_at	CG1076-RA	CG1076	arm_3R	1948380-1949143	9.39	9.17	9.38	10.82	10.59	10.7	Over	0
1625527_at	CG5265-RA	CG5265	arm_3R	12964828-12966856	9.12	9.09	8.96	10.47	10.46	10.29	Over	0
1625201_s_at	CG17230-RA	CG17230	arm_3R	7263506-7291573	10.11	9.95	10.13	11.31	11.34	11.23	Over	0
1635951_at	CG7069-RA	CG7069	arm_3R	18198556-18201301	9.04	8.83	8.52	10.29	10.28	10.12	Over	0
1624286_at	CG7931-RA	janB	arm_3R	25863705-25864460	12.28	12.06	12.04	13.14	13.12	12.96	Over	0
1626698_at	CG15543-RA	CG15543	arm_3R	26568622-26569636	10.11	9.88	10.08	11.33	11.29	11.16	Over	0
1624201_at	CG15498-RA	CG15498	arm_3R	17393240-17394871	11.31	11.23	11.32	12.18	12.25	12.26	Over	0
1627799_at	CG12161-RA	CG12161	arm_3R	1043472-1045168	11.18	10.95	11.17	12.06	12.04	12.02	Over	0
1639251_at	CG17462-RA	CG17462	arm_3R	20751026-20752576	11.3	11.28	11.2	11.79	11.67	11.63	Over	0.073
1631335_a_at	CG31275-RB	CG31275	arm_3R	12576456-12577111	10.98	10.89	10.98	12.58	12.45	12.3	Over	0
1631888_at	CG14718-RA	CG14718	arm_3R	7526335-7528442	12.51	12.28	12.52	13.37	13.49	13.33	Over	0
1633846_at	CG15523-RA	CG15523	arm_3R	25761895-25773852	9.66	9.59	9.67	10.52	10.52	10.52	Over	0
1625214_at	CG31363-RB	Jupiter	arm_3R	7416610-7417966	12.19	12.11	12.19	13.45	13.29	13.23	Over	0
1628288_s_at	CG4058-RB	Nep4	arm_3R	16478288-16485328	9.43	9.15	9.17	10.16	10.1	10.07	Over	0
1624801_at	CG1138-RA	CG1138	arm_3R	2422785-2423744	9.15	8.93	8.95	11.02	10.94	10.84	Over	0
1639612_s_at	CG4323-RA	CG4323	arm_3R	16325763-16327648	12.03	11.83	11.86	12.92	12.86	12.82	Over	0
1636536_at	CG17645-RA	Pglym87	arm_3R	8057048-8058475	9.29	9.21	9.27	10.07	10.04	10.01	Over	0
1633566_at	CG7694-RA	CG7694	arm_3R	14398816-14416377	9.67	9.38	9.51	10.56	10.28	10.4	Over	0
1639688_at	CG17770-RA	CG17770	arm_3R	21637710-21638205	9.44	9.04	9.16	10.7	10.63	10.65	Over	0
1636205_at	CG14896-RA	CG14896	arm_3R	12284001-12288309	9.57	9.47	9.53	10.33	10.08	10.17	Over	0
1637517_s_at	CG5405-RB	KrT95D	arm_3R	19824158-19857532	10.95	10.78	10.88	11.33	11.31	11.24	Over	0.101
1639725_at	CG11722-RA	CG11722	arm_3R	5870319-5871245	10.36	10.1	10.2	10.9	10.85	10.9	Over	0
1635129_at	CG6332-RA	CG6332	arm_3R	17840418-17841943	12.08	11.87	11.88	12.75	12.69	12.63	Over	0
1623185_s_at	CG5695-RA	jar	arm_3R	20078573-20096953	8.79	8.27	8.06	9.75	9.59	9.57	Over	0
1630858_s_at	CG7816-RF	CG7816	arm_3R	25689420-25694618	10.32	10.33	10.2	11.51	11.47	11.37	Over	0
1627728_at	CG31099-RA	CG31099	arm_3R	21135147-21136665	10.34	10.17	10.22	11.77	11.71	11.66	Over	0
1630327_at	CG14684-RA	CG14684	arm_3R	6532724-6533105	7.6	7.34	7.32	9.9	9.56	9.4	Over	0
1632641_at	CG2104-RA	CG2104	arm_3R	1517689-1519008	7.3	7.29	7.29	9.15	8.91	8.84	Over	0
1627147_at	CG14644-RA	CG14644	arm_3R	77608-78741	10	9.69	9.92	11.58	11.25	11.35	Over	0
1628536_s_at	CG11880-RA	CG11880	arm_3R	24949103-24953972	9.92	9.6	9.56	10.46	10.39	10.28	Over	0
1631572_at	CG17380-RA	CG17380	arm_3R	19228332-19229401	10.42	10.28	10.39	11.88	11.85	11.78	Over	0
1623531_at	CG6864-RA	Mst89B	arm_3R	12092733-12094155	10.91	10.66	10.65	12.29	12.16	12.11	Over	0
1633632_at	CG32944-RB	CG32944	arm_3R	233158-241195	7.16	7.1	7.2	8.1	8.18	8.1	Over	0
1626377_at	CG8358-RA	CG8358	arm_3R	5501244-5503501	6.09	6.05	5.86	6.6	6.68	6.42	Over	0.001
1630986_s_at	CG6612-RB	Adk3	arm_3R	6713381-6714849	10.95	10.67	10.65	12.08	11.88	11.83	Over	0
1631032_at	CG14659-RA	CG14659	arm_3R	656691-656985	7.28	7.28	7.27	9.64	9.48	9.35	Over	0
1634343_at	CG2241-RA	CG2241	arm_3R	26407919-26409397	11.71	11.55	11.58	12.03	11.85	11.95	Over	0.418
1638592_at	CG6560-RA	CG6560	arm_3R	17711397-17713073	7.23	7.01	7.1	7.73	7.37	7.58	Over	0.046
1638324_s_at	CG6921-RB	CG6921	arm_3R	18376404-18382216	10.93	10.78	10.73	11.51	11.66	11.52	Over	0
1634964_at	CG7794-RA	CG7794	arm_3R	13849428-13851100	10.39	10.08	10.11	11.51	11.37	11.26	Over	0
1635857_at	CG10919-RA	CG10919	arm_3R	3583892-3585336	11.26	10.99	10.89	12.43	12.31	12.22	Over	0
1636013_at	CG8953-RA	Actn3	arm_3R	12801619-12803382	10.2	9.99	10.14	11.38	11.24	11.18	Over	0
1629027_at	CG14662-RA	CG14662	arm_3R	807720-809954	7.8	7.75	7.76	9.22	9.35	8.99	Over	0
1638011_a_at	CG6148-RA	Past1	arm_3R	8523043-8529855	11.65	11.32	11.61	12.26	12.27	12.16	Over	0
1623935_at	CG4979-RA	sxe2	arm_3R	11911226-11912951	6.95	7.06	7.16	8.51	8.47	8.39	Over	0
1638023_s_at	CG14880-RA	CG14880	arm_3R	12186050-12194026	5.82	5.64	6.02	6.62	6.56	6.56	Over	0
1630819_at	CG7046-RA	CG7046	arm_3R	18318880-18319470	12.3	11.89	12.03	13.03	13.05	13.03	Over	0
1623542_at	CG11373-RA	CG11373	arm_3R	1786044-1786707	10.94	10.63	10.62	11.95	11.67	11.69	Over	0
1639257_s_at	CG11739-RC	CG11739	arm_3R	204385-206932	10.68	10.47	10.49	11.41	11.49	11.41	Over	0
1637790_a_at	CG12250-RA	CG12250	arm_3R	21417854-21434850	11.33	11.21	11.38	12.45	12.59	12.58	Over	0
1623002_at	CG31404-RA	CG31404	arm_3R	15200862-15201745	7.34	7.37	7.47	9.24	8.95	9.16	Over	0
1641363_at	CG3517-RA	CG3517	arm_3R	15249478-15250921	11.29	11.06	10.94	12.46	12.36	12.35	Over	0
1623652_at	CG14740-RA	CG14740	arm_3R	7886790-7888666	11.51	11.5	11.38	12.44	12.4	12.32	Over	0
1627557_a_at	CG9632-RA	CG9632	arm_3R	11685917-11687200	10.84	10.63	10.63	11.9	11.95	11.9	Over	0
1623910_at	CG9476-RA	Tub85E	arm_3R	5556937-5558970	7.77	7.52	7.6	8.51	8.44	7.99	Over	0
[truncated: 600 more rows]
